# Supplementary material for: Genome-wide analysis of DNA methylation and gene expression patterns in purified, uncultured human liver cells and activated hepatic stellate cells
Source: Oncotarget. 2015 Aug 28;6(29):26729–45. doi: 10.18632/oncotarget.4925 (PMC4694948; doi:10.18632/oncotarget.4925)
Supplement: Supplementary file 2 [file oncotarget-06-26729-s002.xlsx]

## Sheet: HEP-specific
HEP-specific genes (N = 923)
Gene Symbol	FC ([HEP] vs [HSC])	FC ([HEP] vs [LSEC])	Entrez Gene
A1BG	20.4575	44.1476	1
AADAC	39.6893	119.377	13
AARS	2.61106	2.03199	16
ABAT	14.2626	28.8112	18
ABCA1	4.77003	4.83916	19
ABCA5	4.23753	3.86945	23461
ABCA6	5.85526	6.4477	23460
ABCB10	3.41827	2.94271	23456
ABCB11	9.6568	19.0459	8647
ABCB4	7.74188	20.0333	5244
ABCB6	2.3818	2.19675	10058
ABCC2	12.7242	14.2114	1244
ABCC6P2	14.5908	25.9907	730013
ABCC6	10.5026	15.1806	368
LOC100292715	9.06768	12.1231	100292715
ABCC6P1	12.233	17.2349	653190
ABCD3	4.43039	6.20797	5825
ABCG5	11.3528	19.5824	64240
ABCG8	11.4688	15.589	64241
ABHD13	2.26909	2.1135	84945
ABHD15	4.46837	3.48274	116236
ABHD3	3.90042	4.99371	171586
ABTB2	2.15315	2.45675	25841
ACAA1	6.20018	7.41833	30
ACAA2	7.49048	9.32655	10449
ACAD11	5.47765	5.15506	84129
ACADS	5.89252	4.91143	35
ACADSB	18.2793	33.9236	36
ACADVL	3.0255	3.08142	37
ACAT1	3.5261	5.57006	38
ACOT1	10.8086	13.9962	641371
ACOT2	10.8086	13.9962	10965
ACOT12	11.8294	17.0086	134526
ACOT13	4.73464	5.72189	55856
ACOX1	2.77472	3.46923	51
ACOX2	12.9532	12.1756	8309
ACSF2	6.07561	5.55807	80221
ACSM2B	26.9847	37.9624	348158
LOC100291873	26.9847	37.9624	100291873
ACSM2A	27.4399	38.582	123876
ACSM5	10.0222	15.2229	54988
ACSS2	5.1173	6.19476	55902
ACSS3	6.26098	12.26	79611
ACTR3C	4.0027	5.46696	653857
ACY1	4.68151	5.97609	95
ACY3	2.16007	2.58361	91703
ADAMTSL3	4.92773	6.19912	57188
ADH5	2.29278	2.86008	128
ADHFE1	3.44691	4.87812	137872
AFM	48.3428	148.395	173
AGL	5.45943	6.75758	178
AGMAT	7.36277	15.6272	79814
AGTR1	7.67826	21.6914	185
AGXT2	20.7398	30.7171	64902
AHSG	16.5242	85.1459	197
AIG1	5.00917	7.1172	51390
AK3	2.39541	2.77135	50808
AK3L1	8.78973	11.9986	205
AKAP1	2.49578	3.36663	8165
AKR1C4	19.3603	25.6515	1109
AKR7A2	2.6558	2.42615	8574
ALAS1	5.77599	4.48294	211
ALCAM	7.49385	19.2333	214
ALDH1B1	3.98091	5.54582	219
ALDH2	3.58662	7.38164	217
ALDH3A2	2.80238	5.12273	224
ALDH4A1	5.03661	9.06467	8659
ALDH5A1	7.21622	11.1487	7915
ALDH6A1	5.72338	4.99551	4329
ALDH7A1	3.90504	4.53883	501
ALDH8A1	15.4659	39.0906	64577
ALDOC	3.61773	3.93547	230
ALG14	3.47703	2.5122	199857
ALKBH7	2.02639	2.53058	84266
AMACR	2.5261	2.98909	23600
C1QTNF3	2.9283	3.26071	114899
AMN	2.6204	2.84467	81693
AMT	2.88428	3.04199	275
ANGPTL3	5.45106	34.4682	27329
ANKRD28	2.32453	2.4489	23243
ANKRD5	2.29517	2.19599	63926
ANKRD56	3.26877	4.25183	345079
ANXA10	14.0014	20.8537	11199
APOA1	7.09669	32.0033	335
APOA5	6.16353	8.20808	116519
APOC1P1	9.14591	34.9295	342
APOC4	9.45465	16.7077	346
APOE	10.7864	29.5741	348
APOF	19.0312	30.8559	319
APOH	5.58512	35.5807	350
APOM	10.7246	31.4367	55937
AQP11	8.76542	10.9878	282679
AQP7P2	2.71333	6.11659	389756
AQP7P1	2.71333	6.11659	375719
AQP7P4	2.71333	6.11659	100132938
ARHGEF10L	2.95518	3.52455	55160
ARHGEF5	2.36664	3.45839	7984
ARSE	4.77122	8.28387	415
AS3MT	7.62887	12.0846	57412
ASGR1	6.35825	10.3387	432
ASPDH	3.391	2.8979	554235
ATP2B2	7.60042	15.1712	491
ATP7B	5.64089	6.65922	540
ATRN	2.13299	2.14992	8455
BAAT	9.72789	24.9868	570
BBOX1	17.6887	23.683	8424
BCKDHB	4.64854	6.57099	594
BDH1	10.1015	20.4234	622
BPHL	5.75006	6.86422	670
BRP44	5.2492	10.0104	25874
BTBD16	2.91366	3.85373	118663
BTD	2.91612	2.92278	686
C10orf125	4.13837	5.2962	282969
C10orf47	2.98509	6.27886	254427
C10orf57	3.00594	4.02916	80195
C11orf52	2.74992	3.19673	91894
C11orf54	4.99137	7.00862	28970
C14orf1	2.81421	3.75888	11161
C14orf126	3.54487	4.71389	112487
C14orf68	4.44833	7.0833	283600
C17orf58	2.17242	2.18269	284018
C18orf18	4.00419	6.67535	147525
C19orf12	2.5253	2.73125	83636
C1orf168	5.72708	6.9447	199920
C1orf192	2.70727	2.1509	257177
C1RL	6.61258	11.6532	51279
C1S	3.59142	11.2698	716
C2	7.73313	10.7321	717
C20orf202	2.92301	3.38882	400831
C20orf3	4.47479	7.24868	57136
C21orf33	2.00712	2.7157	8209
C2orf47	2.82516	3.39566	79568
C2orf54	3.95698	4.06255	79919
C2orf72	8.52759	22.6852	257407
C4orf19	6.24088	10.479	55286
C4orf34	4.33196	8.67926	201895
C5	22.2825	98.4638	727
C5orf33	5.93582	12.8429	133686
C6	25.2969	76.408	729
C6orf123	2.76545	3.8966	26238
C6orf142	5.09057	5.78262	90523
C7orf10	2.25614	3.18793	79783
C7orf30	2.42543	2.52319	115416
C7orf55	2.976	2.79598	154791
C8A	10.0038	21.4032	731
C8B	15.8294	39.0063	732
C8G	6.92538	16.5968	733
C8orf40	3.40136	2.57478	114926
C8orf80	3.52547	3.75616	389643
C8orf82	2.52417	3.0537	414919
C9orf103	5.95508	5.64726	414328
C9orf150	2.51341	3.68057	286343
C9orf64	4.11362	4.62181	84267
C9orf82	2.47529	3.01326	79886
CA2	5.72304	17.7492	760
CA5A	4.93123	7.32607	763
CAMK2N1	2.13964	6.46428	55450
CAT	4.98218	6.5038	847
CBR4	2.3928	2.93482	84869
CCDC125	2.24704	2.82662	202243
CCDC58	2.50046	2.94042	131076
CD302	3.86066	4.77801	9936
CD5L	4.13096	5.74605	922
CDH1	7.53293	29.7874	999
CDH2	7.59108	5.15826	1000
CDHR2	4.46464	4.74027	54825
CDHR5	2.60278	3.301	53841
CDO1	11.3715	46.388	1036
CEBPA	7.5759	22.9007	1050
CFHR2	14.7349	89.8957	3080
CFHR3	23.347	60.0576	10878
CFHR4	25.1779	81.8373	10877
CGN	5.1821	6.99839	57530
CGREF1	5.29339	6.19909	10669
CHPT1	8.46659	12.5981	56994
CHST13	2.46222	3.22952	166012
CIDEB	5.6145	3.85871	27141
CISH	2.55764	3.22352	1154
CLC	4.31345	5.56214	1178
CLCN5	3.39161	3.91957	1184
CLDN1	7.66032	40.8164	9076
CLDN12	2.70262	4.56268	9069
CLDN14	4.25644	7.95296	23562
CLPX	2.88084	2.77856	10845
CLU	3.48477	24.9311	1191
CLYBL	3.99242	3.55408	171425
CMAS	2.50883	2.11803	55907
CMBL	6.49668	5.61761	134147
CNGA1	6.87761	7.68755	1259
COBL	2.5822	3.47408	23242
COL10A1	2.4765	3.49111	1300
COL18A1	3.25975	3.2053	80781
COPZ2	2.6925	2.3397	51226
COQ5	2.17041	2.22339	84274
COX11	2.3732	2.78927	1353
CPB2	8.28768	51.6756	1361
CPEB4	3.13108	3.2005	80315
CPVL	3.13712	3.32288	54504
CRB3	2.48744	2.50066	92359
CRLS1	5.17718	6.43025	54675
CROT	6.28864	8.44546	54677
CRYL1	4.67443	4.1419	51084
CRYM	7.00547	8.52243	1428
CRYZ	4.45119	11.544	1429
CTH	6.89481	10.4778	1491
CUX2	16.8931	26.9242	23316
CYB5A	4.92464	10.5558	1528
CYP27A1	5.05395	7.59991	1593
CYP2A13	4.19809	8.76651	1553
CYP2A7	8.14722	14.2681	1549
CYP2A6	8.64403	16.2079	1548
CYP2C9	20.5676	50.4503	1559
CYP2D7P1	18.8986	31.3082	1564
CYP2D6	12.9178	17.5784	1565
CYP2J2	22.3314	40.7412	1573
CYP39A1	5.29179	6.27202	51302
CYP3A43	9.6552	13.9726	64816
CYP3A5	9.98375	33.3862	1577
CYP4A22	36.3846	51.3193	284541
CYP4A11	35.6959	61.0015	1579
CYP4F11	9.22586	23.8609	57834
CYP4F12	6.36307	6.8981	66002
CYP4F3	17.0547	32.9588	4051
CYP4F2	14.2007	25.6255	8529
CYP4V2	5.48409	6.03965	285440
CYP51A1	6.22445	10.5847	1595
CYP8B1	27.4504	39.4702	1582
DBI	3.22911	4.68053	1622
DCUN1D1	2.34206	2.06879	54165
DCXR	8.48605	14.0947	51181
DDC	5.09487	6.68918	1644
DDO	5.76748	4.50879	8528
DECR1	2.71106	2.6855	1666
DECR2	4.7456	6.41444	26063
DEFB105B	2.0273	2.16835	504180
DEFB105A	2.0273	2.16835	245908
DERA	3.48868	3.04307	51071
DGAT2	11.8033	16.2374	84649
DHCR7	10.6233	10.4861	1717
DHDPSL	3.68019	5.37207	112817
DHRS4L1	4.01927	4.10924	728635
DHRS4L2	2.25361	2.6345	317749
DHRS4	2.58972	2.80998	10901
DHRS7	3.45825	8.49425	51635
DHTKD1	6.67164	8.07469	55526
DIO1	11.4982	17.2736	1733
DMD	7.77671	10.478	1756
DMGDH	16.2336	23.9099	29958
DNAH14	3.6988	5.63228	127602
DNAH5	2.48495	3.56887	1767
DNAJA3	2.60009	3.60422	9093
DNAJC19	2.01842	2.39738	131118
DNAJC22	7.5577	12.7606	79962
DNAJC25	6.3711	4.63574	548645
DOPEY1	2.76081	2.70719	23033
DPYD	4.33651	4.21684	1806
DPYS	19.4878	33.2997	1807
DST	2.21726	3.88161	667
DTWD2	2.54839	2.32019	285605
DTX1	13.3598	12.1919	1840
DUSP10	3.78995	5.02349	11221
EBP	10.3152	15.8673	10682
ECH1	3.02183	3.10074	1891
ECHDC2	6.19289	12.0436	55268
ECHS1	3.14796	4.50383	1892
ECM2	2.91205	4.41566	1842
EFHD1	6.03297	9.06244	80303
EHHADH	7.94235	14.4676	1962
ELOVL2	11.8409	17.1204	54898
ELOVL6	6.8539	14.5042	79071
ENHO	2.7784	3.20921	375704
ENO3	8.21151	11.0457	2027
ENPEP	2.32638	10.8217	2028
ENPP1	7.73166	16.3494	5167
ENPP4	2.89372	4.4223	22875
ENTPD5	6.95476	5.46847	957
EPB41L4B	8.66437	17.101	54566
EPB41L5	4.60937	8.3478	57669
EPHA1	3.455	4.12844	2041
EPHX1	7.22158	7.59729	2052
EPHX2	10.6794	13.4103	2053
ERBB3	4.71523	8.89173	2065
ERLIN1	2.84916	3.82243	10613
ERMAP	2.28564	2.20191	114625
ESPN	2.90616	3.6935	83715
ESRP2	6.96571	11.2572	80004
ETFA	4.50011	5.62751	2108
ETFB	4.39716	5.4388	2109
ETFDH	9.51151	9.1466	2110
ETNK2	4.91995	9.07277	55224
F10	14.1556	20.1066	2159
F11	19.0414	37.5425	2160
F12	7.70972	17.6828	2161
F13B	30.5084	67.3882	2165
F5	19.8906	47.2411	2153
F7	9.93212	13.5484	2155
F9	20.1211	85.6926	2158
FADS1	4.69293	7.15503	3992
FAH	7.73252	14.7306	2184
FAHD2B	2.15069	2.19724	151313
FAHD2A	2.69285	3.03585	51011
FAM103A1	2.80285	3.22923	83640
FAM151A	5.74516	6.2117	338094
FAM169A	2.4191	2.5932	26049
FAM176A	9.09386	21.6122	84141
FAM20A	3.34843	2.86781	54757
FAM69A	3.46392	3.82222	388650
FAM8A1	2.66573	4.40249	51439
FAM96A	3.87083	3.87416	84191
FBXL4	2.33127	2.23122	26235
FBXO17	2.24003	3.21707	115290
FDFT1	3.86804	6.4497	2222
FDPS	2.55602	3.29102	2224
FDX1	2.2831	2.56003	2230
FECH	2.56633	2.91259	2235
FETUB	12.5207	19.9096	26998
FGFR1OP	2.6271	2.5549	11116
FGFR4	2.46992	2.66429	2264
FGFRL1	2.31813	4.17743	53834
FH	4.90381	3.88509	2271
FMO4	5.53817	5.72126	2329
FMO5	12.5098	20.4627	2330
FOLH1B	7.55839	6.99968	219595
FOLH1	7.06601	6.37671	2346
FOXA1	3.79636	17.0257	3169
FOXA2	2.75685	5.17524	3170
FOXA3	4.18796	9.84121	3171
FOXD4L5	2.64526	3.63368	653427
FOXD4L4	2.64526	3.63368	349334
FOXD4L2	2.64526	3.63368	100036519
FRK	5.63675	7.91526	2444
FRRS1	5.57557	8.13886	391059
FTCD	8.52805	14.0315	10841
FUCA1	3.64681	3.66443	2517
FXYD1	4.25425	7.1931	5348
FZD5	4.36805	6.73002	7855
GALM	2.2134	3.11443	130589
GALT	2.95891	2.98816	2592
GAMT	6.31745	10.4645	2593
GAS2	6.8441	14.4209	2620
GBA3	16.0331	22.6119	57733
GBE1	4.81326	5.64972	2632
GCAT	2.10444	2.79797	23464
GCHFR	13.4289	13.9146	2644
GCKR	3.30162	4.9496	2646
GCLC	3.634	5.10793	2729
LOC641746	3.04821	4.55416	641746
GCSHP3	3.04821	4.55416	100329109
LOC729080	6.28887	12.4326	729080
LOC100329108	5.07566	8.90102	100329108
GCSH	5.15432	8.93829	2653
GEN1	3.25087	2.9086	348654
GFRA1	2.90835	6.86419	2674
GGH	15.5905	25.5968	8836
GGTLC1	12.4681	14.2822	92086
GGTLC2	12.4681	14.2822	91227
GGT2	12.4681	14.2822	728441
GGTLC3	12.4681	14.2822	728226
GGT3P	12.4681	14.2822	2679
GGT1	12.4681	14.2822	2678
GHR	10.1612	21.4315	2690
GJB1	18.3658	40.1086	2705
GJB2	8.29594	11.4074	2706
GKAP1	2.33463	2.36495	80318
GLDC	13.8796	15.9646	2731
GLRX5	3.40018	4.15931	51218
GLS2	4.0387	5.08209	27165
GLUD2	4.34825	7.23912	2747
GLUD1	4.28433	7.60763	2746
GLYATL1	7.12015	9.50876	92292
GLYCTK	2.29312	2.96563	132158
GNE	7.43381	10.62	10020
GNPNAT1	3.54154	3.85196	64841
GPC6	3.23184	6.16936	10082
GPD1	4.5488	6.28876	2819
GPLD1	9.79993	9.97067	2822
GPR126	3.39416	9.36257	57211
GPR133	2.55968	3.38858	283383
GPR180	3.66791	4.55033	160897
GPR98	5.91355	5.53414	84059
GREB1L	2.12359	2.69824	80000
GRHPR	4.84695	6.23678	9380
GRTP1	3.83126	3.90426	79774
GSTA1	15.3927	29.0717	2938
GSTA3	2.33292	3.09942	2940
GYG2	3.78585	7.4891	8908
GYS2	26.8223	47.5428	2998
HAAO	6.4325	8.32315	23498
HABP2	9.97327	40.6242	3026
HADH	3.94878	4.695	3033
HADHB	2.86588	2.54468	3032
HAGH	2.58247	2.56423	3029
HAO2	15.8433	22.1573	51179
HCN3	3.17882	3.75772	57657
HDAC6	2.56032	2.27535	10013
HDHD3	3.52047	4.402	81932
HFE2	21.9139	35.7442	148738
HGFAC	6.7032	8.61026	3083
HIBADH	3.36356	3.74516	11112
HLF	5.94343	16.7131	3131
HLTF	2.05047	2.85485	6596
HMGCL	4.63661	4.85681	3155
HMGCR	5.8484	8.748	3156
HMGCS1	8.78974	16.2677	3157
HMGCS2	66.0877	114.656	3158
HNF1B	2.22043	4.63746	6928
HNF4G	2.23649	3.05569	3174
HNMT	3.37647	3.88651	3176
HOOK1	6.81647	17.9226	51361
HPN	7.02309	14.0812	3249
HPR	7.32998	16.6063	3250
HRG	29.2899	89.9274	3273
HRSP12	7.41668	17.1043	10247
HSBP1L1	3.40739	2.87261	440498
HSD17B12	2.77265	2.85065	51144
HSD17B4	3.09155	4.1055	3295
HSD17B6	7.98349	11.2016	8630
HSD17B8	5.63774	4.37806	7923
HSDL2	2.8216	2.66696	84263
IBTK	2.47208	2.81289	25998
IL17RB	7.97508	13.9382	55540
IL1RAP	7.63443	12.6809	3556
IL22RA1	2.01932	2.35888	58985
IL28RA	3.66624	4.6964	163702
IMPA1	2.35894	2.75718	3612
INHBA	3.53014	3.5324	3624
INHBC	11.6757	29.5447	3626
INSIG1	7.24049	9.06037	3638
INSIG2	2.28579	2.11837	51141
IPW	5.2754	7.58571	3653
IQGAP2	3.77347	3.33955	10788
IRS1	3.82132	9.15542	3667
ISOC1	6.37393	8.85371	51015
ITIH1	15.4844	57.1244	3697
ITPR2	4.35651	4.1949	3709
IYD	2.59154	3.16562	389434
JUB	4.21156	9.83584	84962
KANK1	2.3603	7.4708	23189
KCND3	4.70829	5.84153	3752
KCNJ8	8.73865	10.9612	3764
KCNK1	2.23686	2.56834	3775
KCNT2	3.88769	5.5336	343450
KCTD3	2.61938	2.51462	51133
KHK	4.90766	10.6652	3795
KIAA0564	3.37958	3.76334	23078
KIAA0776	2.07733	2.49705	23376
KIAA1543	2.60653	3.15736	57662
KIAA1715	2.39254	2.60106	80856
KIF12	2.19882	2.27488	113220
KIF21A	4.49209	7.3634	55605
KIR2DL2	3.0572	4.35504	3803
KLB	7.77553	10.8781	152831
KLC4	2.94755	2.69093	89953
KLF15	7.39607	10.6265	28999
KLHDC7A	2.69068	2.35026	127707
KLHL15	2.86198	4.8148	80311
KLKB1	23.3018	51.6115	3818
KMO	4.69118	9.6413	8564
KNG1	14.5212	110.641	3827
KRT8	4.32361	11.005	3856
KRTAP9-3	2.07448	2.54736	83900
L2HGDH	2.02109	2.10845	79944
LACTB2	5.28338	8.31522	51110
LARP1B	2.91458	5.11681	55132
LARP4	2.30405	2.57917	113251
LASS2	3.13161	5.6483	29956
LCAT	7.57302	7.49645	3931
LDHD	10.7417	14.5291	197257
LECT2	22.0406	66.7854	3950
LGR4	2.26213	3.54143	55366
LHPP	3.00927	3.06145	64077
LIME1	5.02101	4.20876	54923
LIPC	19.1852	40.4069	3990
LLGL2	2.07098	2.95123	3993
LMO7	3.8304	9.27512	4008
LOC100133863	14.004	18.8646	100133863
PDZK1P1	12.3113	18.1869	728939
PDZK1	12.3113	18.1869	5174
LOC100287428	2.74116	3.25037	100287428
LOC100288309	2.97547	4.07067	100288309
LOC100290317	10.4145	23.4348	100290317
STEAP1	8.11136	14.7955	26872
LOC26172	2.10289	3.01534	26172
LOC280665	4.21141	4.52413	280665
LOC29034	6.10303	7.22167	29034
LOC441426	2.71673	3.06665	441426
LOC653513	2.16461	2.97295	653513
LONP2	2.62742	2.64878	83752
LPA	14.5222	20.4253	4018
LPAL2	6.79507	7.46513	80350
LPCAT3	3.40607	4.32428	10162
LPIN2	3.29767	3.503	9663
LRP1	4.13166	6.73476	4035
LRRC20	2.8389	3.72135	55222
LRRC28	2.12433	2.40766	123355
LRRC3	2.7645	2.85829	81543
LRRC31	2.83078	2.74486	79782
LRRC8D	2.16705	2.0229	55144
LRRC8E	2.22575	2.9117	80131
LSR	3.7019	6.89401	51599
LSS	2.85073	2.72441	4047
LYRM1	2.33345	2.77217	57149
LYSMD3	2.36874	3.15614	116068
MAL2	5.61647	15.9446	114569
MAN1A1	3.45877	2.77755	4121
MAOB	8.47066	20.8464	4129
MARCH5	2.58447	2.34696	54708
MARVELD2	3.83914	4.19665	153562
MASP2	9.20895	20.4135	10747
MBIP	2.20699	2.19677	51562
MBL2	25.9322	76.4976	4153
MCCC2	3.6706	3.63548	64087
MEGF9	3.57548	4.52588	1955
METTL7A	4.53475	9.54287	25840
MFSD3	2.01442	2.14135	113655
STEAP1B	4.29487	5.41202	256227
MIA2	7.0826	9.20061	117153
MMAA	3.20581	4.19307	166785
MMAB	2.75871	2.94999	326625
MMACHC	3.86011	5.72112	25974
MOSC2	6.21294	11.4283	54996
MPP6	3.30304	3.8148	51678
MPST	2.71792	3.01587	4357
MPV17L	5.39395	11.9475	255027
MREG	3.98193	5.94715	55686
MRPL14	2.24931	2.77957	64928
MRPL19	2.2627	2.61118	9801
MRPL2	2.21748	2.80747	51069
MRPL32	2.09123	3.28895	64983
MRPL41	2.09006	2.26957	64975
MRPL46	2.97513	4.50864	26589
MRPS33	2.5391	2.73064	51650
MRPS35	2.17152	2.27668	60488
MSRA	3.61193	2.99873	4482
MST1P2	8.43817	19.7819	11209
MST1P9	8.26185	18.9178	11223
MST1	7.10089	13.8214	4485
MT1F	4.0471	16.4522	4494
MT1P3	12.8799	21.484	140851
MT1JP	9.77698	17.8286	4498
MT1M	5.63503	13.1618	4499
MTFR1	2.69529	3.38517	9650
MTTP	11.3313	35.8093	4547
MUT	7.03432	7.62328	4594
N4BP2	3.41063	3.02984	55728
NAAA	3.03051	4.33896	27163
NCCRP1	2.03278	2.12832	342897
NDFIP2	2.21921	2.76018	54602
NDUFC2	2.57388	3.41004	4718
NDUFS1	2.56474	2.72488	4719
NDUFV2	3.85305	4.25776	4729
NEK4	2.97838	3.52666	6787
NEK6	2.3115	3.0172	10783
NGEF	2.19458	3.50236	25791
NHLRC1	2.14607	2.61416	378884
NHLRC3	2.1187	2.18359	387921
NIPSNAP1	5.23636	8.91845	8508
NIT2	5.77843	6.83809	56954
NMD3	2.25765	2.67004	51068
NPC1L1	5.15527	5.94805	29881
NPY6R	6.43759	9.10013	4888
NR0B2	8.84102	22.734	8431
NR1H4	9.79919	25.6308	9971
NR1I3	5.55518	8.41165	9970
NRAP	4.3229	7.13363	4892
NSDHL	4.2279	3.60589	50814
NUDT11	2.36455	2.24676	55190
NUDT12	3.68072	4.5511	83594
NUDT7	4.65315	4.50743	283927
NUP210	2.50117	2.54566	23225
NUPR1	2.63224	3.02198	26471
ODZ1	3.23893	3.81379	10178
ONECUT1	5.68644	15.885	3175
ONECUT2	3.80647	4.26505	9480
OR10G8	3.07921	2.20443	219869
OR10G7	2.77631	2.35939	390265
OR10G4	3.3437	2.31215	390264
OR11H1	4.35512	5.19192	81061
OR11H2	4.35512	5.19192	79334
OR11H12	4.35512	5.19192	440153
OR4K5	2.25934	3.11234	79317
ORMDL3	3.27203	3.88099	94103
OSBPL6	2.01788	3.37004	114880
OSGIN1	4.32541	4.71125	29948
OSTalpha	7.52904	12.4675	200931
OTC	11.9006	42.0771	5009
OVGP1	2.47036	3.07413	5016
PACRG	2.57574	3.32128	135138
PACSIN3	2.75405	4.85411	29763
PAFAH2	2.1235	2.7867	5051
PAH	6.8312	35.8549	5053
PAIP2B	2.98784	3.08506	400961
PALM2	2.36438	3.82241	114299
PALM3	3.72864	4.85743	342979
PANK1	7.43101	13.9405	53354
PANK3	2.37626	2.61119	79646
PAOX	2.71336	3.31875	196743
PAQR9	8.03276	9.06958	344838
PARD6B	4.86538	7.72786	84612
PARP9	3.71661	2.94828	83666
PBLD	8.39046	24.7903	64081
PC	5.66291	10.4933	5091
PCCA	4.14771	4.79214	5095
PCCB	6.41031	7.31881	5096
PCGF6	2.16941	2.56274	84108
PCK2	6.70268	9.81729	5106
PCP4L1	2.61096	3.06293	654790
PCSK6	7.45041	4.85485	5046
PCSK9	3.59689	4.88824	255738
PCTP	5.63504	6.33363	58488
PCYOX1	3.67143	4.15782	51449
PCYT2	2.20033	2.10025	5833
PDE3B	5.73613	4.48697	5140
PDIK1L	2.06232	2.49477	149420
PDP2	2.11353	2.74306	57546
PDSS2	2.55754	3.63865	57107
PDXP	3.59796	2.75722	57026
PEBP1	3.14792	6.90101	5037
PECR	9.40118	16.2319	55825
PEMT	6.05414	9.02325	10400
PEX11A	2.90505	5.51771	8800
PEX13	3.04752	4.34944	5194
PFKFB1	8.49599	8.50404	5207
PGLYRP2	4.03142	5.18043	114770
PGM1	4.24235	15.0877	5236
PGM3	2.86469	2.83473	5238
PGRMC1	3.40192	5.57462	10857
PHYH	8.96699	19.0115	5264
PI4K2B	3.73506	4.14489	55300
PIK3C2G	3.51834	5.17005	5288
SMR3B	2.29389	2.79176	10879
PION	2.64165	3.2373	54103
PKIB	2.43274	3.17812	5570
PLA1A	5.56177	12.28	51365
PLA2G12A	2.80553	3.38515	81579
PLA2G12B	10.2033	8.26928	84647
PLEKHA6	2.74977	3.96632	22874
PLEKHJ1	2.12966	2.07151	55111
PLG	13.8353	74.685	5340
PLIN1	6.22727	6.3063	5346
PLIN5	8.53311	6.71225	440503
PLS1	3.76757	7.85427	5357
PLXNB1	2.40394	4.0985	5364
PMM1	3.33324	4.78458	5372
PMPCB	2.23655	2.35783	9512
PNPLA3	11.9464	19.4514	80339
PNPLA4	2.24024	2.88512	8228
PNPO	2.62144	2.60907	55163
POLR3B	2.10362	2.74647	55703
PON1	30.9046	95.1149	5444
PON3	8.96356	20.0195	5446
POR	3.53589	4.67281	5447
POTED	9.12143	8.80959	317754
POTE	6.04621	5.75417	339010
POTEC	4.35831	4.40545	388468
PPAPDC2	3.45785	5.89047	403313
PPARA	2.64372	3.13604	5465
PPFIBP2	3.36162	5.27113	8495
PPP1R16A	4.4059	6.34498	84988
PPP1R1A	10.7168	31.8284	5502
PPP1R1C	3.36873	4.19831	151242
PPP1R3B	7.99742	13.6312	79660
PPP2R1B	2.70286	4.04898	5519
PRAP1	8.18954	14.0617	118471
PRDX3	3.419	4.0533	10935
PRDX4	3.96982	3.67459	10549
PRG2	6.73267	13.1078	5553
PRKAA1	2.02572	2.23787	5562
PRLR	4.38538	4.92934	5618
PROC	19.4709	43.9552	5624
PRODH2	9.2053	21.0727	58510
PROS1	2.92924	3.19452	5627
PROX1	7.12971	23.4173	5629
PROZ	6.32144	8.86556	8858
PRPSAP1	2.72363	3.40707	5635
PSD4	6.07673	8.86883	23550
PTPLAD1	3.04785	2.92915	51495
PTPLB	3.50723	5.39323	201562
PTPRF	3.84131	12.5374	5792
PTPRK	2.80811	5.74215	5796
PUF60	2.0241	2.13836	22827
PUS3	2.35823	3.02196	83480
PXMP2	6.49853	6.39436	5827
PYGL	5.73272	5.03732	5836
PZP	2.79728	5.01467	5858
QDPR	5.88739	6.59606	5860
QPRT	9.88658	20.8382	23475
RAP1GAP	2.21933	3.61426	5909
RARRES2	7.74814	35.2313	5919
RASSF7	2.96732	3.74268	8045
RCAN1	2.67375	4.31932	1827
RCL1	2.5439	2.36782	10171
RDH11	4.5993	6.41299	51109
RDH12	3.08827	4.15933	145226
RDH16	14.2692	21.8545	8608
RETSAT	4.17219	4.22969	54884
RFFL	2.61356	2.35568	117584
RGAG1	2.27387	2.52998	57529
RGN	7.90467	18.2303	9104
RGS14	2.74612	2.20558	10636
RHOBTB3	3.44558	5.82853	22836
RHPN2	3.43467	3.90994	85415
RIPK4	2.75095	5.17753	54101
RNASE4	7.08462	33.5214	6038
RND3	2.85485	11.7279	390
RNF128	11.7093	22.7347	79589
RNFT1	3.17674	3.26161	51136
SNORA66	2.72813	2.67092	26782
RTN4IP1	2.40546	2.59683	84816
RTP3	10.8129	29.3728	83597
RWDD3	2.27946	2.24891	25950
SAR1B	3.68873	5.18228	51128
SARDH	3.82034	5.02361	1757
SC4MOL	8.70666	16.8917	6307
SC5DL	4.24932	4.24231	6309
SCD	5.28596	10.3687	6319
SCG5	4.83084	6.104	6447
SCLY	2.67851	3.06639	51540
SDC1	7.82198	25.6416	6382
SDC2	6.26255	20.5314	6383
SDC4	6.55427	29.0489	6385
SDHAP3	3.35387	3.48043	728609
SDHA	2.49052	2.83718	6389
SEC24A	2.63389	3.02421	10802
SEC24B	2.75706	3.29465	10427
SEMA4G	3.86363	6.28847	57715
SEPSECS	2.91481	2.66291	51091
SERPINA11	21.0576	47.1453	256394
SERPINA4	15.2602	33.5548	5267
SERPINA5	16.1038	64.4934	5104
SERPINA6	9.64246	54.2164	866
SERPINA7	34.4192	113.638	6906
SERPINC1	5.64019	35.1082	462
SERPIND1	16.1716	47.5165	3053
SERPINF1	4.89094	43.5249	5176
SERPINF2	10.1351	36.7377	5345
SFXN5	2.93085	2.59687	94097
SGEF	4.61118	6.0326	26084
SGK2	3.50738	6.65174	10110
SGPL1	2.13485	4.10616	8879
SH2D4A	2.23761	4.81864	63898
SH3RF2	5.4436	7.75535	153769
SLC10A1	10.4673	9.92199	6554
SLC10A5	7.04676	9.86871	347051
SLC15A1	3.93255	7.17261	6564
SLC16A13	5.69839	4.32997	201232
SLC16A2	4.37761	8.15177	6567
SLC17A1	3.72005	4.59483	6568
SLC17A2	9.85085	16.6377	10246
SLC17A3	4.40613	6.61233	10786
SLC17A4	7.15249	14.7294	10050
SLC19A2	2.34344	4.28845	10560
SLC19A3	3.94495	4.68669	80704
SLC22A10	5.14569	6.61145	387775
SLC22A18	4.42467	4.88749	5002
SLC22A23	2.48739	4.54088	63027
SLC22A25	14.4523	21.1008	387601
SLC22A3	4.13243	5.4027	6581
SLC22A7	18.1047	21.4877	10864
SLC22A9	8.62772	14.2079	114571
SLC23A1	3.17112	3.34493	9963
SLC25A1	4.05453	3.67503	6576
SLC25A13	3.92113	5.01186	10165
SLC25A16	3.01846	2.76581	8034
SLC25A18	11.0043	14.5849	83733
SLC25A20	8.32554	10.3444	788
SLC27A5	16.8692	14.481	10998
SLC2A10	3.30738	3.23662	81031
SLC2A2	46.2042	122.055	6514
SLC2A4RG	2.0729	2.04499	56731
SLC30A1	3.89865	8.23628	7779
SLC30A10	10.423	12.7619	55532
SLC33A1	2.98028	4.27975	9197
SLC35D1	10.6041	13.2412	23169
SLC35D2	3.36564	5.43171	11046
SLC37A4	5.15503	4.10868	2542
SLC38A3	23.8864	42.17	10991
SLC38A4	17.9954	43.0361	55089
SLC39A11	3.76636	4.02159	201266
SLC39A5	5.86396	8.56754	283375
SLC3A1	2.21525	3.15486	6519
SLC41A2	7.72047	21.4476	84102
SLC43A1	3.95503	4.50781	8501
SLC45A3	2.97058	4.14211	85414
SLC46A1	3.73402	4.11829	113235
SLC47A1	9.26542	12.5365	55244
SLC6A1	4.8358	6.20972	6529
SLC7A9	6.40104	7.92351	11136
SLCO1B1	25.0601	65.708	10599
SLCO1B3	11.0158	19.2324	28234
SLCO2B1	7.85254	7.38562	11309
SLCO4C1	11.9311	20.1306	353189
SLED1	2.98269	2.48336	643036
SMARCA1	3.19692	4.66865	6594
SMOC1	4.9018	5.88353	64093
SMPD1	2.6234	3.18057	6609
SNORA23	2.20266	2.17161	677808
SNORA47	10.0647	13.7646	677828
SNORA49	4.05097	4.99207	677829
SNORA5A	10.0414	8.59404	654319
SNORA5B	3.42108	3.64528	677795
SNORA65	8.82833	10.4008	26783
SNORD67	5.67577	4.80401	692108
SNORD94	2.67727	4.37831	692225
SNTB1	3.6643	2.72015	6641
SOCS6	2.56844	3.42259	9306
SORBS2	2.46623	6.19572	8470
SOX5	3.2415	7.6191	6660
SOX6	2.47068	3.38646	55553
SPAG5	2.05205	2.10202	10615
SPIC	3.39154	2.9074	121599
SPP2	29.8541	83.525	6694
SPRYD4	4.04085	4.933	283377
SPTLC3	3.37361	5.26745	55304
SREBF1	3.67769	3.32198	6720
SREBF2	2.67362	2.84095	6721
SRP54	2.19855	2.31548	6729
SSX2IP	2.07912	2.15784	117178
ST7	2.39781	2.85514	7982
STARD10	5.11661	8.54729	10809
STARD4	3.72128	4.84346	134429
STBD1	7.6823	16.1645	8987
STEAP3	7.8217	10.7722	55240
STRADB	3.31667	4.16178	55437
SUCLG1	2.80623	3.44687	8802
SUCLG2	3.80871	3.66745	8801
SUCNR1	2.06378	2.5277	56670
SULT1C2	3.44463	4.21673	6819
SULT1E1	3.39254	5.65912	6783
SUOX	2.87695	2.97752	6821
SURF1	2.25349	2.48544	6834
SYCP3	3.28819	4.60659	50511
SYT17	3.11974	3.5198	51760
SYT7	2.51426	3.39288	9066
TAB3	2.9004	2.63393	257397
TADA1	4.34632	4.13209	117143
TADA2B	2.06227	2.39842	93624
TBC1D8B	2.22742	2.4334	54885
TBX3	2.69289	6.90627	6926
TCEA3	4.48705	11.8027	6920
TCP10L	3.52692	3.77973	140290
TDO2	28.7781	65.5831	6999
TEX2	2.16045	2.00948	55852
TF	6.52079	34.1242	7018
TFR2	21.8991	88.3855	7036
TFRC	4.54758	8.70583	7037
TGFBR1	2.60087	2.80624	7046
THNSL1	2.4771	3.5016	79896
THNSL2	3.28663	4.96302	55258
THPO	3.1777	3.77639	7066
THRB	3.41096	5.82238	7068
TIGD2	5.12804	5.22043	166815
TIMD4	5.36099	7.61838	91937
TIMM10	2.43368	3.12433	26519
TM7SF2	4.3628	5.51823	7108
TMED5	4.15856	8.44984	50999
TMEM106B	2.01621	2.17069	54664
TMEM110	3.21164	2.56697	375346
TMEM14A	2.37646	5.09425	28978
TMEM14B	2.02834	2.6771	81853
TMEM169	2.12691	2.19411	92691
TMEM176A	10.3014	41.8789	55365
TMEM176B	8.23497	28.6751	28959
TMEM177	4.13726	5.84006	80775
TMEM195	12.1916	19.1922	392636
TMEM205	2.54226	3.45788	374882
TMEM220	4.65432	6.29693	388335
TMEM33	2.34894	2.75709	55161
TMEM38B	2.54001	3.50765	55151
TMEM41A	2.01197	2.19038	90407
TMEM41B	2.88503	3.78265	440026
TMEM53	3.16819	3.85103	79639
TMEM56	10.1251	17.6305	148534
TMEM97	4.7937	7.85248	27346
TMPRSS6	6.14285	8.23489	164656
TOM1L1	5.56699	12.3127	10040
TOX3	3.68473	4.64766	27324
TP53INP1	3.60013	2.97579	94241
TP53TG1	3.79552	4.54596	11257
TPPP2	2.55017	2.28584	122664
TRIB1	2.25589	2.26189	10221
TRIM53	2.60374	2.55829	642569
TRIM53B	2.60374	2.55829	642425
TRIM55	5.84931	9.02849	84675
TSKU	4.87472	4.72457	25987
TSPAN6	3.48755	3.88104	7105
TST	6.15567	6.98469	7263
TTC32	2.62807	3.53079	130502
TTPA	12.1413	16.5579	7274
TTR	4.10062	24.7162	7276
TUBB2A	3.92051	13.1627	7280
TXNRD2	2.41203	2.70133	10587
UBXN2B	2.63395	2.83881	137886
UGP2	5.6673	8.55786	7360
UGT2A3	5.48665	9.5205	79799
UGT2B10	20.2104	38.4637	7365
UGT2B11	5.19774	6.61328	10720
UGT2B15	10.4712	29.6326	7366
UHRF1BP1L	3.01395	4.30396	23074
UMPS	2.01758	2.76848	7372
UNC5CL	6.91489	7.89941	222643
UNC93A	2.49641	2.859	54346
UQCRC1	2.65915	2.95193	7384
UROC1	6.45285	6.63096	131669
USO1	2.31078	2.7171	8615
VEGFA	2.14835	6.40038	7422
VIL1	5.93428	10.9078	7429
VKORC1	2.78652	3.77729	79001
VNN1	4.89774	7.91904	8876
VSNL1	10.7203	15.128	7447
VWCE	5.14603	6.87151	220001
WNK3	6.52554	9.38057	65267
XBP1	4.90163	5.96495	7494
XDH	12.1145	18.5108	7498
XPNPEP2	17.438	22.811	7512
XYLB	3.84441	5.1341	9942
YIPF1	2.62955	2.4244	54432
YPEL4	2.1541	2.53436	219539
ZC3H13	3.97602	4.19245	23091
ZFHX4	2.23538	3.16008	79776
ZG16	4.04923	4.73949	653808
ZNF275	2.5333	2.8405	10838
ZNHIT1	2.27618	2.09732	10467

## Sheet: HSC-specific
HSC-specific genes (N = 54)
Gene Symbol	FC ([HSC] vs [HEP])	FC ([HSC] vs [LSEC])	Entrez Gene
ADAMTS1	14.3875	3.24548	9510
AQP1	43.2783	7.60764	358
ASRGL1	4.17812	2.75272	80150
BMX	3.06564	3.65143	660
C10orf116	14.5131	5.95379	10974
C13orf33	2.15612	2.45496	84935
C7	9.86184	6.31101	730
CHST4	2.05172	2.19581	10164
COL12A1	2.26741	2.36421	1303
COL15A1	3.5673	2.88878	1306
CXCL6	4.50158	4.23641	6372
CYSLTR2	3.30017	3.48729	57105
DKK2	2.31978	2.49247	27123
EDN1	18.2608	2.65619	1906
ELN	2.69157	2.98419	2006
EMP1	16.2591	3.28867	2012
EPHA4	4.27518	3.46416	2043
FAM188B	4.19277	3.771	84182
FBLN2	4.39196	4.93767	2199
FBN1	12.2232	3.25724	2200
FGF2	3.09382	5.43546	2247
FILIP1L	2.53889	3.63406	11259
GATA2	4.96525	3.22856	2624
GJA5	40.2875	14.5299	2702
GPRC5B	10.5304	4.8422	51704
GUCY1A3	2.85038	3.55255	2982
HSPA2	4.37071	4.37015	3306
ID4	2.49472	2.51903	3400
INHBB	6.41577	3.17287	3625
ITGA3	3.50916	2.29845	3675
ITGB4	2.87568	2.29997	3691
LPCAT2	5.65486	3.13099	54947
MGP	68.6466	8.16306	4256
MMP2	9.66981	7.82449	4313
MSRB3	3.79488	3.31624	253827
MYOF	9.19063	5.38818	26509
NDRG4	2.21956	2.0829	65009
NPNT	2.20607	2.18376	255743
PCSK5	4.21179	2.19844	5125
PDGFD	2.73409	2.67113	80310
PDGFRB	2.7672	3.7384	5159
RFK	2.71689	2.55596	55312
RGS5	4.33208	4.51411	8490
RUNX1T1	8.17073	3.53954	862
SAV1	6.20024	2.02851	60485
SOD3	2.38169	2.41706	6649
SPARCL1	13.6514	9.97635	8404
SSTR1	10.3248	8.25885	6751
SULF1	3.6182	4.59307	23213
THSD7A	7.6994	5.02127	221981
TMTC1	4.04559	5.03913	83857
VEGFC	14.2028	12.9129	7424
VIM	14.3073	3.26269	7431
VWF	22.6252	6.31532	7450

## Sheet: LSEC-specific
LSEC-specific genes (N = 72)
Gene Symbol	FC ([LSEC] vs [HEP])	FC ([LSEC] vs [HSC])	Entrez Gene
ACP5	13.6808	5.4924	54
ANKRD55	9.8278	7.65866	79722
AOC3	9.87311	2.96881	8639
AP1B1	2.52153	2.43479	162
AP1S2	5.58034	2.15952	8905
AP2S1	2.24949	2.12381	1175
APBA2	2.54081	2.48259	321
BAALC	5.26001	5.74678	79870
BFSP1	2.47059	2.47121	631
C14orf145	2.68477	2.52258	145508
C17orf28	6.11553	2.16305	283987
CA13	3.39978	3.35817	377677
CABLES1	3.01351	2.59873	91768
CCRL2	2.88245	2.34338	9034
CDKL1	13.2112	5.30388	8814
CLEC12A	5.60111	9.44661	160364
CLEC4G	20.1117	22.0895	339390
CTSL1	3.99068	4.7135	1514
DNAJC13	4.52335	2.49681	23317
EHD3	20.954	4.71166	30845
ELTD1	43.2313	2.34295	64123
FAM101B	20.8093	3.52049	359845
FAM174B	2.91823	2.4347	400451
FAM38B	9.11203	3.15814	63895
FCGR2B	13.3921	13.4577	2213
FCN2	14.476	13.9516	2220
GALNT14	7.59675	5.64844	79623
GMFG	9.37707	2.3446	9535
GNG2	3.97605	3.39809	54331
GPR182	35.1485	9.3831	11318
GRAP	4.16721	2.32293	10750
HBCBP	5.43069	3.06831	100130083
HPSE	3.34446	2.89518	10855
ITGB3	8.73204	5.93117	3690
KCNK6	6.0647	2.46528	9424
LCP2	4.94172	3.05252	3937
LEPREL1	5.85046	3.72921	55214
LOC100291232	4.35292	3.55608	100291232
LYVE1	9.41346	9.71034	10894
MAN1C1	9.00808	5.7066	57134
MAP7D3	3.43043	2.91474	79649
MRC1	7.92534	2.90018	4360
MRC1L1	7.40122	2.98934	414308
MRO	8.82967	8.71444	83876
MS4A6A	7.70722	6.75511	64231
NPL	13.3398	11.2918	80896
OIT3	12.8825	5.95986	170392
OLFM1	18.903	3.23374	10439
P2RY8	2.89055	2.29292	286530
PCDH12	14.8233	5.36595	51294
PIP4K2A	5.85831	2.88979	5305
PKP4	3.32133	2.02736	8502
PLEKHO2	5.19739	2.0976	80301
PLTP	5.58886	3.26506	5360
PSEN2	4.14416	2.46187	5664
RAB11FIP3	2.60381	2.36281	9727
RAB3IL1	6.97792	4.90496	5866
REEP1	5.60353	3.341	65055
RGS7BP	5.52265	2.22445	401190
SASH1	5.36191	2.12495	23328
SEMA6A	22.4106	2.62582	57556
SNX2	2.85733	2.14485	6643
STAB1	25.8053	4.9111	23166
TBXA2R	7.66481	2.60231	6915
TIAM1	6.36294	3.7137	7074
TM4SF18	25.394	2.43898	116441
TMTC4	2.26801	2.12034	84899
USP13	3.18851	3.49662	8975
VASH1	7.94475	2.04911	22846
VMO1	4.40635	4.01097	284013
WIPF1	9.17188	2.14385	7456
ZCCHC24	2.56449	2.07374	219654
