# Supplementary material for: Genome-wide analysis of DNA methylation and gene expression patterns in purified, uncultured human liver cells and activated hepatic stellate cells
Source: Oncotarget. 2015 Aug 28;6(29):26729–45. doi: 10.18632/oncotarget.4925 (PMC4694948; doi:10.18632/oncotarget.4925)
Supplement: Supplementary file 3 [file oncotarget-06-26729-s003.xlsx]

## Sheet: HEP (7526)
Methylated genes in HEPs (N = 7526)
Gene Symbol	Description	NCBI gene ID
A1BG	alpha-1-B glycoprotein	1
A2M	alpha-2-macroglobulin	2
A2ML1	alpha-2-macroglobulin-like 1	144568
A3GALT2	alpha 1,3-galactosyltransferase 2	127550
A4GALT	alpha 1,4-galactosyltransferase	53947
AACSP1	acetoacetyl-CoA synthetase pseudogene 1	729522
AADAC	arylacetamide deacetylase	13
AADACL3	arylacetamide deacetylase-like 3	126767
AADACL4	arylacetamide deacetylase-like 4	343066
AADAT	aminoadipate aminotransferase	51166
AAR2	AAR2 splicing factor homolog (S. cerevisiae)	25980
AARSD1	alanyl-tRNA synthetase domain containing 1	80755
AATK-AS1	AATK antisense RNA 1	388428
ABAT	4-aminobutyrate aminotransferase	18
ABCA11P	ATP-binding cassette, sub-family A (ABC1), member 11, pseudogene	79963
ABCA4	ATP-binding cassette, sub-family A (ABC1), member 4	24
ABCA7	ATP-binding cassette, sub-family A (ABC1), member 7	10347
ABCB6	ATP-binding cassette, sub-family B (MDR/TAP), member 6	10058
ABCB9	ATP-binding cassette, sub-family B (MDR/TAP), member 9	23457
ABCC10	ATP-binding cassette, sub-family C (CFTR/MRP), member 10	89845
ABCC3	ATP-binding cassette, sub-family C (CFTR/MRP), member 3	8714
ABCC5	ATP-binding cassette, sub-family C (CFTR/MRP), member 5	10057
ABCC6P1	ATP-binding cassette, sub-family C, member 6 pseudogene 1	653190
ABCD1	ATP-binding cassette, sub-family D (ALD), member 1	215
ABCF2	ATP-binding cassette, sub-family F (GCN20), member 2	10061
ABCF3	ATP-binding cassette, sub-family F (GCN20), member 3	55324
ABCG1	ATP-binding cassette, sub-family G (WHITE), member 1	9619
ABCG2	ATP-binding cassette, sub-family G (WHITE), member 2	9429
ABHD11	abhydrolase domain containing 11	83451
ABHD12	abhydrolase domain containing 12	26090
ABHD14B	abhydrolase domain containing 14B	84836
ABHD16A	abhydrolase domain containing 16A	7920
ABHD16B	abhydrolase domain containing 16B	140701
ABHD3	abhydrolase domain containing 3	171586
ABHD6	abhydrolase domain containing 6	57406
ABI2	abl-interactor 2	10152
ABI3	ABI family, member 3	51225
ABL1	c-abl oncogene 1, non-receptor tyrosine kinase	25
ABL2	c-abl oncogene 2, non-receptor tyrosine kinase	27
ABLIM1	actin binding LIM protein 1	3983
ABLIM3	actin binding LIM protein family, member 3	22885
ABR	active BCR-related	29
ABRA	actin-binding Rho activating protein	137735
ABRACL	ABRA C-terminal like	58527
ABTB1	ankyrin repeat and BTB (POZ) domain containing 1	80325
ACAD10	acyl-CoA dehydrogenase family, member 10	80724
ACADS	acyl-CoA dehydrogenase, C-2 to C-3 short chain	35
ACAP1	ArfGAP with coiled-coil, ankyrin repeat and PH domains 1	9744
ACAP3	ArfGAP with coiled-coil, ankyrin repeat and PH domains 3	116983
ACBD3	acyl-CoA binding domain containing 3	64746
ACBD4	acyl-CoA binding domain containing 4	79777
ACBD7	acyl-CoA binding domain containing 7	414149
ACCS	1-aminocyclopropane-1-carboxylate synthase homolog (Arabidopsis)(non-functional)	84680
ACCSL	1-aminocyclopropane-1-carboxylate synthase homolog (Arabidopsis)(non-functional)-like	390110
ACD	adrenocortical dysplasia homolog (mouse)	65057
ACE	angiotensin I converting enzyme	1636
ACE2	angiotensin I converting enzyme 2	59272
ACER3	alkaline ceramidase 3	55331
ACN9	ACN9 homolog (S. cerevisiae)	57001
ACOT2	acyl-CoA thioesterase 2	10965
ACOT4	acyl-CoA thioesterase 4	122970
ACOT7	acyl-CoA thioesterase 7	11332
ACOT8	acyl-CoA thioesterase 8	10005
ACOT9	acyl-CoA thioesterase 9	23597
ACOX2	acyl-CoA oxidase 2, branched chain	8309
ACOX3	acyl-CoA oxidase 3, pristanoyl	8310
ACOXL	acyl-CoA oxidase-like	55289
ACP1	acid phosphatase 1, soluble	52
ACP5	acid phosphatase 5, tartrate resistant	54
ACPL2	acid phosphatase-like 2	92370
ACPT	acid phosphatase, testicular	93650
ACR	acrosin	49
ACRBP	acrosin binding protein	84519
ACRC	acidic repeat containing	93953
ACSBG2	acyl-CoA synthetase bubblegum family member 2	81616
ACSF3	acyl-CoA synthetase family member 3	197322
ACSS1	acyl-CoA synthetase short-chain family member 1	84532
ACTA1	actin, alpha 1, skeletal muscle	58
ACTBL2	actin, beta-like 2	345651
ACTG2	actin, gamma 2, smooth muscle, enteric	72
ACTL10	actin-like 10	170487
ACTL7A	actin-like 7A	10881
ACTL7B	actin-like 7B	10880
ACTN1	actinin, alpha 1	87
ACTN2	actinin, alpha 2	88
ACTN3	actinin, alpha 3	89
ACTN4	actinin, alpha 4	81
ACTR10	actin-related protein 10 homolog (S. cerevisiae)	55860
ACTR3	ARP3 actin-related protein 3 homolog (yeast)	10096
ACTR3B	ARP3 actin-related protein 3 homolog B (yeast)	57180
ACTR8	ARP8 actin-related protein 8 homolog (yeast)	93973
ACTRT2	actin-related protein T2	140625
ADAD1	adenosine deaminase domain containing 1 (testis-specific)	132612
ADAD2	adenosine deaminase domain containing 2	161931
ADAM10	ADAM metallopeptidase domain 10	102
ADAM12	ADAM metallopeptidase domain 12	8038
ADAM19	ADAM metallopeptidase domain 19	8728
ADAM2	ADAM metallopeptidase domain 2	2515
ADAM20	ADAM metallopeptidase domain 20	8748
ADAM21P1	ADAM metallopeptidase domain 21 pseudogene 1	145241
ADAM30	ADAM metallopeptidase domain 30	11085
ADAM33	ADAM metallopeptidase domain 33	80332
ADAM3A	ADAM metallopeptidase domain 3A (pseudogene)	1587
ADAM6	ADAM metallopeptidase domain 6, pseudogene	8755
ADAMTS10	ADAM metallopeptidase with thrombospondin type 1 motif, 10	81794
ADAMTS13	ADAM metallopeptidase with thrombospondin type 1 motif, 13	11093
ADAMTS14	ADAM metallopeptidase with thrombospondin type 1 motif, 14	140766
ADAMTS16	ADAM metallopeptidase with thrombospondin type 1 motif, 16	170690
ADAMTS17	ADAM metallopeptidase with thrombospondin type 1 motif, 17	170691
ADAMTS2	ADAM metallopeptidase with thrombospondin type 1 motif, 2	9509
ADAMTS7	ADAM metallopeptidase with thrombospondin type 1 motif, 7	11173
ADAMTSL4	ADAMTS-like 4	54507
ADAP1	ArfGAP with dual PH domains 1	11033
ADARB1	adenosine deaminase, RNA-specific, B1	104
ADARB2	adenosine deaminase, RNA-specific, B2 (non-functional)	105
ADARB2-AS1	ADARB2 antisense RNA 1	642394
ADAT1	adenosine deaminase, tRNA-specific 1	23536
ADC	arginine decarboxylase	113451
ADCY10P1	adenylate cyclase 10 (soluble) pseudogene 1	221442
ADCY3	adenylate cyclase 3	109
ADCY9	adenylate cyclase 9	115
ADH7	alcohol dehydrogenase 7 (class IV), mu or sigma polypeptide	131
ADI1	acireductone dioxygenase 1	55256
ADIG	adipogenin	149685
ADIPOR2	adiponectin receptor 2	79602
ADIRF	adipogenesis regulatory factor	10974
ADK	adenosine kinase	132
ADM2	adrenomedullin 2	79924
ADM5	adrenomedullin 5 (putative)	199800
ADNP2	ADNP homeobox 2	22850
ADO	2-aminoethanethiol (cysteamine) dioxygenase	84890
ADORA2B	adenosine A2b receptor	136
ADPRH	ADP-ribosylarginine hydrolase	141
ADPRHL1	ADP-ribosylhydrolase like 1	113622
ADPRHL2	ADP-ribosylhydrolase like 2	54936
ADPRM	ADP-ribose/CDP-alcohol diphosphatase, manganese-dependent	56985
ADRA1D	adrenoceptor alpha 1D	146
ADRA2B	adrenoceptor alpha 2B	151
ADRB1	adrenoceptor beta 1	153
ADRBK1	adrenergic, beta, receptor kinase 1	156
ADRM1	adhesion regulating molecule 1	11047
ADSSL1	adenylosuccinate synthase like 1	122622
ADTRP	androgen-dependent TFPI-regulating protein	84830
AEN	apoptosis enhancing nuclease	64782
AFAP1	actin filament associated protein 1	60312
AFAP1-AS1	AFAP1 antisense RNA 1	84740
AFF3	AF4/FMR2 family, member 3	3899
AFG3L1P	AFG3-like AAA ATPase 1, pseudogene	172
AGAP1	ArfGAP with GTPase domain, ankyrin repeat and PH domain 1	116987
AGAP11	ankyrin repeat and GTPase domain Arf GTPase activating protein 11	119385
AGAP2	ArfGAP with GTPase domain, ankyrin repeat and PH domain 2	116986
AGAP3	ArfGAP with GTPase domain, ankyrin repeat and PH domain 3	116988
AGBL1	ATP/GTP binding protein-like 1	123624
AGFG1	ArfGAP with FG repeats 1	3267
AGL	amylo-alpha-1, 6-glucosidase, 4-alpha-glucanotransferase	178
AGMAT	agmatine ureohydrolase (agmatinase)	79814
AGO1	argonaute RISC catalytic component 1	26523
AGPAT1	1-acylglycerol-3-phosphate O-acyltransferase 1	10554
AGPAT3	1-acylglycerol-3-phosphate O-acyltransferase 3	56894
AGPAT4-IT1	AGPAT4 intronic transcript 1 (non-protein coding)	79992
AGPAT6	1-acylglycerol-3-phosphate O-acyltransferase 6	137964
AGRP	agouti related protein homolog (mouse)	181
AGXT	alanine-glyoxylate aminotransferase	189
AHCYL2	adenosylhomocysteinase-like 2	23382
AHI1	Abelson helper integration site 1	54806
AHNAK2	AHNAK nucleoprotein 2	113146
AHR	aryl hydrocarbon receptor	196
AHRR	aryl-hydrocarbon receptor repressor	57491
AHSA2	AHA1, activator of heat shock 90kDa protein ATPase homolog 2 (yeast)	130872
AHSP	alpha hemoglobin stabilizing protein	51327
AICDA	activation-induced cytidine deaminase	57379
AIMP1	aminoacyl tRNA synthetase complex-interacting multifunctional protein 1	9255
AIMP2	aminoacyl tRNA synthetase complex-interacting multifunctional protein 2	7965
AIRE	autoimmune regulator	326
AJUBA	ajuba LIM protein	84962
AK1	adenylate kinase 1	203
AK2	adenylate kinase 2	204
AK5	adenylate kinase 5	26289
AK8	adenylate kinase 8	158067
AKAP1	A kinase (PRKA) anchor protein 1	8165
AKAP10	A kinase (PRKA) anchor protein 10	11216
AKAP11	A kinase (PRKA) anchor protein 11	11215
AKAP12	A kinase (PRKA) anchor protein 12	9590
AKAP17A	A kinase (PRKA) anchor protein 17A	8227
AKAP8L	A kinase (PRKA) anchor protein 8-like	26993
AKAP9	A kinase (PRKA) anchor protein 9	10142
AKNA	AT-hook transcription factor	80709
AKR1B10	aldo-keto reductase family 1, member B10 (aldose reductase)	57016
AKR1B15	aldo-keto reductase family 1, member B15	441282
AKR1E2	aldo-keto reductase family 1, member E2	83592
AKR7A2P1	aldo-keto reductase family 7, member A2 pseudogene 1	246182
AKT1S1	AKT1 substrate 1 (proline-rich)	84335
AKT3	v-akt murine thymoma viral oncogene homolog 3	10000
AKTIP	AKT interacting protein	64400
ALAD	aminolevulinate dehydratase	210
ALAS1	aminolevulinate, delta-, synthase 1	211
ALDH16A1	aldehyde dehydrogenase 16 family, member A1	126133
ALDH1A3	aldehyde dehydrogenase 1 family, member A3	220
ALDH1L2	aldehyde dehydrogenase 1 family, member L2	160428
ALDH3A1	aldehyde dehydrogenase 3 family, member A1	218
ALDH3B2	aldehyde dehydrogenase 3 family, member B2	222
ALDH7A1	aldehyde dehydrogenase 7 family, member A1	501
ALDOA	aldolase A, fructose-bisphosphate	226
ALG1	ALG1, chitobiosyldiphosphodolichol beta-mannosyltransferase	56052
ALG12	ALG12, alpha-1,6-mannosyltransferase	79087
ALG14	ALG14, UDP-N-acetylglucosaminyltransferase subunit	199857
ALG1L2	ALG1, chitobiosyldiphosphodolichol beta-mannosyltransferase-like 2	644974
ALG2	ALG2, alpha-1,3/1,6-mannosyltransferase	85365
ALG9	ALG9, alpha-1,2-mannosyltransferase	79796
ALKBH6	alkB, alkylation repair homolog 6 (E. coli)	84964
ALKBH7	alkB, alkylation repair homolog 7 (E. coli)	84266
ALLC	allantoicase	55821
ALOX12	arachidonate 12-lipoxygenase	239
ALOX12B	arachidonate 12-lipoxygenase, 12R type	242
ALOX12P2	arachidonate 12-lipoxygenase pseudogene 2	245
ALOX15	arachidonate 15-lipoxygenase	246
ALOX15B	arachidonate 15-lipoxygenase, type B	247
ALOX5AP	arachidonate 5-lipoxygenase-activating protein	241
ALPK3	alpha-kinase 3	57538
ALPL	alkaline phosphatase, liver/bone/kidney	249
ALPPL2	alkaline phosphatase, placental-like 2	251
ALS2CR11	amyotrophic lateral sclerosis 2 (juvenile) chromosome region, candidate 11	151254
ALS2CR12	amyotrophic lateral sclerosis 2 (juvenile) chromosome region, candidate 12	130540
AMD1	adenosylmethionine decarboxylase 1	262
AMH	anti-Mullerian hormone	268
AMICA1	adhesion molecule, interacts with CXADR antigen 1	120425
AMIGO3	adhesion molecule with Ig-like domain 3	386724
AMN	amnion associated transmembrane protein	81693
AMPD2	adenosine monophosphate deaminase 2	271
AMPD3	adenosine monophosphate deaminase 3	272
AMTN	amelotin	401138
AMY1A	amylase, alpha 1A (salivary)	276
AMY1B	amylase, alpha 1B (salivary)	277
AMY1C	amylase, alpha 1C (salivary)	278
AMY2A	amylase, alpha 2A (pancreatic)	279
AMZ1	archaelysin family metallopeptidase 1	155185
AMZ2	archaelysin family metallopeptidase 2	51321
AMZ2P1	archaelysin family metallopeptidase 2 pseudogene 1	201283
ANAPC11	anaphase promoting complex subunit 11	51529
ANAPC15	anaphase promoting complex subunit 15	25906
ANAPC7	anaphase promoting complex subunit 7	51434
ANGEL2	angel homolog 2 (Drosophila)	90806
ANGPT1	angiopoietin 1	284
ANGPT2	angiopoietin 2	285
ANGPTL2	angiopoietin-like 2	23452
ANGPTL5	angiopoietin-like 5	253935
ANK1	ankyrin 1, erythrocytic	286
ANK3	ankyrin 3, node of Ranvier (ankyrin G)	288
ANKAR	ankyrin and armadillo repeat containing	150709
ANKDD1A	ankyrin repeat and death domain containing 1A	348094
ANKFN1	ankyrin-repeat and fibronectin type III domain containing 1	162282
ANKFY1	ankyrin repeat and FYVE domain containing 1	51479
ANKLE2	ankyrin repeat and LEM domain containing 2	23141
ANKMY1	ankyrin repeat and MYND domain containing 1	51281
ANKRD11	ankyrin repeat domain 11	29123
ANKRD13A	ankyrin repeat domain 13A	88455
ANKRD13C	ankyrin repeat domain 13C	81573
ANKRD13D	ankyrin repeat domain 13 family, member D	338692
ANKRD16	ankyrin repeat domain 16	54522
ANKRD18DP	ankyrin repeat domain 18D, pseudogene	348840
ANKRD19P	ankyrin repeat domain 19, pseudogene	138649
ANKRD2	ankyrin repeat domain 2 (stretch responsive muscle)	26287
ANKRD20A11P	ankyrin repeat domain 20 family, member A11, pseudogene	391267
ANKRD20A2	ankyrin repeat domain 20 family, member A2	441430
ANKRD20A3	ankyrin repeat domain 20 family, member A3	441425
ANKRD20A4	ankyrin repeat domain 20 family, member A4	728747
ANKRD20A8P	ankyrin repeat domain 20 family, member A8, pseudogene	729171
ANKRD23	ankyrin repeat domain 23	200539
ANKRD26P1	ankyrin repeat domain 26 pseudogene 1	124149
ANKRD29	ankyrin repeat domain 29	147463
ANKRD30A	ankyrin repeat domain 30A	91074
ANKRD30BL	ankyrin repeat domain 30B-like	554226
ANKRD30BP2	ankyrin repeat domain 30B pseudogene 2	149992
ANKRD35	ankyrin repeat domain 35	148741
ANKRD37	ankyrin repeat domain 37	353322
ANKRD39	ankyrin repeat domain 39	51239
ANKRD42	ankyrin repeat domain 42	338699
ANKRD52	ankyrin repeat domain 52	283373
ANKRD65	ankyrin repeat domain 65	441869
ANKRD7	ankyrin repeat domain 7	56311
ANKZF1	ankyrin repeat and zinc finger domain containing 1	55139
ANO1	anoctamin 1, calcium activated chloride channel	55107
ANO7	anoctamin 7	50636
ANP32A-IT1	ANP32A intronic transcript 1 (non-protein coding)	80035
ANP32AP1	acidic (leucine-rich) nuclear phosphoprotein 32 family, member A pseudogene 1	723972
ANP32B	acidic (leucine-rich) nuclear phosphoprotein 32 family, member B	10541
ANP32C	acidic (leucine-rich) nuclear phosphoprotein 32 family, member C	23520
ANP32D	acidic (leucine-rich) nuclear phosphoprotein 32 family, member D	23519
ANP32E	acidic (leucine-rich) nuclear phosphoprotein 32 family, member E	81611
ANXA2	annexin A2	302
ANXA4	annexin A4	307
ANXA7	annexin A7	310
AOC1	amine oxidase, copper containing 1	26
AOC2	amine oxidase, copper containing 2 (retina-specific)	314
AP1M2	adaptor-related protein complex 1, mu 2 subunit	10053
AP1S3	adaptor-related protein complex 1, sigma 3 subunit	130340
AP2A2	adaptor-related protein complex 2, alpha 2 subunit	161
AP2M1	adaptor-related protein complex 2, mu 1 subunit	1173
AP3B2	adaptor-related protein complex 3, beta 2 subunit	8120
AP3M2	adaptor-related protein complex 3, mu 2 subunit	10947
AP4B1	adaptor-related protein complex 4, beta 1 subunit	10717
AP4M1	adaptor-related protein complex 4, mu 1 subunit	9179
AP5S1	adaptor-related protein complex 5, sigma 1 subunit	55317
AP5Z1	adaptor-related protein complex 5, zeta 1 subunit	9907
APBA1	amyloid beta (A4) precursor protein-binding, family A, member 1	320
APC	adenomatous polyposis coli	324
APC2	adenomatosis polyposis coli 2	10297
APCDD1	adenomatosis polyposis coli down-regulated 1	147495
APCDD1L	adenomatosis polyposis coli down-regulated 1-like	164284
APEX2	APEX nuclease (apurinic/apyrimidinic endonuclease) 2	27301
APH1A	APH1A gamma secretase subunit	51107
APH1B	APH1B gamma secretase subunit	83464
API5	apoptosis inhibitor 5	8539
APLF	aprataxin and PNKP like factor	200558
APLNR	apelin receptor	187
APOBEC2	apolipoprotein B mRNA editing enzyme, catalytic polypeptide-like 2	10930
APOBEC3B	apolipoprotein B mRNA editing enzyme, catalytic polypeptide-like 3B	9582
APOBEC3C	apolipoprotein B mRNA editing enzyme, catalytic polypeptide-like 3C	27350
APOBEC3D	apolipoprotein B mRNA editing enzyme, catalytic polypeptide-like 3D	140564
APOBEC3F	apolipoprotein B mRNA editing enzyme, catalytic polypeptide-like 3F	200316
APOBEC3G	apolipoprotein B mRNA editing enzyme, catalytic polypeptide-like 3G	60489
APOD	apolipoprotein D	347
APOL5	apolipoprotein L, 5	80831
APOPT1	apoptogenic 1, mitochondrial	84334
APPL1	adaptor protein, phosphotyrosine interaction, PH domain and leucine zipper containing 1	26060
APPL2	adaptor protein, phosphotyrosine interaction, PH domain and leucine zipper containing 2	55198
APRT	adenine phosphoribosyltransferase	353
APTX	aprataxin	54840
AQP1	aquaporin 1	358
AQP11	aquaporin 11	282679
AQP12A	aquaporin 12A	375318
AQP12B	aquaporin 12B	653437
AQP2	aquaporin 2 (collecting duct)	359
AQP4	aquaporin 4	361
AQP4-AS1	AQP4 antisense RNA 1	147429
AQP6	aquaporin 6, kidney specific	363
AQP7	aquaporin 7	364
AQP7P1	aquaporin 7 pseudogene 1	375719
AQP7P2	aquaporin 7 pseudogene 2	389756
AQP7P3	aquaporin 7 pseudogene 3	441432
AQP8	aquaporin 8	343
ARAP2	ArfGAP with RhoGAP domain, ankyrin repeat and PH domain 2	116984
ARC	activity-regulated cytoskeleton-associated protein	23237
ARF6	ADP-ribosylation factor 6	382
ARFGAP1	ADP-ribosylation factor GTPase activating protein 1	55738
ARFGAP3	ADP-ribosylation factor GTPase activating protein 3	26286
ARFIP2	ADP-ribosylation factor interacting protein 2	23647
ARFRP1	ADP-ribosylation factor related protein 1	10139
ARGLU1	arginine and glutamate rich 1	55082
ARHGAP1	Rho GTPase activating protein 1	392
ARHGAP10	Rho GTPase activating protein 10	79658
ARHGAP23	Rho GTPase activating protein 23	57636
ARHGAP25	Rho GTPase activating protein 25	9938
ARHGAP27	Rho GTPase activating protein 27	201176
ARHGAP28	Rho GTPase activating protein 28	79822
ARHGAP32	Rho GTPase activating protein 32	9743
ARHGAP33	Rho GTPase activating protein 33	115703
ARHGAP35	Rho GTPase activating protein 35	2909
ARHGAP36	Rho GTPase activating protein 36	158763
ARHGAP39	Rho GTPase activating protein 39	80728
ARHGAP9	Rho GTPase activating protein 9	64333
ARHGDIA	Rho GDP dissociation inhibitor (GDI) alpha	396
ARHGEF1	Rho guanine nucleotide exchange factor (GEF) 1	9138
ARHGEF18	Rho/Rac guanine nucleotide exchange factor (GEF) 18	23370
ARHGEF2	Rho/Rac guanine nucleotide exchange factor (GEF) 2	9181
ARHGEF3	Rho guanine nucleotide exchange factor (GEF) 3	50650
ARHGEF39	Rho guanine nucleotide exchange factor (GEF) 39	84904
ARHGEF4	Rho guanine nucleotide exchange factor (GEF) 4	50649
ARHGEF7	Rho guanine nucleotide exchange factor (GEF) 7	8874
ARHGEF9	Cdc42 guanine nucleotide exchange factor (GEF) 9	23229
ARID3B	AT rich interactive domain 3B (BRIGHT-like)	10620
ARID3C	AT rich interactive domain 3C (BRIGHT-like)	138715
ARID4A	AT rich interactive domain 4A (RBP1-like)	5926
ARID4B	AT rich interactive domain 4B (RBP1-like)	51742
ARID5A	AT rich interactive domain 5A (MRF1-like)	10865
ARIH1	ariadne RBR E3 ubiquitin protein ligase 1	25820
ARL10	ADP-ribosylation factor-like 10	285598
ARL16	ADP-ribosylation factor-like 16	339231
ARL17A	ADP-ribosylation factor-like 17A	51326
ARL17B	ADP-ribosylation factor-like 17B	641522
ARL3	ADP-ribosylation factor-like 3	403
ARL4C	ADP-ribosylation factor-like 4C	10123
ARL6	ADP-ribosylation factor-like 6	84100
ARL6IP1	ADP-ribosylation factor-like 6 interacting protein 1	23204
ARL6IP4	ADP-ribosylation-like factor 6 interacting protein 4	51329
ARMC1	armadillo repeat containing 1	55156
ARMC10	armadillo repeat containing 10	83787
ARMC12	armadillo repeat containing 12	221481
ARMC3	armadillo repeat containing 3	219681
ARMC4	armadillo repeat containing 4	55130
ARNT	aryl hydrocarbon receptor nuclear translocator	405
ARNT2	aryl-hydrocarbon receptor nuclear translocator 2	9915
ARPC2	actin related protein 2/3 complex, subunit 2, 34kDa	10109
ARPC3	actin related protein 2/3 complex, subunit 3, 21kDa	10094
ARPC4	actin related protein 2/3 complex, subunit 4, 20kDa	10093
ARPC5L	actin related protein 2/3 complex, subunit 5-like	81873
ARPP19	cAMP-regulated phosphoprotein, 19kDa	10776
ARPP21	cAMP-regulated phosphoprotein, 21kDa	10777
ARRB1	arrestin, beta 1	408
ARRB2	arrestin, beta 2	409
ARRDC1	arrestin domain containing 1	92714
ARRDC2	arrestin domain containing 2	27106
ARRDC4	arrestin domain containing 4	91947
ARRDC5	arrestin domain containing 5	645432
ARSA	arylsulfatase A	410
ART1	ADP-ribosyltransferase 1	417
ART3	ADP-ribosyltransferase 3	419
ART5	ADP-ribosyltransferase 5	116969
ARTN	artemin	9048
ASAH2B	N-acylsphingosine amidohydrolase (non-lysosomal ceramidase) 2B	653308
ASAP1	ArfGAP with SH3 domain, ankyrin repeat and PH domain 1	50807
ASAP2	ArfGAP with SH3 domain, ankyrin repeat and PH domain 2	8853
ASAP3	ArfGAP with SH3 domain, ankyrin repeat and PH domain 3	55616
ASB1	ankyrin repeat and SOCS box containing 1	51665
ASB12	ankyrin repeat and SOCS box containing 12	142689
ASB14	ankyrin repeat and SOCS box containing 14	142686
ASB4	ankyrin repeat and SOCS box containing 4	51666
ASB6	ankyrin repeat and SOCS box containing 6	140459
ASB7	ankyrin repeat and SOCS box containing 7	140460
ASCL2	achaete-scute family bHLH transcription factor 2	430
ASF1B	anti-silencing function 1B histone chaperone	55723
ASIC2	acid-sensing (proton-gated) ion channel 2	40
ASIC3	acid-sensing (proton-gated) ion channel 3	9311
ASL	argininosuccinate lyase	435
ASMT	acetylserotonin O-methyltransferase	438
ASMTL-AS1	ASMTL antisense RNA 1	80161
ASNSD1	asparagine synthetase domain containing 1	54529
ASPA	aspartoacylase	443
ASPDH	aspartate dehydrogenase domain containing	554235
ASPG	asparaginase homolog (S. cerevisiae)	374569
ASTE1	asteroid homolog 1 (Drosophila)	28990
ASTL	astacin-like metallo-endopeptidase (M12 family)	431705
ASTN2	astrotactin 2	23245
ASXL2	additional sex combs like 2 (Drosophila)	55252
ASZ1	ankyrin repeat, SAM and basic leucine zipper domain containing 1	136991
ATAD1	ATPase family, AAA domain containing 1	84896
ATAD2	ATPase family, AAA domain containing 2	29028
ATAD3A	ATPase family, AAA domain containing 3A	55210
ATAD3B	ATPase family, AAA domain containing 3B	83858
ATAD3C	ATPase family, AAA domain containing 3C	219293
ATAD5	ATPase family, AAA domain containing 5	79915
ATF3	activating transcription factor 3	467
ATF7IP	activating transcription factor 7 interacting protein	55729
ATG12	autophagy related 12	9140
ATG13	autophagy related 13	9776
ATG14	autophagy related 14	22863
ATG2B	autophagy related 2B	55102
ATG7	autophagy related 7	10533
ATHL1	ATH1, acid trehalase-like 1 (yeast)	80162
ATIC	5-aminoimidazole-4-carboxamide ribonucleotide formyltransferase/IMP cyclohydrolase	471
ATN1	atrophin 1	1822
ATOH8	atonal homolog 8 (Drosophila)	84913
ATP10A	ATPase, class V, type 10A	57194
ATP12A	ATPase, H+/K+ transporting, nongastric, alpha polypeptide	479
ATP13A1	ATPase type 13A1	57130
ATP1A2	ATPase, Na+/K+ transporting, alpha 2 polypeptide	477
ATP1A4	ATPase, Na+/K+ transporting, alpha 4 polypeptide	480
ATP2B3	ATPase, Ca++ transporting, plasma membrane 3	492
ATP4B	ATPase, H+/K+ exchanging, beta polypeptide	496
ATP5A1	ATP synthase, H+ transporting, mitochondrial F1 complex, alpha subunit 1, cardiac muscle	498
ATP5D	ATP synthase, H+ transporting, mitochondrial F1 complex, delta subunit	513
ATP5EP2	ATP synthase, H+ transporting, mitochondrial F1 complex, epsilon subunit pseudogene 2	432369
ATP5G3	ATP synthase, H+ transporting, mitochondrial Fo complex, subunit C3 (subunit 9)	518
ATP5I	ATP synthase, H+ transporting, mitochondrial Fo complex, subunit E	521
ATP5J	ATP synthase, H+ transporting, mitochondrial Fo complex, subunit F6	522
ATP5J2	ATP synthase, H+ transporting, mitochondrial Fo complex, subunit F2	9551
ATP5SL	ATP5S-like	55101
ATP6AP1	ATPase, H+ transporting, lysosomal accessory protein 1	537
ATP6V0A1	ATPase, H+ transporting, lysosomal V0 subunit a1	535
ATP6V0A2	ATPase, H+ transporting, lysosomal V0 subunit a2	23545
ATP6V0A4	ATPase, H+ transporting, lysosomal V0 subunit a4	50617
ATP6V0B	ATPase, H+ transporting, lysosomal 21kDa, V0 subunit b	533
ATP6V0C	ATPase, H+ transporting, lysosomal 16kDa, V0 subunit c	527
ATP6V0D1	ATPase, H+ transporting, lysosomal 38kDa, V0 subunit d1	9114
ATP6V0E1	ATPase, H+ transporting, lysosomal 9kDa, V0 subunit e1	8992
ATP6V1B1	ATPase, H+ transporting, lysosomal 56/58kDa, V1 subunit B1	525
ATP6V1E1	ATPase, H+ transporting, lysosomal 31kDa, V1 subunit E1	529
ATP6V1F	ATPase, H+ transporting, lysosomal 14kDa, V1 subunit F	9296
ATP6V1G1	ATPase, H+ transporting, lysosomal 13kDa, V1 subunit G1	9550
ATP6V1G2	ATPase, H+ transporting, lysosomal 13kDa, V1 subunit G2	534
ATP8B1	ATPase, aminophospholipid transporter, class I, type 8B, member 1	5205
ATP8B5P	ATPase, class I, type 8B, member 5, pseudogene	158381
ATP9A	ATPase, class II, type 9A	10079
ATP9B	ATPase, class II, type 9B	374868
ATPAF1	ATP synthase mitochondrial F1 complex assembly factor 1	64756
ATRIP	ATR interacting protein	84126
ATRX	alpha thalassemia/mental retardation syndrome X-linked	546
ATXN3	ataxin 3	4287
AURKAIP1	aurora kinase A interacting protein 1	54998
AURKAPS1	aurora kinase A pseudogene 1	6791
AURKC	aurora kinase C	6795
AVPR1B	arginine vasopressin receptor 1B	553
AVPR2	arginine vasopressin receptor 2	554
AWAT1	acyl-CoA wax alcohol acyltransferase 1	158833
AWAT2	acyl-CoA wax alcohol acyltransferase 2	158835
AXIN1	axin 1	8312
AZIN1	antizyme inhibitor 1	51582
B3GALNT1	beta-1,3-N-acetylgalactosaminyltransferase 1 (globoside blood group)	8706
B3GALT4	UDP-Gal:betaGlcNAc beta 1,3-galactosyltransferase, polypeptide 4	8705
B3GALT6	UDP-Gal:betaGal beta 1,3-galactosyltransferase polypeptide 6	126792
B3GAT2	beta-1,3-glucuronyltransferase 2 (glucuronosyltransferase S)	135152
B3GNT2	UDP-GlcNAc:betaGal beta-1,3-N-acetylglucosaminyltransferase 2	10678
B3GNT4	UDP-GlcNAc:betaGal beta-1,3-N-acetylglucosaminyltransferase 4	79369
B3GNT8	UDP-GlcNAc:betaGal beta-1,3-N-acetylglucosaminyltransferase 8	374907
B3GNTL1	UDP-GlcNAc:betaGal beta-1,3-N-acetylglucosaminyltransferase-like 1	146712
B4GALNT4	beta-1,4-N-acetyl-galactosaminyl transferase 4	338707
B4GALT1	UDP-Gal:betaGlcNAc beta 1,4- galactosyltransferase, polypeptide 1	2683
B4GALT2	UDP-Gal:betaGlcNAc beta 1,4- galactosyltransferase, polypeptide 2	8704
B4GALT5	UDP-Gal:betaGlcNAc beta 1,4- galactosyltransferase, polypeptide 5	9334
BABAM1	BRISC and BRCA1 A complex member 1	29086
BACE1	beta-site APP-cleaving enzyme 1	23621
BACH1	BTB and CNC homology 1, basic leucine zipper transcription factor 1	571
BACH2	BTB and CNC homology 1, basic leucine zipper transcription factor 2	60468
BAD	BCL2-associated agonist of cell death	572
BAG2	BCL2-associated athanogene 2	9532
BAG4	BCL2-associated athanogene 4	9530
BAGE	B melanoma antigen	574
BAGE2	B melanoma antigen family, member 2	85319
BAGE3	B melanoma antigen family, member 3	85318
BAGE4	B melanoma antigen family, member 4	85317
BAGE5	B melanoma antigen family, member 5	85316
BAI1	brain-specific angiogenesis inhibitor 1	575
BAIAP2	BAI1-associated protein 2	10458
BAIAP2-AS1	BAIAP2 antisense RNA 1 (head to head)	440465
BAIAP2L1	BAI1-associated protein 2-like 1	55971
BAIAP2L2	BAI1-associated protein 2-like 2	80115
BAMBI	BMP and activin membrane-bound inhibitor	25805
BANF2	barrier to autointegration factor 2	140836
BARD1	BRCA1 associated RING domain 1	580
BATF	basic leucine zipper transcription factor, ATF-like	10538
BAZ1A	bromodomain adjacent to zinc finger domain, 1A	11177
BAZ1B	bromodomain adjacent to zinc finger domain, 1B	9031
BBC3	BCL2 binding component 3	27113
BBS1	Bardet-Biedl syndrome 1	582
BBS10	Bardet-Biedl syndrome 10	79738
BBS2	Bardet-Biedl syndrome 2	583
BCAR3	breast cancer anti-estrogen resistance 3	8412
BCAR4	breast cancer anti-estrogen resistance 4 (non-protein coding)	400500
BCKDHA	branched chain keto acid dehydrogenase E1, alpha polypeptide	593
BCKDK	branched chain ketoacid dehydrogenase kinase	10295
BCL2	B-cell CLL/lymphoma 2	596
BCL2L1	BCL2-like 1	598
BCL2L10	BCL2-like 10 (apoptosis facilitator)	10017
BCL2L14	BCL2-like 14 (apoptosis facilitator)	79370
BCL6B	B-cell CLL/lymphoma 6, member B	255877
BCL7A	B-cell CLL/lymphoma 7A	605
BCL7C	B-cell CLL/lymphoma 7C	9274
BCORP1	BCL6 corepressor pseudogene 1	286554
BCS1L	BC1 (ubiquinol-cytochrome c reductase) synthesis-like	617
BCYRN1	brain cytoplasmic RNA 1	618
BDH1	3-hydroxybutyrate dehydrogenase, type 1	622
BDKRB1	bradykinin receptor B1	623
BDKRB2	bradykinin receptor B2	624
BDNF	brain-derived neurotrophic factor	627
BEGAIN	brain-enriched guanylate kinase-associated	57596
BEND2	BEN domain containing 2	139105
BEND7	BEN domain containing 7	222389
BEST2	bestrophin 2	54831
BEX2	brain expressed X-linked 2	84707
BFAR	bifunctional apoptosis regulator	51283
BGN	biglycan	633
BHLHA15	basic helix-loop-helix family, member a15	168620
BICC1	bicaudal C homolog 1 (Drosophila)	80114
BICD1	bicaudal D homolog 1 (Drosophila)	636
BID	BH3 interacting domain death agonist	637
BIN1	bridging integrator 1	274
BIN2	bridging integrator 2	51411
BIRC5	baculoviral IAP repeat containing 5	332
BIRC8	baculoviral IAP repeat containing 8	112401
BIVM	basic, immunoglobulin-like variable motif containing	54841
BLCAP	bladder cancer associated protein	10904
BLK	B lymphoid tyrosine kinase	640
BLMH	bleomycin hydrolase	642
BLNK	B-cell linker	29760
BLOC1S2	biogenesis of lysosomal organelles complex-1, subunit 2	282991
BMI1	BMI1 polycomb ring finger oncogene	648
BMP10	bone morphogenetic protein 10	27302
BMP8A	bone morphogenetic protein 8a	353500
BMP8B	bone morphogenetic protein 8b	656
BMPR2	bone morphogenetic protein receptor, type II (serine/threonine kinase)	659
BMS1	BMS1 ribosome biogenesis factor	9790
BMS1P1	BMS1 pseudogene 1	728053
BMS1P20	BMS1 pseudogene 20	96610
BMS1P4	BMS1 pseudogene 4	729096
BMS1P5	BMS1 pseudogene 5	399761
BMS1P6	BMS1 pseudogene 6	642826
BMX	BMX non-receptor tyrosine kinase	660
BNC1	basonuclin 1	646
BNC2	basonuclin 2	54796
BNIP1	BCL2/adenovirus E1B 19kDa interacting protein 1	662
BNIP3	BCL2/adenovirus E1B 19kDa interacting protein 3	664
BNIPL	BCL2/adenovirus E1B 19kD interacting protein like	149428
BOC	BOC cell adhesion associated, oncogene regulated	91653
BOK	BCL2-related ovarian killer	666
BOLA2	bolA family member 2	552900
BOLA2B	bolA family member 2B	654483
BOLL	boule-like RNA-binding protein	66037
BOP1	block of proliferation 1	23246
BPIFA2	BPI fold containing family A, member 2	140683
BPIFB1	BPI fold containing family B, member 1	92747
BPIFB3	BPI fold containing family B, member 3	359710
BPIFB4	BPI fold containing family B, member 4	149954
BPIFC	BPI fold containing family C	254240
BPNT1	3'(2'), 5'-bisphosphate nucleotidase 1	10380
BRAP	BRCA1 associated protein	8315
BRCA1	breast cancer 1, early onset	672
BRD1	bromodomain containing 1	23774
BRD7P3	bromodomain containing 7 pseudogene 3	23629
BRD9	bromodomain containing 9	65980
BRDT	bromodomain, testis-specific	676
BREA2	breast cancer estrogen-induced apoptosis 2	286076
BRF1	BRF1, RNA polymerase III transcription initiation factor 90 kDa subunit	2972
BRF2	BRF2, RNA polymerase III transcription initiation factor 50 kDa subunit	55290
BRICD5	BRICHOS domain containing 5	283870
BRIX1	BRX1, biogenesis of ribosomes, homolog (S. cerevisiae)	55299
BRMS1	breast cancer metastasis suppressor 1	25855
BROX	BRO1 domain and CAAX motif containing	148362
BRSK2	BR serine/threonine kinase 2	9024
BRWD1	bromodomain and WD repeat domain containing 1	54014
BSG	basigin	682
BSND	Bartter syndrome, infantile, with sensorineural deafness (Barttin)	7809
BTAF1	BTAF1 RNA polymerase II, B-TFIID transcription factor-associated, 170kDa	9044
BTBD1	BTB (POZ) domain containing 1	53339
BTBD11	BTB (POZ) domain containing 11	121551
BTBD16	BTB (POZ) domain containing 16	118663
BTBD17	BTB (POZ) domain containing 17	388419
BTBD18	BTB (POZ) domain containing 18	643376
BTBD19	BTB (POZ) domain containing 19	149478
BTBD3	BTB (POZ) domain containing 3	22903
BTBD6	BTB (POZ) domain containing 6	90135
BTBD9	BTB (POZ) domain containing 9	114781
BTD	biotinidase	686
BTG2	BTG family, member 2	7832
BTK	Bruton agammaglobulinemia tyrosine kinase	695
BTN1A1	butyrophilin, subfamily 1, member A1	696
BTN3A2	butyrophilin, subfamily 3, member A2	11118
BTNL8	butyrophilin-like 8	79908
BUB1	BUB1 mitotic checkpoint serine/threonine kinase	699
BZRAP1	benzodiazapine receptor (peripheral) associated protein 1	9256
BZW1P2	basic leucine zipper and W2 domains 1 pseudogene 2	151579
C10orf11	chromosome 10 open reading frame 11	83938
C10orf113	chromosome 10 open reading frame 113	387638
C10orf12	chromosome 10 open reading frame 12	26148
C10orf131	chromosome 10 open reading frame 131	100127889
C10orf137	chromosome 10 open reading frame 137	26098
C10orf2	chromosome 10 open reading frame 2	56652
C10orf35	chromosome 10 open reading frame 35	219738
C10orf68	chromosome 10 open reading frame 68	79741
C10orf71	chromosome 10 open reading frame 71	118461
C10orf76	chromosome 10 open reading frame 76	79591
C10orf82	chromosome 10 open reading frame 82	143379
C10orf88	chromosome 10 open reading frame 88	80007
C10orf91	chromosome 10 open reading frame 91	170393
C10orf93	chromosome 10 open reading frame 93	255352
C10orf99	chromosome 10 open reading frame 99	387695
C11orf16	chromosome 11 open reading frame 16	56673
C11orf21	chromosome 11 open reading frame 21	29125
C11orf49	chromosome 11 open reading frame 49	79096
C11orf53	chromosome 11 open reading frame 53	341032
C11orf87	chromosome 11 open reading frame 87	399947
C11orf94	chromosome 11 open reading frame 94	143678
C12orf23	chromosome 12 open reading frame 23	90488
C12orf39	chromosome 12 open reading frame 39	80763
C12orf4	chromosome 12 open reading frame 4	57102
C12orf40	chromosome 12 open reading frame 40	283461
C12orf43	chromosome 12 open reading frame 43	64897
C12orf45	chromosome 12 open reading frame 45	121053
C12orf5	chromosome 12 open reading frame 5	57103
C12orf56	chromosome 12 open reading frame 56	115749
C12orf66	chromosome 12 open reading frame 66	144577
C12orf76	chromosome 12 open reading frame 76	400073
C13orf35	chromosome 13 open reading frame 35	400165
C14orf169	chromosome 14 open reading frame 169	79697
C14orf177	chromosome 14 open reading frame 177	283598
C14orf178	chromosome 14 open reading frame 178	283579
C14orf183	chromosome 14 open reading frame 183	196913
C14orf2	chromosome 14 open reading frame 2	9556
C14orf64	chromosome 14 open reading frame 64	388011
C14orf93	chromosome 14 open reading frame 93	60686
C15orf37	chromosome 15 open reading frame 37	283687
C15orf38	chromosome 15 open reading frame 38	348110
C15orf40	chromosome 15 open reading frame 40	123207
C15orf41	chromosome 15 open reading frame 41	84529
C15orf43	chromosome 15 open reading frame 43	145645
C15orf48	chromosome 15 open reading frame 48	84419
C15orf59	chromosome 15 open reading frame 59	388135
C15orf60	chromosome 15 open reading frame 60	283677
C15orf61	chromosome 15 open reading frame 61	145853
C16orf11	chromosome 16 open reading frame 11	146325
C16orf3	chromosome 16 open reading frame 3	750
C16orf45	chromosome 16 open reading frame 45	89927
C16orf54	chromosome 16 open reading frame 54	283897
C16orf59	chromosome 16 open reading frame 59	80178
C16orf70	chromosome 16 open reading frame 70	80262
C16orf72	chromosome 16 open reading frame 72	29035
C16orf86	chromosome 16 open reading frame 86	388284
C16orf87	chromosome 16 open reading frame 87	388272
C16orf89	chromosome 16 open reading frame 89	146556
C16orf90	chromosome 16 open reading frame 90	646174
C16orf91	chromosome 16 open reading frame 91	283951
C16orf93	chromosome 16 open reading frame 93	90835
C16orf96	chromosome 16 open reading frame 96	342346
C17orf100	chromosome 17 open reading frame 100	388327
C17orf107	chromosome 17 open reading frame 107	100130311
C17orf47	chromosome 17 open reading frame 47	284083
C17orf72	chromosome 17 open reading frame 72	92340
C17orf74	chromosome 17 open reading frame 74	201243
C17orf77	chromosome 17 open reading frame 77	146723
C17orf82	chromosome 17 open reading frame 82	388407
C17orf89	chromosome 17 open reading frame 89	284184
C17orf97	chromosome 17 open reading frame 97	400566
C17orf98	chromosome 17 open reading frame 98	388381
C18orf25	chromosome 18 open reading frame 25	147339
C19orf24	chromosome 19 open reading frame 24	55009
C19orf25	chromosome 19 open reading frame 25	148223
C19orf26	chromosome 19 open reading frame 26	255057
C19orf40	chromosome 19 open reading frame 40	91442
C19orf47	chromosome 19 open reading frame 47	126526
C19orf48	chromosome 19 open reading frame 48	84798
C19orf55	chromosome 19 open reading frame 55	148137
C19orf60	chromosome 19 open reading frame 60	55049
C19orf69	chromosome 19 open reading frame 69	100170765
C19orf70	chromosome 19 open reading frame 70	125988
C19orf71	chromosome 19 open reading frame 71	100128569
C1orf100	chromosome 1 open reading frame 100	200159
C1orf111	chromosome 1 open reading frame 111	284680
C1orf127	chromosome 1 open reading frame 127	148345
C1orf146	chromosome 1 open reading frame 146	388649
C1orf159	chromosome 1 open reading frame 159	54991
C1orf162	chromosome 1 open reading frame 162	128346
C1orf198	chromosome 1 open reading frame 198	84886
C1orf220	chromosome 1 open reading frame 220	400798
C1orf222	chromosome 1 open reading frame 222	339457
C1orf226	chromosome 1 open reading frame 226	400793
C1orf50	chromosome 1 open reading frame 50	79078
C1orf54	chromosome 1 open reading frame 54	79630
C1orf63	chromosome 1 open reading frame 63	57035
C1orf64	chromosome 1 open reading frame 64	149563
C1orf85	chromosome 1 open reading frame 85	112770
C1QB	complement component 1, q subcomponent, B chain	713
C1QL1	complement component 1, q subcomponent-like 1	10882
C1QL3	complement component 1, q subcomponent-like 3	389941
C1QTNF1	C1q and tumor necrosis factor related protein 1	114897
C1QTNF2	C1q and tumor necrosis factor related protein 2	114898
C1QTNF5	C1q and tumor necrosis factor related protein 5	114902
C1QTNF9	C1q and tumor necrosis factor related protein 9	338872
C1QTNF9B-AS1	C1QTNF9B antisense RNA 1	542767
C20orf144	chromosome 20 open reading frame 144	128864
C20orf166	chromosome 20 open reading frame 166	128826
C20orf166-AS1	C20orf166 antisense RNA 1	253868
C20orf203	chromosome 20 open reading frame 203	284805
C20orf24	chromosome 20 open reading frame 24	55969
C20orf85	chromosome 20 open reading frame 85	128602
C20orf96	chromosome 20 open reading frame 96	140680
C21orf128	chromosome 21 open reading frame 128	150147
C21orf15	chromosome 21 open reading frame 15	54094
C21orf2	chromosome 21 open reading frame 2	755
C21orf33	chromosome 21 open reading frame 33	8209
C21orf54	chromosome 21 open reading frame 54	728409
C21orf58	chromosome 21 open reading frame 58	54058
C21orf59	chromosome 21 open reading frame 59	56683
C21orf90	chromosome 21 open reading frame 90	114043
C22orf23	chromosome 22 open reading frame 23	84645
C22orf26	chromosome 22 open reading frame 26	55267
C22orf31	chromosome 22 open reading frame 31	25770
C22orf42	chromosome 22 open reading frame 42	150297
C22orf43	chromosome 22 open reading frame 43	51233
C2CD2	C2 calcium-dependent domain containing 2	25966
C2CD3	C2 calcium-dependent domain containing 3	26005
C2CD5	C2 calcium-dependent domain containing 5	9847
C2orf27B	chromosome 2 open reading frame 27B	408029
C2orf42	chromosome 2 open reading frame 42	54980
C2orf48	chromosome 2 open reading frame 48	348738
C2orf50	chromosome 2 open reading frame 50	130813
C2orf54	chromosome 2 open reading frame 54	79919
C2orf57	chromosome 2 open reading frame 57	165100
C2orf61	chromosome 2 open reading frame 61	285051
C2orf62	chromosome 2 open reading frame 62	375307
C2orf66	chromosome 2 open reading frame 66	401027
C2orf74	chromosome 2 open reading frame 74	339804
C2orf80	chromosome 2 open reading frame 80	389073
C2orf81	chromosome 2 open reading frame 81	388963
C2orf82	chromosome 2 open reading frame 82	389084
C2orf90	chromosome 2 open reading frame 90	391343
C3	complement component 3	718
C3orf14	chromosome 3 open reading frame 14	57415
C3orf20	chromosome 3 open reading frame 20	84077
C3orf22	chromosome 3 open reading frame 22	152065
C3orf30	chromosome 3 open reading frame 30	152405
C3orf35	chromosome 3 open reading frame 35	339883
C3orf36	chromosome 3 open reading frame 36	80111
C3orf38	chromosome 3 open reading frame 38	285237
C3orf43	chromosome 3 open reading frame 43	255798
C3orf49	chromosome 3 open reading frame 49	132200
C3orf55	chromosome 3 open reading frame 55	152078
C3orf58	chromosome 3 open reading frame 58	205428
C3orf70	chromosome 3 open reading frame 70	285382
C3orf79	chromosome 3 open reading frame 79	152118
C4A	complement component 4A (Rodgers blood group)	720
C4B	complement component 4B (Chido blood group)	721
C4BPA	complement component 4 binding protein, alpha	722
C4orf27	chromosome 4 open reading frame 27	54969
C4orf29	chromosome 4 open reading frame 29	80167
C4orf33	chromosome 4 open reading frame 33	132321
C4orf36	chromosome 4 open reading frame 36	132989
C4orf47	chromosome 4 open reading frame 47	441054
C4orf50	chromosome 4 open reading frame 50	389197
C5orf22	chromosome 5 open reading frame 22	55322
C5orf47	chromosome 5 open reading frame 47	133491
C5orf51	chromosome 5 open reading frame 51	285636
C5orf54	chromosome 5 open reading frame 54	63920
C5orf55	chromosome 5 open reading frame 55	116349
C5orf58	chromosome 5 open reading frame 58	133874
C5orf60	chromosome 5 open reading frame 60	285679
C6orf114	chromosome 6 open reading frame 114	85411
C6orf118	chromosome 6 open reading frame 118	168090
C6orf123	chromosome 6 open reading frame 123	26238
C6orf136	chromosome 6 open reading frame 136	221545
C6orf195	chromosome 6 open reading frame 195	154386
C6orf201	chromosome 6 open reading frame 201	404220
C6orf203	chromosome 6 open reading frame 203	51250
C6orf222	chromosome 6 open reading frame 222	389384
C6orf226	chromosome 6 open reading frame 226	441150
C6orf25	chromosome 6 open reading frame 25	80739
C7orf13	chromosome 7 open reading frame 13	129790
C7orf26	chromosome 7 open reading frame 26	79034
C7orf33	chromosome 7 open reading frame 33	202865
C7orf34	chromosome 7 open reading frame 34	135927
C7orf43	chromosome 7 open reading frame 43	55262
C7orf55	chromosome 7 open reading frame 55	154791
C7orf62	chromosome 7 open reading frame 62	219557
C7orf65	chromosome 7 open reading frame 65	401335
C8orf22	chromosome 8 open reading frame 22	492307
C8orf4	chromosome 8 open reading frame 4	56892
C8orf46	chromosome 8 open reading frame 46	254778
C8orf74	chromosome 8 open reading frame 74	203076
C8orf76	chromosome 8 open reading frame 76	84933
C9orf114	chromosome 9 open reading frame 114	51490
C9orf116	chromosome 9 open reading frame 116	138162
C9orf129	chromosome 9 open reading frame 129	445577
C9orf135	chromosome 9 open reading frame 135	138255
C9orf142	chromosome 9 open reading frame 142	286257
C9orf163	chromosome 9 open reading frame 163	158055
C9orf169	chromosome 9 open reading frame 169	375791
C9orf170	chromosome 9 open reading frame 170	401535
C9orf171	chromosome 9 open reading frame 171	389799
C9orf173	chromosome 9 open reading frame 173	441476
C9orf24	chromosome 9 open reading frame 24	84688
C9orf3	chromosome 9 open reading frame 3	84909
C9orf78	chromosome 9 open reading frame 78	51759
C9orf84	chromosome 9 open reading frame 84	158401
C9orf91	chromosome 9 open reading frame 91	203197
C9orf96	chromosome 9 open reading frame 96	169436
CA1	carbonic anhydrase I	759
CA11	carbonic anhydrase XI	770
CA6	carbonic anhydrase VI	765
CA7	carbonic anhydrase VII	766
CAAP1	caspase activity and apoptosis inhibitor 1	79886
CAB39	calcium binding protein 39	51719
CABLES1	Cdk5 and Abl enzyme substrate 1	91768
CABLES2	Cdk5 and Abl enzyme substrate 2	81928
CABP2	calcium binding protein 2	51475
CABP5	calcium binding protein 5	56344
CABS1	calcium-binding protein, spermatid-specific 1	85438
CACFD1	calcium channel flower domain containing 1	11094
CACHD1	cache domain containing 1	57685
CACNA1B	calcium channel, voltage-dependent, N type, alpha 1B subunit	774
CACNA1C	calcium channel, voltage-dependent, L type, alpha 1C subunit	775
CACNA1D	calcium channel, voltage-dependent, L type, alpha 1D subunit	776
CACNA1F	calcium channel, voltage-dependent, L type, alpha 1F subunit	778
CACNA1H	calcium channel, voltage-dependent, T type, alpha 1H subunit	8912
CACNA1I	calcium channel, voltage-dependent, T type, alpha 1I subunit	8911
CACNA1S	calcium channel, voltage-dependent, L type, alpha 1S subunit	779
CACNA2D1	calcium channel, voltage-dependent, alpha 2/delta subunit 1	781
CACNA2D4	calcium channel, voltage-dependent, alpha 2/delta subunit 4	93589
CACNB2	calcium channel, voltage-dependent, beta 2 subunit	783
CACNB4	calcium channel, voltage-dependent, beta 4 subunit	785
CACNG1	calcium channel, voltage-dependent, gamma subunit 1	786
CACNG6	calcium channel, voltage-dependent, gamma subunit 6	59285
CACNG7	calcium channel, voltage-dependent, gamma subunit 7	59284
CACUL1	CDK2-associated, cullin domain 1	143384
CAD	carbamoyl-phosphate synthetase 2, aspartate transcarbamylase, and dihydroorotase	790
CADM4	cell adhesion molecule 4	199731
CAGE1	cancer antigen 1	285782
CALCB	calcitonin-related polypeptide beta	797
CALHM3	calcium homeostasis modulator 3	119395
CALML3	calmodulin-like 3	810
CALML5	calmodulin-like 5	51806
CALML6	calmodulin-like 6	163688
CALN1	calneuron 1	83698
CALU	calumenin	813
CALY	calcyon neuron-specific vesicular protein	50632
CAMKK1	calcium/calmodulin-dependent protein kinase kinase 1, alpha	84254
CAMP	cathelicidin antimicrobial peptide	820
CAMSAP1	calmodulin regulated spectrin-associated protein 1	157922
CAND1	cullin-associated and neddylation-dissociated 1	55832
CANT1	calcium activated nucleotidase 1	124583
CAP1	CAP, adenylate cyclase-associated protein 1 (yeast)	10487
CAPN12	calpain 12	147968
CAPN13	calpain 13	92291
CAPN15	calpain 15	6650
CAPN2	calpain 2, (m/II) large subunit	824
CAPN3	calpain 3, (p94)	825
CAPN8	calpain 8	388743
CAPN9	calpain 9	10753
CAPRIN2	caprin family member 2	65981
CAPS	calcyphosine	828
CAPZA2	capping protein (actin filament) muscle Z-line, alpha 2	830
CAPZB	capping protein (actin filament) muscle Z-line, beta	832
CARD11	caspase recruitment domain family, member 11	84433
CARD14	caspase recruitment domain family, member 14	79092
CARD16	caspase recruitment domain family, member 16	114769
CARD9	caspase recruitment domain family, member 9	64170
CASC10	cancer susceptibility candidate 10	399726
CASC4	cancer susceptibility candidate 4	113201
CASC5	cancer susceptibility candidate 5	57082
CASD1	CAS1 domain containing 1	64921
CASP14	caspase 14, apoptosis-related cysteine peptidase	23581
CASP3	caspase 3, apoptosis-related cysteine peptidase	836
CASP7	caspase 7, apoptosis-related cysteine peptidase	840
CASP8	caspase 8, apoptosis-related cysteine peptidase	841
CASQ1	calsequestrin 1 (fast-twitch, skeletal muscle)	844
CASQ2	calsequestrin 2 (cardiac muscle)	845
CAST	calpastatin	831
CASZ1	castor zinc finger 1	54897
CATSPER1	cation channel, sperm associated 1	117144
CATSPER2	cation channel, sperm associated 2	117155
CATSPER2P1	cation channel, sperm associated 2 pseudogene 1	440278
CATSPER4	cation channel, sperm associated 4	378807
CAV1	caveolin 1, caveolae protein, 22kDa	857
CAV2	caveolin 2	858
CAV3	caveolin 3	859
CBFA2T3	core-binding factor, runt domain, alpha subunit 2; translocated to, 3	863
CBFB	core-binding factor, beta subunit	865
CBLC	Cbl proto-oncogene C, E3 ubiquitin protein ligase	23624
CBS	cystathionine-beta-synthase	875
CBX1	chromobox homolog 1	10951
CBX5	chromobox homolog 5	23468
CBX6	chromobox homolog 6	23466
CBX7	chromobox homolog 7	23492
CC2D1B	coiled-coil and C2 domain containing 1B	200014
CC2D2A	coiled-coil and C2 domain containing 2A	57545
CCAR1	cell division cycle and apoptosis regulator 1	55749
CCDC101	coiled-coil domain containing 101	112869
CCDC102A	coiled-coil domain containing 102A	92922
CCDC103	coiled-coil domain containing 103	388389
CCDC104	coiled-coil domain containing 104	112942
CCDC105	coiled-coil domain containing 105	126402
CCDC108	coiled-coil domain containing 108	255101
CCDC109B	coiled-coil domain containing 109B	55013
CCDC112	coiled-coil domain containing 112	153733
CCDC113	coiled-coil domain containing 113	29070
CCDC116	coiled-coil domain containing 116	164592
CCDC117	coiled-coil domain containing 117	150275
CCDC129	coiled-coil domain containing 129	223075
CCDC13	coiled-coil domain containing 13	152206
CCDC135	coiled-coil domain containing 135	84229
CCDC137	coiled-coil domain containing 137	339230
CCDC138	coiled-coil domain containing 138	165055
CCDC144A	coiled-coil domain containing 144A	9720
CCDC144B	coiled-coil domain containing 144B (pseudogene)	284047
CCDC144CP	coiled-coil domain containing 144C, pseudogene	348254
CCDC144NL	coiled-coil domain containing 144 family, N-terminal like	339184
CCDC147	coiled-coil domain containing 147	159686
CCDC15	coiled-coil domain containing 15	80071
CCDC150	coiled-coil domain containing 150	284992
CCDC151	coiled-coil domain containing 151	115948
CCDC154	coiled-coil domain containing 154	645811
CCDC155	coiled-coil domain containing 155	147872
CCDC157	coiled-coil domain containing 157	550631
CCDC160	coiled-coil domain containing 160	347475
CCDC17	coiled-coil domain containing 17	149483
CCDC170	coiled-coil domain containing 170	80129
CCDC171	coiled-coil domain containing 171	203238
CCDC172	coiled-coil domain containing 172	374355
CCDC22	coiled-coil domain containing 22	28952
CCDC23	coiled-coil domain containing 23	374969
CCDC27	coiled-coil domain containing 27	148870
CCDC36	coiled-coil domain containing 36	339834
CCDC37	coiled-coil domain containing 37	348807
CCDC39	coiled-coil domain containing 39	339829
CCDC40	coiled-coil domain containing 40	55036
CCDC42B	coiled-coil domain containing 42B	387885
CCDC51	coiled-coil domain containing 51	79714
CCDC53	coiled-coil domain containing 53	51019
CCDC59	coiled-coil domain containing 59	29080
CCDC61	coiled-coil domain containing 61	729440
CCDC63	coiled-coil domain containing 63	160762
CCDC64B	coiled-coil domain containing 64B	146439
CCDC67	coiled-coil domain containing 67	159989
CCDC73	coiled-coil domain containing 73	493860
CCDC78	coiled-coil domain containing 78	124093
CCDC79	coiled-coil domain containing 79	283847
CCDC8	coiled-coil domain containing 8	83987
CCDC82	coiled-coil domain containing 82	79780
CCDC84	coiled-coil domain containing 84	338657
CCDC87	coiled-coil domain containing 87	55231
CCDC96	coiled-coil domain containing 96	257236
CCER1	coiled-coil glutamate-rich protein 1	196477
CCIN	calicin	881
CCK	cholecystokinin	885
CCKAR	cholecystokinin A receptor	886
CCL17	chemokine (C-C motif) ligand 17	6361
CCL20	chemokine (C-C motif) ligand 20	6364
CCL22	chemokine (C-C motif) ligand 22	6367
CCL24	chemokine (C-C motif) ligand 24	6369
CCL26	chemokine (C-C motif) ligand 26	10344
CCL5	chemokine (C-C motif) ligand 5	6352
CCNB1	cyclin B1	891
CCNB2	cyclin B2	9133
CCNB3	cyclin B3	85417
CCNC	cyclin C	892
CCNDBP1	cyclin D-type binding-protein 1	23582
CCNJ	cyclin J	54619
CCNK	cyclin K	8812
CCNO	cyclin O	10309
CCNY	cyclin Y	219771
CCPG1	cell cycle progression 1	9236
CCR10	chemokine (C-C motif) receptor 10	2826
CCR3	chemokine (C-C motif) receptor 3	1232
CCR6	chemokine (C-C motif) receptor 6	1235
CCR9	chemokine (C-C motif) receptor 9	10803
CCRL2	chemokine (C-C motif) receptor-like 2	9034
CCRN4L	CCR4 carbon catabolite repression 4-like (S. cerevisiae)	25819
CCS	copper chaperone for superoxide dismutase	9973
CCSAP	centriole, cilia and spindle-associated protein	126731
CCT4	chaperonin containing TCP1, subunit 4 (delta)	10575
CCT6P1	chaperonin containing TCP1, subunit 6 (zeta) pseudogene 1	643253
CCT8L1P	chaperonin containing TCP1, subunit 8 (theta)-like 1, pseudogene	155100
CCT8L2	chaperonin containing TCP1, subunit 8 (theta)-like 2	150160
CD101	CD101 molecule	9398
CD151	CD151 molecule (Raph blood group)	977
CD19	CD19 molecule	930
CD1A	CD1a molecule	909
CD1C	CD1c molecule	911
CD1D	CD1d molecule	912
CD200R1	CD200 receptor 1	131450
CD209	CD209 molecule	30835
CD226	CD226 molecule	10666
CD247	CD247 molecule	919
CD27	CD27 molecule	939
CD27-AS1	CD27 antisense RNA 1	678655
CD2AP	CD2-associated protein	23607
CD300A	CD300a molecule	11314
CD300C	CD300c molecule	10871
CD300E	CD300e molecule	342510
CD302	CD302 molecule	9936
CD38	CD38 molecule	952
CD3D	CD3d molecule, delta (CD3-TCR complex)	915
CD3E	CD3e molecule, epsilon (CD3-TCR complex)	916
CD3G	CD3g molecule, gamma (CD3-TCR complex)	917
CD4	CD4 molecule	920
CD40	CD40 molecule, TNF receptor superfamily member 5	958
CD40LG	CD40 ligand	959
CD47	CD47 molecule	961
CD5	CD5 molecule	921
CD6	CD6 molecule	923
CD63	CD63 molecule	967
CD7	CD7 molecule	924
CD81	CD81 molecule	975
CD9	CD9 molecule	928
CD93	CD93 molecule	22918
CD99	CD99 molecule	4267
CDC14A	cell division cycle 14A	8556
CDC14B	cell division cycle 14B	8555
CDC14C	cell division cycle 14C	168448
CDC16	cell division cycle 16	8881
CDC20	cell division cycle 20	991
CDC25A	cell division cycle 25A	993
CDC27	cell division cycle 27	996
CDC34	cell division cycle 34	997
CDC37L1	cell division cycle 37-like 1	55664
CDC42BPG	CDC42 binding protein kinase gamma (DMPK-like)	55561
CDC42EP4	CDC42 effector protein (Rho GTPase binding) 4	23580
CDC42EP5	CDC42 effector protein (Rho GTPase binding) 5	148170
CDC7	cell division cycle 7	8317
CDCA4	cell division cycle associated 4	55038
CDCA5	cell division cycle associated 5	113130
CDH17	cadherin 17, LI cadherin (liver-intestine)	1015
CDH18	cadherin 18, type 2	1016
CDH23	cadherin-related 23	64072
CDH24	cadherin 24, type 2	64403
CDH3	cadherin 3, type 1, P-cadherin (placental)	1001
CDH4	cadherin 4, type 1, R-cadherin (retinal)	1002
CDH5	cadherin 5, type 2 (vascular endothelium)	1003
CDHR3	cadherin-related family member 3	222256
CDHR4	cadherin-related family member 4	389118
CDHR5	cadherin-related family member 5	53841
CDIPT	CDP-diacylglycerol--inositol 3-phosphatidyltransferase	10423
CDIPT-AS1	CDIPT antisense RNA 1 (head to head)	440356
CDK1	cyclin-dependent kinase 1	983
CDK10	cyclin-dependent kinase 10	8558
CDK11A	cyclin-dependent kinase 11A	728642
CDK11B	cyclin-dependent kinase 11B	984
CDK12	cyclin-dependent kinase 12	51755
CDK16	cyclin-dependent kinase 16	5127
CDK2	cyclin-dependent kinase 2	1017
CDK2AP1	cyclin-dependent kinase 2 associated protein 1	8099
CDK5RAP1	CDK5 regulatory subunit associated protein 1	51654
CDK5RAP3	CDK5 regulatory subunit associated protein 3	80279
CDKAL1	CDK5 regulatory subunit associated protein 1-like 1	54901
CDKL2	cyclin-dependent kinase-like 2 (CDC2-related kinase)	8999
CDKL3	cyclin-dependent kinase-like 3	51265
CDKL5	cyclin-dependent kinase-like 5	6792
CDKN2A	cyclin-dependent kinase inhibitor 2A	1029
CDKN2AIP	CDKN2A interacting protein	55602
CDKN3	cyclin-dependent kinase inhibitor 3	1033
CDO1	cysteine dioxygenase type 1	1036
CDON	cell adhesion associated, oncogene regulated	50937
CDPF1	cysteine-rich, DPF motif domain containing 1	150383
CDR1	cerebellar degeneration-related protein 1, 34kDa	1038
CDRT1	CMT1A duplicated region transcript 1	374286
CDRT15	CMT1A duplicated region transcript 15	146822
CDRT15P1	CMT1A duplicated region transcript 15 pseudogene 1	94158
CDRT4	CMT1A duplicated region transcript 4	284040
CDS1	CDP-diacylglycerol synthase (phosphatidate cytidylyltransferase) 1	1040
CDX1	caudal type homeobox 1	1044
CDYL	chromodomain protein, Y-like	9425
CEBPA	CCAAT/enhancer binding protein (C/EBP), alpha	1050
CEBPA-AS1	CEBPA antisense RNA 1 (head to head)	80054
CEBPD	CCAAT/enhancer binding protein (C/EBP), delta	1052
CEBPZ	CCAAT/enhancer binding protein (C/EBP), zeta	10153
CECR1	cat eye syndrome chromosome region, candidate 1	51816
CECR2	cat eye syndrome chromosome region, candidate 2	27443
CECR7	cat eye syndrome chromosome region, candidate 7 (non-protein coding)	100130418
CEL	carboxyl ester lipase	1056
CELA2A	chymotrypsin-like elastase family, member 2A	63036
CELA3A	chymotrypsin-like elastase family, member 3A	10136
CELA3B	chymotrypsin-like elastase family, member 3B	23436
CELF1	CUGBP, Elav-like family member 1	10658
CELF2	CUGBP, Elav-like family member 2	10659
CELF5	CUGBP, Elav-like family member 5	60680
CELP	carboxyl ester lipase pseudogene	1057
CENPBD1	CENPB DNA-binding domains containing 1	92806
CENPBD1P1	CENPBD1 pseudogene 1	65996
CENPF	centromere protein F, 350/400kDa	1063
CENPK	centromere protein K	64105
CENPM	centromere protein M	79019
CENPT	centromere protein T	80152
CENPV	centromere protein V	201161
CENPW	centromere protein W	387103
CEP170B	centrosomal protein 170B	283638
CEP170P1	centrosomal protein 170kDa pseudogene 1	645455
CEP192	centrosomal protein 192kDa	55125
CEP250	centrosomal protein 250kDa	11190
CEP350	centrosomal protein 350kDa	9857
CEP41	centrosomal protein 41kDa	95681
CEP57L1	centrosomal protein 57kDa-like 1	285753
CEP63	centrosomal protein 63kDa	80254
CEP72	centrosomal protein 72kDa	55722
CEP76	centrosomal protein 76kDa	79959
CEP78	centrosomal protein 78kDa	84131
CEP85	centrosomal protein 85kDa	64793
CEP89	centrosomal protein 89kDa	84902
CERS1	ceramide synthase 1	10715
CERS3	ceramide synthase 3	204219
CERS4	ceramide synthase 4	79603
CERS5	ceramide synthase 5	91012
CERS6	ceramide synthase 6	253782
CES1P1	carboxylesterase 1 pseudogene 1	51716
CES3	carboxylesterase 3	23491
CES5A	carboxylesterase 5A	221223
CETN1	centrin, EF-hand protein, 1	1068
CETN4P	centrin EF-hand protein 4, pseudogene	729338
CFC1	cripto, FRL-1, cryptic family 1	55997
CFC1B	cripto, FRL-1, cryptic family 1B	653275
CFDP1	craniofacial development protein 1	10428
CFHR5	complement factor H-related 5	81494
CFTR	cystic fibrosis transmembrane conductance regulator (ATP-binding cassette sub-family C, member 7)	1080
CGA	glycoprotein hormones, alpha polypeptide	1081
CGB1	chorionic gonadotropin, beta polypeptide 1	114335
CGB2	chorionic gonadotropin, beta polypeptide 2	114336
CGB5	chorionic gonadotropin, beta polypeptide 5	93659
CGB7	chorionic gonadotropin, beta polypeptide 7	94027
CGB8	chorionic gonadotropin, beta polypeptide 8	94115
CGNL1	cingulin-like 1	84952
CH25H	cholesterol 25-hydroxylase	9023
CHAC1	ChaC, cation transport regulator homolog 1 (E. coli)	79094
CHAD	chondroadherin	1101
CHADL	chondroadherin-like	150356
CHAF1B	chromatin assembly factor 1, subunit B (p60)	8208
CHCHD6	coiled-coil-helix-coiled-coil-helix domain containing 6	84303
CHD2	chromodomain helicase DNA binding protein 2	1106
CHD3	chromodomain helicase DNA binding protein 3	1107
CHD4	chromodomain helicase DNA binding protein 4	1108
CHD5	chromodomain helicase DNA binding protein 5	26038
CHD9	chromodomain helicase DNA binding protein 9	80205
CHDH	choline dehydrogenase	55349
CHEK2	checkpoint kinase 2	11200
CHFR	checkpoint with forkhead and ring finger domains, E3 ubiquitin protein ligase	55743
CHGA	chromogranin A (parathyroid secretory protein 1)	1113
CHIAP2	chitinase, acidic pseudogene 2	149620
CHKA	choline kinase alpha	1119
CHKB	choline kinase beta	1120
CHM	choroideremia (Rab escort protein 1)	1121
CHMP1A	charged multivesicular body protein 1A	5119
CHMP2A	charged multivesicular body protein 2A	27243
CHMP3	charged multivesicular body protein 3	51652
CHN2	chimerin 2	1124
CHP1	calcineurin-like EF-hand protein 1	11261
CHPF	chondroitin polymerizing factor	79586
CHPF2	chondroitin polymerizing factor 2	54480
CHRAC1	chromatin accessibility complex 1	54108
CHRDL2	chordin-like 2	25884
CHRFAM7A	CHRNA7 (cholinergic receptor, nicotinic, alpha 7, exons 5-10) and FAM7A (family with sequence similarity 7A, exons A-E) fusion	89832
CHRM1	cholinergic receptor, muscarinic 1	1128
CHRM4	cholinergic receptor, muscarinic 4	1132
CHRNA10	cholinergic receptor, nicotinic, alpha 10 (neuronal)	57053
CHRNA2	cholinergic receptor, nicotinic, alpha 2 (neuronal)	1135
CHRNA6	cholinergic receptor, nicotinic, alpha 6 (neuronal)	8973
CHRNB3	cholinergic receptor, nicotinic, beta 3 (neuronal)	1142
CHRNB4	cholinergic receptor, nicotinic, beta 4 (neuronal)	1143
CHRNE	cholinergic receptor, nicotinic, epsilon (muscle)	1145
CHST10	carbohydrate sulfotransferase 10	9486
CHST11	carbohydrate (chondroitin 4) sulfotransferase 11	50515
CHST15	carbohydrate (N-acetylgalactosamine 4-sulfate 6-O) sulfotransferase 15	51363
CHST2	carbohydrate (N-acetylglucosamine-6-O) sulfotransferase 2	9435
CHST3	carbohydrate (chondroitin 6) sulfotransferase 3	9469
CHST5	carbohydrate (N-acetylglucosamine 6-O) sulfotransferase 5	23563
CHST7	carbohydrate (N-acetylglucosamine 6-O) sulfotransferase 7	56548
CHTF18	CTF18, chromosome transmission fidelity factor 18 homolog (S. cerevisiae)	63922
CHUK	conserved helix-loop-helix ubiquitous kinase	1147
CIDEC	cell death-inducing DFFA-like effector c	63924
CIDECP	cell death-inducing DFFA-like effector c pseudogene	152302
CINP	cyclin-dependent kinase 2 interacting protein	51550
CIRBP-AS1	CIRBP antisense RNA 1	148046
CKAP2	cytoskeleton associated protein 2	26586
CKAP2L	cytoskeleton associated protein 2-like	150468
CKAP5	cytoskeleton associated protein 5	9793
CLASRP	CLK4-associating serine/arginine rich protein	11129
CLCN4	chloride channel, voltage-sensitive 4	1183
CLCN5	chloride channel, voltage-sensitive 5	1184
CLCNKA	chloride channel, voltage-sensitive Ka	1187
CLCNKB	chloride channel, voltage-sensitive Kb	1188
CLDN10	claudin 10	9071
CLDN11	claudin 11	5010
CLDN14	claudin 14	23562
CLDN16	claudin 16	10686
CLDN19	claudin 19	149461
CLDN20	claudin 20	49861
CLDN22	claudin 22	53842
CLDN23	claudin 23	137075
CLDN25	claudin 25	644672
CLDN4	claudin 4	1364
CLDN5	claudin 5	7122
CLDN7	claudin 7	1366
CLDN8	claudin 8	9073
CLDN9	claudin 9	9080
CLDND1	claudin domain containing 1	56650
CLEC11A	C-type lectin domain family 11, member A	6320
CLEC12B	C-type lectin domain family 12, member B	387837
CLEC18A	C-type lectin domain family 18, member A	348174
CLEC18B	C-type lectin domain family 18, member B	497190
CLEC18C	C-type lectin domain family 18, member C	283971
CLEC2A	C-type lectin domain family 2, member A	387836
CLEC4A	C-type lectin domain family 4, member A	50856
CLEC4C	C-type lectin domain family 4, member C	170482
CLEC4D	C-type lectin domain family 4, member D	338339
CLIC3	chloride intracellular channel 3	9022
CLIC5	chloride intracellular channel 5	53405
CLINT1	clathrin interactor 1	9685
CLIP3	CAP-GLY domain containing linker protein 3	25999
CLK2P	CDC-like kinase 2, pseudogene	1197
CLK4	CDC-like kinase 4	57396
CLLU1OS	chronic lymphocytic leukemia up-regulated 1 opposite strand	574016
CLN8	ceroid-lipofuscinosis, neuronal 8 (epilepsy, progressive with mental retardation)	2055
CLP1	cleavage and polyadenylation factor I subunit 1	10978
CLPB	ClpB caseinolytic peptidase B homolog (E. coli)	81570
CLPSL1	colipase-like 1	340204
CLPSL2	colipase-like 2	389383
CLPTM1L	CLPTM1-like	81037
CLTA	clathrin, light chain A	1211
CLTB	clathrin, light chain B	1212
CLTCL1	clathrin, heavy chain-like 1	8218
CLUAP1	clusterin associated protein 1	23059
CLUH	clustered mitochondria (cluA/CLU1) homolog	23277
CLYBL	citrate lyase beta like	171425
CMAHP	cytidine monophospho-N-acetylneuraminic acid hydroxylase, pseudogene	8418
CMAS	cytidine monophosphate N-acetylneuraminic acid synthetase	55907
CMC1	C-x(9)-C motif containing 1	152100
CMC4	C-x(9)-C motif containing 4	100272147
CMIP	c-Maf inducing protein	80790
CMPK1	cytidine monophosphate (UMP-CMP) kinase 1, cytosolic	51727
CMSS1	cms1 ribosomal small subunit homolog (yeast)	84319
CMTM1	CKLF-like MARVEL transmembrane domain containing 1	113540
CMTM2	CKLF-like MARVEL transmembrane domain containing 2	146225
CMTM3	CKLF-like MARVEL transmembrane domain containing 3	123920
CMTM5	CKLF-like MARVEL transmembrane domain containing 5	116173
CMTM6	CKLF-like MARVEL transmembrane domain containing 6	54918
CMTR1	cap methyltransferase 1	23070
CMYA5	cardiomyopathy associated 5	202333
CNDP1	carnosine dipeptidase 1 (metallopeptidase M20 family)	84735
CNIH1	cornichon family AMPA receptor auxiliary protein 1	10175
CNIH2	cornichon family AMPA receptor auxiliary protein 2	254263
CNIH4	cornichon family AMPA receptor auxiliary protein 4	29097
CNKSR1	connector enhancer of kinase suppressor of Ras 1	10256
CNNM1	cyclin M1	26507
CNNM3	cyclin M3	26505
CNOT6	CCR4-NOT transcription complex, subunit 6	57472
CNP	2',3'-cyclic nucleotide 3' phosphodiesterase	1267
CNPY1	canopy FGF signaling regulator 1	285888
CNR1	cannabinoid receptor 1 (brain)	1268
CNTD1	cyclin N-terminal domain containing 1	124817
CNTD2	cyclin N-terminal domain containing 2	79935
CNTF	ciliary neurotrophic factor	1270
CNTFR-AS1	CNTFR antisense RNA 1	415056
CNTN4	contactin 4	152330
CNTNAP1	contactin associated protein 1	8506
CNTRL	centriolin	11064
CNTROB	centrobin, centrosomal BRCA2 interacting protein	116840
COA1	cytochrome c oxidase assembly factor 1 homolog (S. cerevisiae)	55744
COA3	cytochrome c oxidase assembly factor 3	28958
COBLL1	cordon-bleu WH2 repeat protein-like 1	22837
COCH	cochlin	1690
COG2	component of oligomeric golgi complex 2	22796
COG4	component of oligomeric golgi complex 4	25839
COG8	component of oligomeric golgi complex 8	84342
COL16A1	collagen, type XVI, alpha 1	1307
COL17A1	collagen, type XVII, alpha 1	1308
COL18A1	collagen, type XVIII, alpha 1	80781
COL18A1-AS1	COL18A1 antisense RNA 1	378832
COL1A1	collagen, type I, alpha 1	1277
COL20A1	collagen, type XX, alpha 1	57642
COL24A1	collagen, type XXIV, alpha 1	255631
COL5A3	collagen, type V, alpha 3	50509
COL6A1	collagen, type VI, alpha 1	1291
COL6A2	collagen, type VI, alpha 2	1292
COL6A3	collagen, type VI, alpha 3	1293
COL7A1	collagen, type VII, alpha 1	1294
COL9A1	collagen, type IX, alpha 1	1297
COL9A2	collagen, type IX, alpha 2	1298
COLCA2	colorectal cancer associated 2	120376
COLEC11	collectin sub-family member 11	78989
COLGALT1	collagen beta(1-O)galactosyltransferase 1	79709
COLGALT2	collagen beta(1-O)galactosyltransferase 2	23127
COLQ	collagen-like tail subunit (single strand of homotrimer) of asymmetric acetylcholinesterase	8292
COMMD1	copper metabolism (Murr1) domain containing 1	150684
COMMD10	COMM domain containing 10	51397
COMP	cartilage oligomeric matrix protein	1311
COMT	catechol-O-methyltransferase	1312
COMTD1	catechol-O-methyltransferase domain containing 1	118881
COPB2	coatomer protein complex, subunit beta 2 (beta prime)	9276
COPS3	COP9 signalosome subunit 3	8533
COPS8	COP9 signalosome subunit 8	10920
COPZ1	coatomer protein complex, subunit zeta 1	22818
COPZ2	coatomer protein complex, subunit zeta 2	51226
COQ10B	coenzyme Q10 homolog B (S. cerevisiae)	80219
CORO1B	coronin, actin binding protein, 1B	57175
CORO2A	coronin, actin binding protein, 2A	7464
CORO2B	coronin, actin binding protein, 2B	10391
CORT	cortistatin	1325
COX19	cytochrome c oxidase assembly homolog 19 (S. cerevisiae)	90639
COX4I1	cytochrome c oxidase subunit IV isoform 1	1327
COX7A1	cytochrome c oxidase subunit VIIa polypeptide 1 (muscle)	1346
COX7A2	cytochrome c oxidase subunit VIIa polypeptide 2 (liver)	1347
COX7A2L	cytochrome c oxidase subunit VIIa polypeptide 2 like	9167
COX7B2	cytochrome c oxidase subunit VIIb2	170712
COX8A	cytochrome c oxidase subunit VIIIA (ubiquitous)	1351
COX8C	cytochrome c oxidase subunit VIIIC	341947
CPA1	carboxypeptidase A1 (pancreatic)	1357
CPA4	carboxypeptidase A4	51200
CPD	carboxypeptidase D	1362
CPEB1	cytoplasmic polyadenylation element binding protein 1	64506
CPLX2	complexin 2	10814
CPLX3	complexin 3	594855
CPM	carboxypeptidase M	1368
CPN2	carboxypeptidase N, polypeptide 2	1370
CPNE1	copine I	8904
CPNE7	copine VII	27132
CPQ	carboxypeptidase Q	10404
CPSF1	cleavage and polyadenylation specific factor 1, 160kDa	29894
CPSF3	cleavage and polyadenylation specific factor 3, 73kDa	51692
CPSF3L	cleavage and polyadenylation specific factor 3-like	54973
CPT1B	carnitine palmitoyltransferase 1B (muscle)	1375
CPT1C	carnitine palmitoyltransferase 1C	126129
CPXCR1	CPX chromosome region, candidate 1	53336
CPXM2	carboxypeptidase X (M14 family), member 2	119587
CR1	complement component (3b/4b) receptor 1 (Knops blood group)	1378
CRB2	crumbs homolog 2 (Drosophila)	286204
CRB3	crumbs homolog 3 (Drosophila)	92359
CRBN	cereblon	51185
CREB1	cAMP responsive element binding protein 1	1385
CREB3L1	cAMP responsive element binding protein 3-like 1	90993
CREBBP	CREB binding protein	1387
CREBL2	cAMP responsive element binding protein-like 2	1389
CRELD1	cysteine-rich with EGF-like domains 1	78987
CRELD2	cysteine-rich with EGF-like domains 2	79174
CREM	cAMP responsive element modulator	1390
CRHR1	corticotropin releasing hormone receptor 1	1394
CRHR1-IT1	CRHR1 intronic transcript 1 (non-protein coding)	147081
CRIM1	cysteine rich transmembrane BMP regulator 1 (chordin-like)	51232
CRIPAK	cysteine-rich PAK1 inhibitor	285464
CRISPLD2	cysteine-rich secretory protein LCCL domain containing 2	83716
CRLF2	cytokine receptor-like factor 2	64109
CRMP1	collapsin response mediator protein 1	1400
CROCCP2	ciliary rootlet coiled-coil, rootletin pseudogene 2	84809
CROCCP3	ciliary rootlet coiled-coil, rootletin pseudogene 3	114819
CRTC3	CREB regulated transcription coactivator 3	64784
CRX	cone-rod homeobox	1406
CRYAA	crystallin, alpha A	1409
CRYAB	crystallin, alpha B	1410
CRYBB2	crystallin, beta B2	1415
CRYBB3	crystallin, beta B3	1417
CRYBG3	beta-gamma crystallin domain containing 3	131544
CRYGB	crystallin, gamma B	1419
CRYGC	crystallin, gamma C	1420
CRYGD	crystallin, gamma D	1421
CRYM	crystallin, mu	1428
CSAD	cysteine sulfinic acid decarboxylase	51380
CSAG1	chondrosarcoma associated gene 1	158511
CSF2	colony stimulating factor 2 (granulocyte-macrophage)	1437
CSF2RA	colony stimulating factor 2 receptor, alpha, low-affinity (granulocyte-macrophage)	1438
CSF2RB	colony stimulating factor 2 receptor, beta, low-affinity (granulocyte-macrophage)	1439
CSF3R	colony stimulating factor 3 receptor (granulocyte)	1441
CSGALNACT1	chondroitin sulfate N-acetylgalactosaminyltransferase 1	55790
CSMD3	CUB and Sushi multiple domains 3	114788
CSNK1A1	casein kinase 1, alpha 1	1452
CSNK1A1L	casein kinase 1, alpha 1-like	122011
CSNK1D	casein kinase 1, delta	1453
CSNK1G1	casein kinase 1, gamma 1	53944
CSNK1G2-AS1	CSNK1G2 antisense RNA 1	255193
CSNK2A3	casein kinase 2, alpha 3 polypeptide	283106
CSPG5	chondroitin sulfate proteoglycan 5 (neuroglycan C)	10675
CSRNP2	cysteine-serine-rich nuclear protein 2	81566
CSRP1	cysteine and glycine-rich protein 1	1465
CSRP2BP	CSRP2 binding protein	57325
CST11	cystatin 11	140880
CST6	cystatin E/M	1474
CST9	cystatin 9 (testatin)	128822
CSTB	cystatin B (stefin B)	1476
CSTF1	cleavage stimulation factor, 3' pre-RNA, subunit 1, 50kDa	1477
CSTF2	cleavage stimulation factor, 3' pre-RNA, subunit 2, 64kDa	1478
CSTF3	cleavage stimulation factor, 3' pre-RNA, subunit 3, 77kDa	1479
CT45A1	cancer/testis antigen family 45, member A1	541466
CT45A2	cancer/testis antigen family 45, member A2	728911
CT45A3	cancer/testis antigen family 45, member A3	441519
CT45A4	cancer/testis antigen family 45, member A4	441520
CT45A5	cancer/testis antigen family 45, member A5	441521
CT45A6	cancer/testis antigen family 45, member A6	541465
CT47A7	cancer/testis antigen family 47, member A7	653282
CT47B1	cancer/testis antigen family 47, member B1	643311
CTAG1A	cancer/testis antigen 1A	246100
CTAG1B	cancer/testis antigen 1B	1485
CTAG2	cancer/testis antigen 2	30848
CTAGE1	cutaneous T-cell lymphoma-associated antigen 1	64693
CTAGE10P	CTAGE family, member 10, pseudogene	220429
CTAGE11P	CTAGE family, member 11, pseudogene	647288
CTAGE4	CTAGE family, member 4	100128553
CTBP1	C-terminal binding protein 1	1487
CTBP1-AS2	CTBP1 antisense RNA 2 (head to head)	92070
CTBP2	C-terminal binding protein 2	1488
CTC1	CTS telomere maintenance complex component 1	80169
CTCF	CCCTC-binding factor (zinc finger protein)	10664
CTCFL	CCCTC-binding factor (zinc finger protein)-like	140690
CTDNEP1	CTD nuclear envelope phosphatase 1	23399
CTDP1	CTD (carboxy-terminal domain, RNA polymerase II, polypeptide A) phosphatase, subunit 1	9150
CTF1	cardiotrophin 1	1489
CTHRC1	collagen triple helix repeat containing 1	115908
CTLA4	cytotoxic T-lymphocyte-associated protein 4	1493
CTNNA3	catenin (cadherin-associated protein), alpha 3	29119
CTNNBIP1	catenin, beta interacting protein 1	56998
CTPS1	CTP synthase 1	1503
CTPS2	CTP synthase 2	56474
CTRB1	chymotrypsinogen B1	1504
CTRB2	chymotrypsinogen B2	440387
CTRL	chymotrypsin-like	1506
CTSA	cathepsin A	5476
CTSB	cathepsin B	1508
CTSD	cathepsin D	1509
CTSF	cathepsin F	8722
CTSK	cathepsin K	1513
CTTN	cortactin	2017
CTTNBP2	cortactin binding protein 2	83992
CTU2	cytosolic thiouridylase subunit 2 homolog (S. pombe)	348180
CTXN1	cortexin 1	404217
CUEDC1	CUE domain containing 1	404093
CUL1	cullin 1	8454
CUL2	cullin 2	8453
CUL4B	cullin 4B	8450
CUL5	cullin 5	8065
CUL7	cullin 7	9820
CUL9	cullin 9	23113
CUTC	cutC copper transporter	51076
CWC15	CWC15 spliceosome-associated protein homolog (S. cerevisiae)	51503
CWF19L1	CWF19-like 1, cell cycle control (S. pombe)	55280
CWH43	cell wall biogenesis 43 C-terminal homolog (S. cerevisiae)	80157
CX3CR1	chemokine (C-X3-C motif) receptor 1	1524
CXADRP2	coxsackie virus and adenovirus receptor pseudogene 2	646243
CXCL12	chemokine (C-X-C motif) ligand 12	6387
CXCL16	chemokine (C-X-C motif) ligand 16	58191
CXCR2P1	chemokine (C-X-C motif) receptor 2 pseudogene 1	3580
CXCR5	chemokine (C-X-C motif) receptor 5	643
CXorf23	chromosome X open reading frame 23	256643
CXorf40A	chromosome X open reading frame 40A	91966
CXorf40B	chromosome X open reading frame 40B	541578
CXorf48	chromosome X open reading frame 48	54967
CXorf49	chromosome X open reading frame 49	100130361
CXorf49B	chromosome X open reading frame 49B	100132994
CXorf51A	chromosome X open reading frame 51A	100129239
CXorf58	chromosome X open reading frame 58	254158
CXorf61	chromosome X open reading frame 61	203413
CXorf67	chromosome X open reading frame 67	340602
CXXC1	CXXC finger protein 1	30827
CXXC11	CXXC finger protein 11	285093
CYB561	cytochrome b561	1534
CYB5A	cytochrome b5 type A (microsomal)	1528
CYB5B	cytochrome b5 type B (outer mitochondrial membrane)	80777
CYB5D1	cytochrome b5 domain containing 1	124637
CYB5R3	cytochrome b5 reductase 3	1727
CYBA	cytochrome b-245, alpha polypeptide	1535
CYCSP52	cytochrome c, somatic pseudogene 52	360155
CYFIP1	cytoplasmic FMR1 interacting protein 1	23191
CYGB	cytoglobin	114757
CYMP	chymosin pseudogene	643160
CYP11B1	cytochrome P450, family 11, subfamily B, polypeptide 1	1584
CYP11B2	cytochrome P450, family 11, subfamily B, polypeptide 2	1585
CYP20A1	cytochrome P450, family 20, subfamily A, polypeptide 1	57404
CYP26C1	cytochrome P450, family 26, subfamily C, polypeptide 1	340665
CYP27B1	cytochrome P450, family 27, subfamily B, polypeptide 1	1594
CYP27C1	cytochrome P450, family 27, subfamily C, polypeptide 1	339761
CYP2D6	cytochrome P450, family 2, subfamily D, polypeptide 6	1565
CYP4F30P	cytochrome P450, family 4, subfamily F, polypeptide 30, pseudogene	100132708
CYP4F35P	cytochrome P450, family 4, subfamily F, polypeptide 35, pseudogene	284233
CYP4X1	cytochrome P450, family 4, subfamily X, polypeptide 1	260293
CYP4Z2P	cytochrome P450, family 4, subfamily Z, polypeptide 2, pseudogene	163720
CYP51A1	cytochrome P450, family 51, subfamily A, polypeptide 1	1595
CYSTM1	cysteine-rich transmembrane module containing 1	84418
CYTH3	cytohesin 3	9265
CYTH4	cytohesin 4	27128
D2HGDH	D-2-hydroxyglutarate dehydrogenase	728294
DAAM2	dishevelled associated activator of morphogenesis 2	23500
DAB2IP	DAB2 interacting protein	153090
DACT2	dishevelled-binding antagonist of beta-catenin 2	168002
DACT3	dishevelled-binding antagonist of beta-catenin 3	147906
DAGLA	diacylglycerol lipase, alpha	747
DAK	dihydroxyacetone kinase 2 homolog (S. cerevisiae)	26007
DAP	death-associated protein	1611
DARC	Duffy blood group, atypical chemokine receptor	2532
DARS2	aspartyl-tRNA synthetase 2, mitochondrial	55157
DAW1	dynein assembly factor with WDR repeat domains 1	164781
DAZ1	deleted in azoospermia 1	1617
DAZ2	deleted in azoospermia 2	57055
DAZ3	deleted in azoospermia 3	57054
DAZ4	deleted in azoospermia 4	57135
DAZL	deleted in azoospermia-like	1618
DBF4B	DBF4 homolog B (S. cerevisiae)	80174
DBH	dopamine beta-hydroxylase (dopamine beta-monooxygenase)	1621
DBI	diazepam binding inhibitor (GABA receptor modulator, acyl-CoA binding protein)	1622
DBIL5P	diazepam binding inhibitor-like 5, pseudogene	100131454
DBN1	drebrin 1	1627
DBNDD1	dysbindin (dystrobrevin binding protein 1) domain containing 1	79007
DBP	D site of albumin promoter (albumin D-box) binding protein	1628
DBR1	debranching RNA lariats 1	51163
DCAF12L1	DDB1 and CUL4 associated factor 12-like 1	139170
DCAF12L2	DDB1 and CUL4 associated factor 12-like 2	340578
DCAF4	DDB1 and CUL4 associated factor 4	26094
DCAF4L1	DDB1 and CUL4 associated factor 4-like 1	285429
DCAF4L2	DDB1 and CUL4 associated factor 4-like 2	138009
DCAF7	DDB1 and CUL4 associated factor 7	10238
DCAF8L1	DDB1 and CUL4 associated factor 8-like 1	139425
DCAF8L2	DDB1 and CUL4 associated factor 8-like 2	347442
DCBLD1	discoidin, CUB and LCCL domain containing 1	285761
DCBLD2	discoidin, CUB and LCCL domain containing 2	131566
DCHS1	dachsous cadherin-related 1	8642
DCLK2	doublecortin-like kinase 2	166614
DCN	decorin	1634
DCPS	decapping enzyme, scavenger	28960
DCST1	DC-STAMP domain containing 1	149095
DCST2	DC-STAMP domain containing 2	127579
DCTD	dCMP deaminase	1635
DCTN1	dynactin 1	1639
DCTN1-AS1	DCTN1 antisense RNA 1	100189589
DCTN3	dynactin 3 (p22)	11258
DCTN4	dynactin 4 (p62)	51164
DCUN1D1	DCN1, defective in cullin neddylation 1, domain containing 1	54165
DCUN1D3	DCN1, defective in cullin neddylation 1, domain containing 3	123879
DCXR	dicarbonyl/L-xylulose reductase	51181
DDA1	DET1 and DDB1 associated 1	79016
DDAH2	dimethylarginine dimethylaminohydrolase 2	23564
DDC	dopa decarboxylase (aromatic L-amino acid decarboxylase)	1644
DDI1	DNA-damage inducible 1 homolog 1 (S. cerevisiae)	414301
DDIT4L	DNA-damage-inducible transcript 4-like	115265
DDOST	dolichyl-diphosphooligosaccharide--protein glycosyltransferase subunit (non-catalytic)	1650
DDR1	discoidin domain receptor tyrosine kinase 1	780
DDT	D-dopachrome tautomerase	1652
DDX11	DEAD/H (Asp-Glu-Ala-Asp/His) box helicase 11	1663
DDX11L2	DEAD/H (Asp-Glu-Ala-Asp/His) box helicase 11 like 2	84771
DDX12P	DEAD/H (Asp-Glu-Ala-Asp/His) box polypeptide 12, pseudogene	440081
DDX17	DEAD (Asp-Glu-Ala-Asp) box helicase 17	10521
DDX31	DEAD (Asp-Glu-Ala-Asp) box polypeptide 31	64794
DDX39B	DEAD (Asp-Glu-Ala-Asp) box polypeptide 39B	7919
DDX3Y	DEAD (Asp-Glu-Ala-Asp) box helicase 3, Y-linked	8653
DDX4	DEAD (Asp-Glu-Ala-Asp) box polypeptide 4	54514
DDX43	DEAD (Asp-Glu-Ala-Asp) box polypeptide 43	55510
DDX46	DEAD (Asp-Glu-Ala-Asp) box polypeptide 46	9879
DDX47	DEAD (Asp-Glu-Ala-Asp) box polypeptide 47	51202
DDX50	DEAD (Asp-Glu-Ala-Asp) box polypeptide 50	79009
DDX51	DEAD (Asp-Glu-Ala-Asp) box polypeptide 51	317781
DDX52	DEAD (Asp-Glu-Ala-Asp) box polypeptide 52	11056
DDX53	DEAD (Asp-Glu-Ala-Asp) box polypeptide 53	168400
DDX59	DEAD (Asp-Glu-Ala-Asp) box polypeptide 59	83479
DEAF1	DEAF1 transcription factor	10522
DECR2	2,4-dienoyl CoA reductase 2, peroxisomal	26063
DEDD	death effector domain containing	9191
DEDD2	death effector domain containing 2	162989
DEFB104A	defensin, beta 104A	140596
DEFB104B	defensin, beta 104B	503618
DEFB115	defensin, beta 115	245929
DEFB122	defensin, beta 122 (pseudogene)	245935
DEFB131	defensin, beta 131	644414
DEFB135	defensin, beta 135	613209
DEFB136	defensin, beta 136	613210
DEFB4A	defensin, beta 4A	1673
DEGS1	delta(4)-desaturase, sphingolipid 1	8560
DEK	DEK oncogene	7913
DENND1A	DENN/MADD domain containing 1A	57706
DENND2A	DENN/MADD domain containing 2A	27147
DENND3	DENN/MADD domain containing 3	22898
DENND5A	DENN/MADD domain containing 5A	23258
DENND6A	DENN/MADD domain containing 6A	201627
DENND6B	DENN/MADD domain containing 6B	414918
DEPDC7	DEP domain containing 7	91614
DERL1	derlin 1	79139
DERL2	derlin 2	51009
DERL3	derlin 3	91319
DESI2	desumoylating isopeptidase 2	51029
DFFA	DNA fragmentation factor, 45kDa, alpha polypeptide	1676
DFNB31	deafness, autosomal recessive 31	25861
DGAT1	diacylglycerol O-acyltransferase 1	8694
DGAT2	diacylglycerol O-acyltransferase 2	84649
DGCR14	DiGeorge syndrome critical region gene 14	8220
DGCR2	DiGeorge syndrome critical region gene 2	9993
DGCR6	DiGeorge syndrome critical region gene 6	8214
DGCR6L	DiGeorge syndrome critical region gene 6-like	85359
DGKD	diacylglycerol kinase, delta 130kDa	8527
DGKE	diacylglycerol kinase, epsilon 64kDa	8526
DGKG	diacylglycerol kinase, gamma 90kDa	1608
DGKI	diacylglycerol kinase, iota	9162
DGKQ	diacylglycerol kinase, theta 110kDa	1609
DGKZ	diacylglycerol kinase, zeta	8525
DHODH	dihydroorotate dehydrogenase (quinone)	1723
DHPS	deoxyhypusine synthase	1725
DHRS13	dehydrogenase/reductase (SDR family) member 13	147015
DHRS2	dehydrogenase/reductase (SDR family) member 2	10202
DHRS7C	dehydrogenase/reductase (SDR family) member 7C	201140
DHRSX	dehydrogenase/reductase (SDR family) X-linked	207063
DHTKD1	dehydrogenase E1 and transketolase domain containing 1	55526
DHX15	DEAH (Asp-Glu-Ala-His) box helicase 15	1665
DHX29	DEAH (Asp-Glu-Ala-His) box polypeptide 29	54505
DHX32	DEAH (Asp-Glu-Ala-His) box polypeptide 32	55760
DHX34	DEAH (Asp-Glu-Ala-His) box polypeptide 34	9704
DHX36	DEAH (Asp-Glu-Ala-His) box polypeptide 36	170506
DHX58	DEXH (Asp-Glu-X-His) box polypeptide 58	79132
DHX9	DEAH (Asp-Glu-Ala-His) box helicase 9	1660
DICER1	dicer 1, ribonuclease type III	23405
DIDO1	death inducer-obliterator 1	11083
DIO3	deiodinase, iodothyronine, type III	1735
DIO3OS	DIO3 opposite strand/antisense RNA (head to head)	64150
DIP2C	DIP2 disco-interacting protein 2 homolog C (Drosophila)	22982
DIRAS1	DIRAS family, GTP-binding RAS-like 1	148252
DIRAS3	DIRAS family, GTP-binding RAS-like 3	9077
DIRC2	disrupted in renal carcinoma 2	84925
DIRC3	disrupted in renal carcinoma 3	729582
DIS3L2	DIS3 mitotic control homolog (S. cerevisiae)-like 2	129563
DISC2	disrupted in schizophrenia 2 (non-protein coding)	27184
DISP2	dispatched homolog 2 (Drosophila)	85455
DKFZP434A062	uncharacterized LOC26102	26102
DKFZp566F0947	uncharacterized LOC94023	94023
DKK3	dickkopf WNT signaling pathway inhibitor 3	27122
DKK4	dickkopf WNT signaling pathway inhibitor 4	27121
DKKL1	dickkopf-like 1	27120
DLEU2	deleted in lymphocytic leukemia 2 (non-protein coding)	8847
DLG2	discs, large homolog 2 (Drosophila)	1740
DLG5-AS1	DLG5 antisense RNA 1	100128292
DLGAP1	discs, large (Drosophila) homolog-associated protein 1	9229
DLGAP1-AS1	DLGAP1 antisense RNA 1	649446
DLGAP2	discs, large (Drosophila) homolog-associated protein 2	9228
DLGAP4	discs, large (Drosophila) homolog-associated protein 4	22839
DLGAP5	discs, large (Drosophila) homolog-associated protein 5	9787
DLK1	delta-like 1 homolog (Drosophila)	8788
DLK2	delta-like 2 homolog (Drosophila)	65989
DMD	dystrophin	1756
DMKN	dermokine	93099
DMPK	dystrophia myotonica-protein kinase	1760
DMRT1	doublesex and mab-3 related transcription factor 1	1761
DMRTB1	DMRT-like family B with proline-rich C-terminal, 1	63948
DMRTC1	DMRT-like family C1	63947
DMRTC1B	DMRT-like family C1B	728656
DMRTC2	DMRT-like family C2	63946
DMTN	dematin actin binding protein	2039
DMWD	dystrophia myotonica, WD repeat containing	1762
DNA2	DNA replication helicase/nuclease 2	1763
DNAH10	dynein, axonemal, heavy chain 10	196385
DNAH5	dynein, axonemal, heavy chain 5	1767
DNAH7	dynein, axonemal, heavy chain 7	56171
DNAH8	dynein, axonemal, heavy chain 8	1769
DNAI2	dynein, axonemal, intermediate chain 2	64446
DNAJA4	DnaJ (Hsp40) homolog, subfamily A, member 4	55466
DNAJB1	DnaJ (Hsp40) homolog, subfamily B, member 1	3337
DNAJB11	DnaJ (Hsp40) homolog, subfamily B, member 11	51726
DNAJB12	DnaJ (Hsp40) homolog, subfamily B, member 12	54788
DNAJB13	DnaJ (Hsp40) homolog, subfamily B, member 13	374407
DNAJB3	DnaJ (Hsp40) homolog, subfamily B, member 3	414061
DNAJB6	DnaJ (Hsp40) homolog, subfamily B, member 6	10049
DNAJB7	DnaJ (Hsp40) homolog, subfamily B, member 7	150353
DNAJB8	DnaJ (Hsp40) homolog, subfamily B, member 8	165721
DNAJC11	DnaJ (Hsp40) homolog, subfamily C, member 11	55735
DNAJC28	DnaJ (Hsp40) homolog, subfamily C, member 28	54943
DNAJC30	DnaJ (Hsp40) homolog, subfamily C, member 30	84277
DNAJC5	DnaJ (Hsp40) homolog, subfamily C, member 5	80331
DNAJC5G	DnaJ (Hsp40) homolog, subfamily C, member 5 gamma	285126
DNAL4	dynein, axonemal, light chain 4	10126
DNASE1	deoxyribonuclease I	1773
DNASE1L1	deoxyribonuclease I-like 1	1774
DNASE1L2	deoxyribonuclease I-like 2	1775
DND1	DND microRNA-mediated repression inhibitor 1	373863
DNHD1	dynein heavy chain domain 1	144132
DNLZ	DNL-type zinc finger	728489
DNM1L	dynamin 1-like	10059
DNM1P46	DNM1 pseudogene 46	196968
DNM2	dynamin 2	1785
DNM3	dynamin 3	26052
DNMT3A	DNA (cytosine-5-)-methyltransferase 3 alpha	1788
DNMT3L	DNA (cytosine-5-)-methyltransferase 3-like	29947
DNPH1	2'-deoxynucleoside 5'-phosphate N-hydrolase 1	10591
DNTTIP2	deoxynucleotidyltransferase, terminal, interacting protein 2	30836
DOCK1	dedicator of cytokinesis 1	1793
DOCK11	dedicator of cytokinesis 11	139818
DOCK4	dedicator of cytokinesis 4	9732
DOCK5	dedicator of cytokinesis 5	80005
DOHH	deoxyhypusine hydroxylase/monooxygenase	83475
DOK1	docking protein 1, 62kDa (downstream of tyrosine kinase 1)	1796
DOK3	docking protein 3	79930
DOK5	docking protein 5	55816
DPCR1	diffuse panbronchiolitis critical region 1	135656
DPEP1	dipeptidase 1 (renal)	1800
DPEP3	dipeptidase 3	64180
DPF1	D4, zinc and double PHD fingers family 1	8193
DPF2	D4, zinc and double PHD fingers family 2	5977
DPH3P1	diphthamide biosynthesis 3 pseudogene 1	100132911
DPH5	diphthamide biosynthesis 5	51611
DPH6	diphthamine biosynthesis 6	89978
DPH7	diphthamide biosynthesis 7	92715
DPM1	dolichyl-phosphate mannosyltransferase polypeptide 1, catalytic subunit	8813
DPM3	dolichyl-phosphate mannosyltransferase polypeptide 3	54344
DPP6	dipeptidyl-peptidase 6	1804
DPP8	dipeptidyl-peptidase 8	54878
DPPA2	developmental pluripotency associated 2	151871
DPPA3	developmental pluripotency associated 3	359787
DPPA4	developmental pluripotency associated 4	55211
DPPA5	developmental pluripotency associated 5	340168
DPRX	divergent-paired related homeobox	503834
DPRXP4	divergent-paired related homeobox pseudogene 4	503645
DPY19L2	dpy-19-like 2 (C. elegans)	283417
DPY19L2P1	DPY19L2 pseudogene 1	554236
DPYD	dihydropyrimidine dehydrogenase	1806
DRAM1	DNA-damage regulated autophagy modulator 1	55332
DRD1	dopamine receptor D1	1812
DRD4	dopamine receptor D4	1815
DRD5	dopamine receptor D5	1816
DRP2	dystrophin related protein 2	1821
DSC3	desmocollin 3	1825
DSCAML1	Down syndrome cell adhesion molecule like 1	57453
DSCC1	DNA replication and sister chromatid cohesion 1	79075
DSCR4	Down syndrome critical region gene 4	10281
DSCR8	Down syndrome critical region gene 8	84677
DSG2	desmoglein 2	1829
DSTN	destrin (actin depolymerizing factor)	11034
DTHD1	death domain containing 1	401124
DTNA	dystrobrevin, alpha	1837
DTNB	dystrobrevin, beta	1838
DTNBP1	dystrobrevin binding protein 1	84062
DTWD2	DTW domain containing 2	285605
DTX1	deltex homolog 1 (Drosophila)	1840
DTX2	deltex homolog 2 (Drosophila)	113878
DTX2P1-UPK3BP1-PMS2P11	DTX2P1-UPK3BP1-PMS2P11 readthrough transcribed pseudogene	441263
DTX3L	deltex 3-like (Drosophila)	151636
DTYMK	deoxythymidylate kinase (thymidylate kinase)	1841
DUPD1	dual specificity phosphatase and pro isomerase domain containing 1	338599
DUS1L	dihydrouridine synthase 1-like (S. cerevisiae)	64118
DUS2	dihydrouridine synthase 2	54920
DUS3L	dihydrouridine synthase 3-like (S. cerevisiae)	56931
DUS4L	dihydrouridine synthase 4-like (S. cerevisiae)	11062
DUSP1	dual specificity phosphatase 1	1843
DUSP10	dual specificity phosphatase 10	11221
DUSP13	dual specificity phosphatase 13	51207
DUSP16	dual specificity phosphatase 16	80824
DUSP21	dual specificity phosphatase 21	63904
DUSP22	dual specificity phosphatase 22	56940
DUSP28	dual specificity phosphatase 28	285193
DUSP5	dual specificity phosphatase 5	1847
DVL2	dishevelled segment polarity protein 2	1856
DVL3	dishevelled segment polarity protein 3	1857
DXO	decapping exoribonuclease	1797
DYDC1	DPY30 domain containing 1	143241
DYM	dymeclin	54808
DYNC1H1	dynein, cytoplasmic 1, heavy chain 1	1778
DYNC2LI1	dynein, cytoplasmic 2, light intermediate chain 1	51626
DYNLL1	dynein, light chain, LC8-type 1	8655
DYNLL2	dynein, light chain, LC8-type 2	140735
DYNLRB2	dynein, light chain, roadblock-type 2	83657
DYRK2	dual-specificity tyrosine-(Y)-phosphorylation regulated kinase 2	8445
DYSF	dysferlin	8291
DYX1C1	dyslexia susceptibility 1 candidate 1	161582
E2F1	E2F transcription factor 1	1869
E2F6	E2F transcription factor 6	1876
E4F1	E4F transcription factor 1	1877
EAF1	ELL associated factor 1	85403
EAPP	E2F-associated phosphoprotein	55837
EARS2	glutamyl-tRNA synthetase 2, mitochondrial	124454
EBF4	early B-cell factor 4	57593
EBI3	Epstein-Barr virus induced 3	10148
EBPL	emopamil binding protein-like	84650
ECE1	endothelin converting enzyme 1	1889
ECE2	endothelin converting enzyme 2	9718
ECEL1	endothelin converting enzyme-like 1	9427
ECHDC1	enoyl CoA hydratase domain containing 1	55862
ECHS1	enoyl CoA hydratase, short chain, 1, mitochondrial	1892
ECT2	epithelial cell transforming sequence 2 oncogene	1894
EDARADD	EDAR-associated death domain	128178
EDEM3	ER degradation enhancer, mannosidase alpha-like 3	80267
EDF1	endothelial differentiation-related factor 1	8721
EDN1	endothelin 1	1906
EDN2	endothelin 2	1907
EDNRB	endothelin receptor type B	1910
EEF1D	eukaryotic translation elongation factor 1 delta (guanine nucleotide exchange protein)	1936
EEPD1	endonuclease/exonuclease/phosphatase family domain containing 1	80820
EFCAB1	EF-hand calcium binding domain 1	79645
EFCAB10	EF-hand calcium binding domain 10	100130771
EFCAB2	EF-hand calcium binding domain 2	84288
EFCAB3	EF-hand calcium binding domain 3	146779
EFCAB4B	EF-hand calcium binding domain 4B	84766
EFCAB6	EF-hand calcium binding domain 6	64800
EFCC1	EF-hand and coiled-coil domain containing 1	79825
EFHB	EF-hand domain family, member B	151651
EFHC2	EF-hand domain (C-terminal) containing 2	80258
EFNB3	ephrin-B3	1949
EFR3A	EFR3 homolog A (S. cerevisiae)	23167
EGFL7	EGF-like-domain, multiple 7	51162
EGFLAM	EGF-like, fibronectin type III and laminin G domains	133584
EGLN2	egl-9 family hypoxia-inducible factor 2	112398
EGOT	eosinophil granule ontogeny transcript (non-protein coding)	100126791
EHD2	EH-domain containing 2	30846
EHMT1-IT1	EHMT1 intronic transcript 1	643210
EHMT2	euchromatic histone-lysine N-methyltransferase 2	10919
EID3	EP300 interacting inhibitor of differentiation 3	493861
EIF2AK1	eukaryotic translation initiation factor 2-alpha kinase 1	27102
EIF2AK2	eukaryotic translation initiation factor 2-alpha kinase 2	5610
EIF2AK4	eukaryotic translation initiation factor 2 alpha kinase 4	440275
EIF2B1	eukaryotic translation initiation factor 2B, subunit 1 alpha, 26kDa	1967
EIF2B3	eukaryotic translation initiation factor 2B, subunit 3 gamma, 58kDa	8891
EIF2B4	eukaryotic translation initiation factor 2B, subunit 4 delta, 67kDa	8890
EIF3A	eukaryotic translation initiation factor 3, subunit A	8661
EIF3D	eukaryotic translation initiation factor 3, subunit D	8664
EIF3E	eukaryotic translation initiation factor 3, subunit E	3646
EIF3G	eukaryotic translation initiation factor 3, subunit G	8666
EIF3J	eukaryotic translation initiation factor 3, subunit J	8669
EIF3K	eukaryotic translation initiation factor 3, subunit K	27335
EIF3L	eukaryotic translation initiation factor 3, subunit L	51386
EIF4A2	eukaryotic translation initiation factor 4A2	1974
EIF4A3	eukaryotic translation initiation factor 4A3	9775
EIF4B	eukaryotic translation initiation factor 4B	1975
EIF4E3	eukaryotic translation initiation factor 4E family member 3	317649
EIF4EBP3	eukaryotic translation initiation factor 4E binding protein 3	8637
EIF4G1	eukaryotic translation initiation factor 4 gamma, 1	1981
EIF4G3	eukaryotic translation initiation factor 4 gamma, 3	8672
EIF5A	eukaryotic translation initiation factor 5A	1984
EIF5A2	eukaryotic translation initiation factor 5A2	56648
EIF5AL1	eukaryotic translation initiation factor 5A-like 1	143244
ELAVL1	ELAV like RNA binding protein 1	1994
ELAVL3	ELAV like neuron-specific RNA binding protein 3	1995
ELAVL4	ELAV like neuron-specific RNA binding protein 4	1996
ELF4	E74-like factor 4 (ets domain transcription factor)	2000
ELF5	E74-like factor 5 (ets domain transcription factor)	2001
ELFN1	extracellular leucine-rich repeat and fibronectin type III domain containing 1	392617
ELK4	ELK4, ETS-domain protein (SRF accessory protein 1)	2005
ELL2	elongation factor, RNA polymerase II, 2	22936
ELL3	elongation factor RNA polymerase II-like 3	80237
ELMO1	engulfment and cell motility 1	9844
ELMO2	engulfment and cell motility 2	63916
ELMO3	engulfment and cell motility 3	79767
ELOVL5	ELOVL fatty acid elongase 5	60481
ELOVL7	ELOVL fatty acid elongase 7	79993
EMC1	ER membrane protein complex subunit 1	23065
EMC10	ER membrane protein complex subunit 10	284361
EMC2	ER membrane protein complex subunit 2	9694
EMC7	ER membrane protein complex subunit 7	56851
EMC8	ER membrane protein complex subunit 8	10328
EME1	essential meiotic structure-specific endonuclease 1	146956
EMILIN1	elastin microfibril interfacer 1	11117
EML1	echinoderm microtubule associated protein like 1	2009
EML2	echinoderm microtubule associated protein like 2	24139
EML6	echinoderm microtubule associated protein like 6	400954
EMP3	epithelial membrane protein 3	2014
EMR3	egf-like module containing, mucin-like, hormone receptor-like 3	84658
EMR4P	egf-like module containing, mucin-like, hormone receptor-like 4 pseudogene	326342
ENDOG	endonuclease G	2021
ENDOU	endonuclease, polyU-specific	8909
ENDOV	endonuclease V	284131
ENGASE	endo-beta-N-acetylglucosaminidase	64772
ENHO	energy homeostasis associated	375704
ENOX1	ecto-NOX disulfide-thiol exchanger 1	55068
ENOX2	ecto-NOX disulfide-thiol exchanger 2	10495
ENPEP	glutamyl aminopeptidase (aminopeptidase A)	2028
ENPP6	ectonucleotide pyrophosphatase/phosphodiesterase 6	133121
ENPP7	ectonucleotide pyrophosphatase/phosphodiesterase 7	339221
ENSA	endosulfine alpha	2029
ENTHD1	ENTH domain containing 1	150350
ENTHD2	ENTH domain containing 2	146705
ENTPD1	ectonucleoside triphosphate diphosphohydrolase 1	953
EP300	E1A binding protein p300	2033
EP400	E1A binding protein p400	57634
EP400NL	EP400 N-terminal like	347918
EPAS1	endothelial PAS domain protein 1	2034
EPB41L1	erythrocyte membrane protein band 4.1-like 1	2036
EPB41L4B	erythrocyte membrane protein band 4.1 like 4B	54566
EPB42	erythrocyte membrane protein band 4.2	2038
EPC1	enhancer of polycomb homolog 1 (Drosophila)	80314
EPCAM	epithelial cell adhesion molecule	4072
EPHA2	EPH receptor A2	1969
EPHB1	EPH receptor B1	2047
EPHB2	EPH receptor B2	2048
EPHB3	EPH receptor B3	2049
EPHX1	epoxide hydrolase 1, microsomal (xenobiotic)	2052
EPHX3	epoxide hydrolase 3	79852
EPHX4	epoxide hydrolase 4	253152
EPN1	epsin 1	29924
EPN3	epsin 3	55040
EPPK1	epiplakin 1	83481
EPR1	effector cell peptidase receptor 1 (non-protein coding)	8475
EPRS	glutamyl-prolyl-tRNA synthetase	2058
EPS15L1	epidermal growth factor receptor pathway substrate 15-like 1	58513
EPS8L1	EPS8-like 1	54869
EPSTI1	epithelial stromal interaction 1 (breast)	94240
EPX	eosinophil peroxidase	8288
ERAS	ES cell expressed Ras	3266
ERBB2	v-erb-b2 avian erythroblastic leukemia viral oncogene homolog 2	2064
ERBB2IP	erbb2 interacting protein	55914
ERC2	ELKS/RAB6-interacting/CAST family member 2	26059
ERC2-IT1	ERC2 intronic transcript 1 (non-protein coding)	711
ERCC4	excision repair cross-complementing rodent repair deficiency, complementation group 4	2072
ERCC6L2	excision repair cross-complementing rodent repair deficiency, complementation group 6-like 2	375748
ERG	v-ets avian erythroblastosis virus E26 oncogene homolog	2078
ERH	enhancer of rudimentary homolog (Drosophila)	2079
ERI3	ERI1 exoribonuclease family member 3	79033
ERICH1	glutamate-rich 1	157697
ERLEC1	endoplasmic reticulum lectin 1	27248
ERMP1	endoplasmic reticulum metallopeptidase 1	79956
ERN2	endoplasmic reticulum to nucleus signaling 2	10595
ERRFI1	ERBB receptor feedback inhibitor 1	54206
ESCO1	establishment of sister chromatid cohesion N-acetyltransferase 1	114799
ESPNL	espin-like	339768
ESR1	estrogen receptor 1	2099
ESR2	estrogen receptor 2 (ER beta)	2100
ESRP2	epithelial splicing regulatory protein 2	80004
ESRRG	estrogen-related receptor gamma	2104
ESX1	ESX homeobox 1	80712
ESYT2	extended synaptotagmin-like protein 2	57488
ETFA	electron-transfer-flavoprotein, alpha polypeptide	2108
ETNK1	ethanolamine kinase 1	55500
ETNK2	ethanolamine kinase 2	55224
ETS2	v-ets avian erythroblastosis virus E26 oncogene homolog 2	2114
ETV3L	ets variant 3-like	440695
EVA1A	eva-1 homolog A (C. elegans)	84141
EVA1B	eva-1 homolog B (C. elegans)	55194
EVA1C	eva-1 homolog C (C. elegans)	59271
EVI5L	ecotropic viral integration site 5-like	115704
EVPL	envoplakin	2125
EXD1	exonuclease 3'-5' domain containing 1	161829
EXD2	exonuclease 3'-5' domain containing 2	55218
EXD3	exonuclease 3'-5' domain containing 3	54932
EXOC2	exocyst complex component 2	55770
EXOC3L2	exocyst complex component 3-like 2	90332
EXOC3L4	exocyst complex component 3-like 4	91828
EXOC6B	exocyst complex component 6B	23233
EXOC8	exocyst complex component 8	149371
EXOG	endo/exonuclease (5'-3'), endonuclease G-like	9941
EXOSC2	exosome component 2	23404
EXOSC3	exosome component 3	51010
EXOSC4	exosome component 4	54512
EXOSC6	exosome component 6	118460
EXOSC7	exosome component 7	23016
EXTL1	exostosin-like glycosyltransferase 1	2134
EXTL3	exostosin-like glycosyltransferase 3	2137
EYA2	eyes absent homolog 2 (Drosophila)	2139
EYA3	eyes absent homolog 3 (Drosophila)	2140
F10	coagulation factor X	2159
F13A1	coagulation factor XIII, A1 polypeptide	2162
F2RL3	coagulation factor II (thrombin) receptor-like 3	9002
F7	coagulation factor VII (serum prothrombin conversion accelerator)	2155
F8	coagulation factor VIII, procoagulant component	2157
F8A1	coagulation factor VIII-associated 1	8263
F8A2	coagulation factor VIII-associated 2	474383
F8A3	coagulation factor VIII-associated 3	474384
FAAH	fatty acid amide hydrolase	2166
FABP12	fatty acid binding protein 12	646486
FABP3	fatty acid binding protein 3, muscle and heart (mammary-derived growth inhibitor)	2170
FABP4	fatty acid binding protein 4, adipocyte	2167
[truncated: 5,528 more rows]

## Sheet: HSC (5862)
Methylated genes in HSCs (N = 5862)
Gene Symbol	Description	NCBI gene ID
A4GALT	alpha 1,4-galactosyltransferase	53947
AACSP1	acetoacetyl-CoA synthetase pseudogene 1	729522
AADAC	arylacetamide deacetylase	13
AADAT	aminoadipate aminotransferase	51166
AANAT	aralkylamine N-acetyltransferase	15
AATK-AS1	AATK antisense RNA 1	388428
ABAT	4-aminobutyrate aminotransferase	18
ABCA11P	ATP-binding cassette, sub-family A (ABC1), member 11, pseudogene	79963
ABCA2	ATP-binding cassette, sub-family A (ABC1), member 2	20
ABCA4	ATP-binding cassette, sub-family A (ABC1), member 4	24
ABCA7	ATP-binding cassette, sub-family A (ABC1), member 7	10347
ABCB11	ATP-binding cassette, sub-family B (MDR/TAP), member 11	8647
ABCB6	ATP-binding cassette, sub-family B (MDR/TAP), member 6	10058
ABCC12	ATP-binding cassette, sub-family C (CFTR/MRP), member 12	94160
ABCC3	ATP-binding cassette, sub-family C (CFTR/MRP), member 3	8714
ABCC6P1	ATP-binding cassette, sub-family C, member 6 pseudogene 1	653190
ABCC6P2	ATP-binding cassette, sub-family C, member 6 pseudogene 2	730013
ABCD1	ATP-binding cassette, sub-family D (ALD), member 1	215
ABCG1	ATP-binding cassette, sub-family G (WHITE), member 1	9619
ABHD12	abhydrolase domain containing 12	26090
ABHD16B	abhydrolase domain containing 16B	140701
ABHD17C	abhydrolase domain containing 17C	58489
ABHD3	abhydrolase domain containing 3	171586
ABI1	abl-interactor 1	10006
ABI2	abl-interactor 2	10152
ABI3	ABI family, member 3	51225
ABL1	c-abl oncogene 1, non-receptor tyrosine kinase	25
ABL2	c-abl oncogene 2, non-receptor tyrosine kinase	27
ABLIM1	actin binding LIM protein 1	3983
ABO	ABO blood group (transferase A, alpha 1-3-N-acetylgalactosaminyltransferase; transferase B, alpha 1-3-galactosyltransferase)	28
ABR	active BCR-related	29
ABRA	actin-binding Rho activating protein	137735
ABRACL	ABRA C-terminal like	58527
ACACA	acetyl-CoA carboxylase alpha	31
ACAP3	ArfGAP with coiled-coil, ankyrin repeat and PH domains 3	116983
ACBD3	acyl-CoA binding domain containing 3	64746
ACBD4	acyl-CoA binding domain containing 4	79777
ACBD7	acyl-CoA binding domain containing 7	414149
ACE	angiotensin I converting enzyme	1636
ACE2	angiotensin I converting enzyme 2	59272
ACER1	alkaline ceramidase 1	125981
ACER3	alkaline ceramidase 3	55331
ACKR4	atypical chemokine receptor 4	51554
ACOT1	acyl-CoA thioesterase 1	641371
ACOT2	acyl-CoA thioesterase 2	10965
ACOT4	acyl-CoA thioesterase 4	122970
ACOT7	acyl-CoA thioesterase 7	11332
ACOX2	acyl-CoA oxidase 2, branched chain	8309
ACOX3	acyl-CoA oxidase 3, pristanoyl	8310
ACOXL	acyl-CoA oxidase-like	55289
ACPL2	acid phosphatase-like 2	92370
ACPT	acid phosphatase, testicular	93650
ACR	acrosin	49
ACRC	acidic repeat containing	93953
ACSBG2	acyl-CoA synthetase bubblegum family member 2	81616
ACSF3	acyl-CoA synthetase family member 3	197322
ACSL1	acyl-CoA synthetase long-chain family member 1	2180
ACSS1	acyl-CoA synthetase short-chain family member 1	84532
ACTA1	actin, alpha 1, skeletal muscle	58
ACTG1P4	actin, gamma 1 pseudogene 4	648740
ACTG2	actin, gamma 2, smooth muscle, enteric	72
ACTL7A	actin-like 7A	10881
ACTL7B	actin-like 7B	10880
ACTN2	actinin, alpha 2	88
ACTN3	actinin, alpha 3	89
ACTR3	ARP3 actin-related protein 3 homolog (yeast)	10096
ACTR8	ARP8 actin-related protein 8 homolog (yeast)	93973
ACTRT2	actin-related protein T2	140625
ACVR2A	activin A receptor, type IIA	92
ADAD1	adenosine deaminase domain containing 1 (testis-specific)	132612
ADAD2	adenosine deaminase domain containing 2	161931
ADAM12	ADAM metallopeptidase domain 12	8038
ADAM19	ADAM metallopeptidase domain 19	8728
ADAM2	ADAM metallopeptidase domain 2	2515
ADAM20	ADAM metallopeptidase domain 20	8748
ADAM30	ADAM metallopeptidase domain 30	11085
ADAM33	ADAM metallopeptidase domain 33	80332
ADAM6	ADAM metallopeptidase domain 6, pseudogene	8755
ADAM8	ADAM metallopeptidase domain 8	101
ADAMTS12	ADAM metallopeptidase with thrombospondin type 1 motif, 12	81792
ADAMTS13	ADAM metallopeptidase with thrombospondin type 1 motif, 13	11093
ADAMTS14	ADAM metallopeptidase with thrombospondin type 1 motif, 14	140766
ADAMTS16	ADAM metallopeptidase with thrombospondin type 1 motif, 16	170690
ADAMTS2	ADAM metallopeptidase with thrombospondin type 1 motif, 2	9509
ADAMTS7	ADAM metallopeptidase with thrombospondin type 1 motif, 7	11173
ADAMTSL2	ADAMTS-like 2	9719
ADAMTSL5	ADAMTS-like 5	339366
ADAP1	ArfGAP with dual PH domains 1	11033
ADAP2	ArfGAP with dual PH domains 2	55803
ADARB1	adenosine deaminase, RNA-specific, B1	104
ADARB2-AS1	ADARB2 antisense RNA 1	642394
ADAT1	adenosine deaminase, tRNA-specific 1	23536
ADCK5	aarF domain containing kinase 5	203054
ADCY1	adenylate cyclase 1 (brain)	107
ADCY10P1	adenylate cyclase 10 (soluble) pseudogene 1	221442
ADCY3	adenylate cyclase 3	109
ADCY5	adenylate cyclase 5	111
ADCY7	adenylate cyclase 7	113
ADCY9	adenylate cyclase 9	115
ADCYAP1R1	adenylate cyclase activating polypeptide 1 (pituitary) receptor type I	117
ADI1	acireductone dioxygenase 1	55256
ADIPOR2	adiponectin receptor 2	79602
ADIRF	adipogenesis regulatory factor	10974
ADK	adenosine kinase	132
ADM2	adrenomedullin 2	79924
ADM5	adrenomedullin 5 (putative)	199800
ADNP2	ADNP homeobox 2	22850
ADORA2A	adenosine A2a receptor	135
ADPRHL1	ADP-ribosylhydrolase like 1	113622
ADPRHL2	ADP-ribosylhydrolase like 2	54936
ADRA1D	adrenoceptor alpha 1D	146
ADRA2B	adrenoceptor alpha 2B	151
ADRA2C	adrenoceptor alpha 2C	152
ADRBK1	adrenergic, beta, receptor kinase 1	156
ADSSL1	adenylosuccinate synthase like 1	122622
ADTRP	androgen-dependent TFPI-regulating protein	84830
AEN	apoptosis enhancing nuclease	64782
AFAP1	actin filament associated protein 1	60312
AFAP1-AS1	AFAP1 antisense RNA 1	84740
AFF3	AF4/FMR2 family, member 3	3899
AFG3L1P	AFG3-like AAA ATPase 1, pseudogene	172
AGAP1	ArfGAP with GTPase domain, ankyrin repeat and PH domain 1	116987
AGAP11	ankyrin repeat and GTPase domain Arf GTPase activating protein 11	119385
AGAP5	ArfGAP with GTPase domain, ankyrin repeat and PH domain 5	729092
AGBL1	ATP/GTP binding protein-like 1	123624
AGER	advanced glycosylation end product-specific receptor	177
AGFG1	ArfGAP with FG repeats 1	3267
AGL	amylo-alpha-1, 6-glucosidase, 4-alpha-glucanotransferase	178
AGMAT	agmatine ureohydrolase (agmatinase)	79814
AGO1	argonaute RISC catalytic component 1	26523
AGPAT1	1-acylglycerol-3-phosphate O-acyltransferase 1	10554
AGPAT3	1-acylglycerol-3-phosphate O-acyltransferase 3	56894
AGPAT4-IT1	AGPAT4 intronic transcript 1 (non-protein coding)	79992
AHCY	adenosylhomocysteinase	191
AHCYL2	adenosylhomocysteinase-like 2	23382
AHI1	Abelson helper integration site 1	54806
AHNAK2	AHNAK nucleoprotein 2	113146
AHR	aryl hydrocarbon receptor	196
AHRR	aryl-hydrocarbon receptor repressor	57491
AHSA2	AHA1, activator of heat shock 90kDa protein ATPase homolog 2 (yeast)	130872
AICDA	activation-induced cytidine deaminase	57379
AIFM3	apoptosis-inducing factor, mitochondrion-associated, 3	150209
AIM1L	absent in melanoma 1-like	55057
AIPL1	aryl hydrocarbon receptor interacting protein-like 1	23746
AIRE	autoimmune regulator	326
AK1	adenylate kinase 1	203
AK5	adenylate kinase 5	26289
AKAP10	A kinase (PRKA) anchor protein 10	11216
AKAP11	A kinase (PRKA) anchor protein 11	11215
AKAP13	A kinase (PRKA) anchor protein 13	11214
AKAP17A	A kinase (PRKA) anchor protein 17A	8227
AKAP9	A kinase (PRKA) anchor protein 9	10142
AKIRIN2	akirin 2	55122
AKR1B10	aldo-keto reductase family 1, member B10 (aldose reductase)	57016
AKR1B15	aldo-keto reductase family 1, member B15	441282
AKR1E2	aldo-keto reductase family 1, member E2	83592
AKR7A2P1	aldo-keto reductase family 7, member A2 pseudogene 1	246182
AKT1	v-akt murine thymoma viral oncogene homolog 1	207
AKT1S1	AKT1 substrate 1 (proline-rich)	84335
AKT3	v-akt murine thymoma viral oncogene homolog 3	10000
ALAS1	aminolevulinate, delta-, synthase 1	211
ALDH1A2	aldehyde dehydrogenase 1 family, member A2	8854
ALDH1A3	aldehyde dehydrogenase 1 family, member A3	220
ALDH1L2	aldehyde dehydrogenase 1 family, member L2	160428
ALDH3A1	aldehyde dehydrogenase 3 family, member A1	218
ALDH3B1	aldehyde dehydrogenase 3 family, member B1	221
ALDH3B2	aldehyde dehydrogenase 3 family, member B2	222
ALDOA	aldolase A, fructose-bisphosphate	226
ALG1	ALG1, chitobiosyldiphosphodolichol beta-mannosyltransferase	56052
ALG12	ALG12, alpha-1,6-mannosyltransferase	79087
ALG2	ALG2, alpha-1,3/1,6-mannosyltransferase	85365
ALG9	ALG9, alpha-1,2-mannosyltransferase	79796
ALKBH4	alkB, alkylation repair homolog 4 (E. coli)	54784
ALKBH6	alkB, alkylation repair homolog 6 (E. coli)	84964
ALKBH7	alkB, alkylation repair homolog 7 (E. coli)	84266
ALOX12	arachidonate 12-lipoxygenase	239
ALOX12B	arachidonate 12-lipoxygenase, 12R type	242
ALOX15B	arachidonate 15-lipoxygenase, type B	247
ALOX5AP	arachidonate 5-lipoxygenase-activating protein	241
ALPI	alkaline phosphatase, intestinal	248
ALPPL2	alkaline phosphatase, placental-like 2	251
ALS2CR12	amyotrophic lateral sclerosis 2 (juvenile) chromosome region, candidate 12	130540
AMH	anti-Mullerian hormone	268
AMICA1	adhesion molecule, interacts with CXADR antigen 1	120425
AMMECR1	Alport syndrome, mental retardation, midface hypoplasia and elliptocytosis chromosomal region gene 1	9949
AMN	amnion associated transmembrane protein	81693
AMOTL2	angiomotin like 2	51421
AMPD2	adenosine monophosphate deaminase 2	271
AMPD3	adenosine monophosphate deaminase 3	272
AMTN	amelotin	401138
AMY1A	amylase, alpha 1A (salivary)	276
AMY1B	amylase, alpha 1B (salivary)	277
AMY1C	amylase, alpha 1C (salivary)	278
AMZ1	archaelysin family metallopeptidase 1	155185
AMZ2	archaelysin family metallopeptidase 2	51321
AMZ2P1	archaelysin family metallopeptidase 2 pseudogene 1	201283
ANAPC11	anaphase promoting complex subunit 11	51529
ANAPC15	anaphase promoting complex subunit 15	25906
ANAPC7	anaphase promoting complex subunit 7	51434
ANGPT1	angiopoietin 1	284
ANGPT2	angiopoietin 2	285
ANGPTL5	angiopoietin-like 5	253935
ANK1	ankyrin 1, erythrocytic	286
ANKDD1A	ankyrin repeat and death domain containing 1A	348094
ANKFN1	ankyrin-repeat and fibronectin type III domain containing 1	162282
ANKFY1	ankyrin repeat and FYVE domain containing 1	51479
ANKLE2	ankyrin repeat and LEM domain containing 2	23141
ANKRD10	ankyrin repeat domain 10	55608
ANKRD11	ankyrin repeat domain 11	29123
ANKRD13D	ankyrin repeat domain 13 family, member D	338692
ANKRD18DP	ankyrin repeat domain 18D, pseudogene	348840
ANKRD2	ankyrin repeat domain 2 (stretch responsive muscle)	26287
ANKRD20A11P	ankyrin repeat domain 20 family, member A11, pseudogene	391267
ANKRD20A2	ankyrin repeat domain 20 family, member A2	441430
ANKRD20A3	ankyrin repeat domain 20 family, member A3	441425
ANKRD20A8P	ankyrin repeat domain 20 family, member A8, pseudogene	729171
ANKRD23	ankyrin repeat domain 23	200539
ANKRD26P1	ankyrin repeat domain 26 pseudogene 1	124149
ANKRD29	ankyrin repeat domain 29	147463
ANKRD30A	ankyrin repeat domain 30A	91074
ANKRD30B	ankyrin repeat domain 30B	374860
ANKRD30BL	ankyrin repeat domain 30B-like	554226
ANKRD30BP2	ankyrin repeat domain 30B pseudogene 2	149992
ANKRD35	ankyrin repeat domain 35	148741
ANKRD36BP2	ankyrin repeat domain 36B pseudogene 2	645784
ANKRD37	ankyrin repeat domain 37	353322
ANKRD42	ankyrin repeat domain 42	338699
ANKRD65	ankyrin repeat domain 65	441869
ANKRD7	ankyrin repeat domain 7	56311
ANKS1B	ankyrin repeat and sterile alpha motif domain containing 1B	56899
ANKS6	ankyrin repeat and sterile alpha motif domain containing 6	203286
ANO2	anoctamin 2	57101
ANO7	anoctamin 7	50636
ANP32A-IT1	ANP32A intronic transcript 1 (non-protein coding)	80035
ANP32AP1	acidic (leucine-rich) nuclear phosphoprotein 32 family, member A pseudogene 1	723972
ANP32B	acidic (leucine-rich) nuclear phosphoprotein 32 family, member B	10541
ANP32C	acidic (leucine-rich) nuclear phosphoprotein 32 family, member C	23520
ANP32D	acidic (leucine-rich) nuclear phosphoprotein 32 family, member D	23519
ANXA8L2	annexin A8-like 2	244
AOC1	amine oxidase, copper containing 1	26
AP1M2	adaptor-related protein complex 1, mu 2 subunit	10053
AP2A2	adaptor-related protein complex 2, alpha 2 subunit	161
AP3B2	adaptor-related protein complex 3, beta 2 subunit	8120
AP3M2	adaptor-related protein complex 3, mu 2 subunit	10947
AP4B1	adaptor-related protein complex 4, beta 1 subunit	10717
AP4M1	adaptor-related protein complex 4, mu 1 subunit	9179
AP5B1	adaptor-related protein complex 5, beta 1 subunit	91056
AP5S1	adaptor-related protein complex 5, sigma 1 subunit	55317
AP5Z1	adaptor-related protein complex 5, zeta 1 subunit	9907
APBA1	amyloid beta (A4) precursor protein-binding, family A, member 1	320
APBA2	amyloid beta (A4) precursor protein-binding, family A, member 2	321
APBB1	amyloid beta (A4) precursor protein-binding, family B, member 1 (Fe65)	322
APBB1IP	amyloid beta (A4) precursor protein-binding, family B, member 1 interacting protein	54518
APC2	adenomatosis polyposis coli 2	10297
APCDD1L	adenomatosis polyposis coli down-regulated 1-like	164284
APEX2	APEX nuclease (apurinic/apyrimidinic endonuclease) 2	27301
APH1B	APH1B gamma secretase subunit	83464
APLF	aprataxin and PNKP like factor	200558
APLP1	amyloid beta (A4) precursor-like protein 1	333
APLP2	amyloid beta (A4) precursor-like protein 2	334
APOBEC2	apolipoprotein B mRNA editing enzyme, catalytic polypeptide-like 2	10930
APOBEC3C	apolipoprotein B mRNA editing enzyme, catalytic polypeptide-like 3C	27350
APOBEC3D	apolipoprotein B mRNA editing enzyme, catalytic polypeptide-like 3D	140564
APOBEC3F	apolipoprotein B mRNA editing enzyme, catalytic polypeptide-like 3F	200316
APOBEC3G	apolipoprotein B mRNA editing enzyme, catalytic polypeptide-like 3G	60489
APOPT1	apoptogenic 1, mitochondrial	84334
APP	amyloid beta (A4) precursor protein	351
APPL2	adaptor protein, phosphotyrosine interaction, PH domain and leucine zipper containing 2	55198
APRT	adenine phosphoribosyltransferase	353
AQP1	aquaporin 1	358
AQP11	aquaporin 11	282679
AQP12A	aquaporin 12A	375318
AQP12B	aquaporin 12B	653437
AQP6	aquaporin 6, kidney specific	363
AQP7	aquaporin 7	364
ARAP1	ArfGAP with RhoGAP domain, ankyrin repeat and PH domain 1	116985
ARC	activity-regulated cytoskeleton-associated protein	23237
ARFGAP1	ADP-ribosylation factor GTPase activating protein 1	55738
ARFGAP3	ADP-ribosylation factor GTPase activating protein 3	26286
ARFGEF2	ADP-ribosylation factor guanine nucleotide-exchange factor 2 (brefeldin A-inhibited)	10564
ARFRP1	ADP-ribosylation factor related protein 1	10139
ARHGAP1	Rho GTPase activating protein 1	392
ARHGAP10	Rho GTPase activating protein 10	79658
ARHGAP20	Rho GTPase activating protein 20	57569
ARHGAP23	Rho GTPase activating protein 23	57636
ARHGAP25	Rho GTPase activating protein 25	9938
ARHGAP27	Rho GTPase activating protein 27	201176
ARHGAP30	Rho GTPase activating protein 30	257106
ARHGAP31	Rho GTPase activating protein 31	57514
ARHGAP36	Rho GTPase activating protein 36	158763
ARHGAP39	Rho GTPase activating protein 39	80728
ARHGAP9	Rho GTPase activating protein 9	64333
ARHGDIA	Rho GDP dissociation inhibitor (GDI) alpha	396
ARHGEF1	Rho guanine nucleotide exchange factor (GEF) 1	9138
ARHGEF18	Rho/Rac guanine nucleotide exchange factor (GEF) 18	23370
ARHGEF25	Rho guanine nucleotide exchange factor (GEF) 25	115557
ARHGEF7	Rho guanine nucleotide exchange factor (GEF) 7	8874
ARID3B	AT rich interactive domain 3B (BRIGHT-like)	10620
ARID3C	AT rich interactive domain 3C (BRIGHT-like)	138715
ARIH1	ariadne RBR E3 ubiquitin protein ligase 1	25820
ARL16	ADP-ribosylation factor-like 16	339231
ARL4C	ADP-ribosylation factor-like 4C	10123
ARMC10	armadillo repeat containing 10	83787
ARMC3	armadillo repeat containing 3	219681
ARMC4	armadillo repeat containing 4	55130
ARNT2	aryl-hydrocarbon receptor nuclear translocator 2	9915
ARPC1B	actin related protein 2/3 complex, subunit 1B, 41kDa	10095
ARPC2	actin related protein 2/3 complex, subunit 2, 34kDa	10109
ARPC4	actin related protein 2/3 complex, subunit 4, 20kDa	10093
ARPC5L	actin related protein 2/3 complex, subunit 5-like	81873
ARPP19	cAMP-regulated phosphoprotein, 19kDa	10776
ARPP21	cAMP-regulated phosphoprotein, 21kDa	10777
ARRB1	arrestin, beta 1	408
ARRDC1	arrestin domain containing 1	92714
ARRDC2	arrestin domain containing 2	27106
ARSA	arylsulfatase A	410
ARSE	arylsulfatase E (chondrodysplasia punctata 1)	415
ARSH	arylsulfatase family, member H	347527
ART1	ADP-ribosyltransferase 1	417
ART3	ADP-ribosyltransferase 3	419
ART5	ADP-ribosyltransferase 5	116969
ARV1	ARV1 homolog (S. cerevisiae)	64801
ASAH2B	N-acylsphingosine amidohydrolase (non-lysosomal ceramidase) 2B	653308
ASAP2	ArfGAP with SH3 domain, ankyrin repeat and PH domain 2	8853
ASB1	ankyrin repeat and SOCS box containing 1	51665
ASB12	ankyrin repeat and SOCS box containing 12	142689
ASB6	ankyrin repeat and SOCS box containing 6	140459
ASCL2	achaete-scute family bHLH transcription factor 2	430
ASIC2	acid-sensing (proton-gated) ion channel 2	40
ASIC3	acid-sensing (proton-gated) ion channel 3	9311
ASMT	acetylserotonin O-methyltransferase	438
ASMTL-AS1	ASMTL antisense RNA 1	80161
ASNA1	arsA arsenite transporter, ATP-binding, homolog 1 (bacterial)	439
ASPA	aspartoacylase	443
ASPDH	aspartate dehydrogenase domain containing	554235
ASPG	asparaginase homolog (S. cerevisiae)	374569
ASPHD1	aspartate beta-hydroxylase domain containing 1	253982
ASRGL1	asparaginase like 1	80150
ASTE1	asteroid homolog 1 (Drosophila)	28990
ASTL	astacin-like metallo-endopeptidase (M12 family)	431705
ASTN2	astrotactin 2	23245
ASXL2	additional sex combs like 2 (Drosophila)	55252
ASZ1	ankyrin repeat, SAM and basic leucine zipper domain containing 1	136991
ATAD2	ATPase family, AAA domain containing 2	29028
ATAD3A	ATPase family, AAA domain containing 3A	55210
ATAD3C	ATPase family, AAA domain containing 3C	219293
ATF3	activating transcription factor 3	467
ATF6	activating transcription factor 6	22926
ATG2B	autophagy related 2B	55102
ATHL1	ATH1, acid trehalase-like 1 (yeast)	80162
ATIC	5-aminoimidazole-4-carboxamide ribonucleotide formyltransferase/IMP cyclohydrolase	471
ATL2	atlastin GTPase 2	64225
ATN1	atrophin 1	1822
ATOH8	atonal homolog 8 (Drosophila)	84913
ATP10A	ATPase, class V, type 10A	57194
ATP11A	ATPase, class VI, type 11A	23250
ATP1A1	ATPase, Na+/K+ transporting, alpha 1 polypeptide	476
ATP1A2	ATPase, Na+/K+ transporting, alpha 2 polypeptide	477
ATP1A3	ATPase, Na+/K+ transporting, alpha 3 polypeptide	478
ATP1A4	ATPase, Na+/K+ transporting, alpha 4 polypeptide	480
ATP2A1	ATPase, Ca++ transporting, cardiac muscle, fast twitch 1	487
ATP2A3	ATPase, Ca++ transporting, ubiquitous	489
ATP2B3	ATPase, Ca++ transporting, plasma membrane 3	492
ATP4B	ATPase, H+/K+ exchanging, beta polypeptide	496
ATP5D	ATP synthase, H+ transporting, mitochondrial F1 complex, delta subunit	513
ATP5G2	ATP synthase, H+ transporting, mitochondrial Fo complex, subunit C2 (subunit 9)	517
ATP5I	ATP synthase, H+ transporting, mitochondrial Fo complex, subunit E	521
ATP5J	ATP synthase, H+ transporting, mitochondrial Fo complex, subunit F6	522
ATP5J2	ATP synthase, H+ transporting, mitochondrial Fo complex, subunit F2	9551
ATP5SL	ATP5S-like	55101
ATP6AP1	ATPase, H+ transporting, lysosomal accessory protein 1	537
ATP6AP1L	ATPase, H+ transporting, lysosomal accessory protein 1-like	92270
ATP6V0A1	ATPase, H+ transporting, lysosomal V0 subunit a1	535
ATP6V0B	ATPase, H+ transporting, lysosomal 21kDa, V0 subunit b	533
ATP6V0C	ATPase, H+ transporting, lysosomal 16kDa, V0 subunit c	527
ATP6V1B1	ATPase, H+ transporting, lysosomal 56/58kDa, V1 subunit B1	525
ATP6V1F	ATPase, H+ transporting, lysosomal 14kDa, V1 subunit F	9296
ATP9A	ATPase, class II, type 9A	10079
ATP9B	ATPase, class II, type 9B	374868
ATPAF1	ATP synthase mitochondrial F1 complex assembly factor 1	64756
ATXN10	ataxin 10	25814
ATXN3	ataxin 3	4287
ATXN7L2	ataxin 7-like 2	127002
ATXN7L3	ataxin 7-like 3	56970
AURKAIP1	aurora kinase A interacting protein 1	54998
AURKAPS1	aurora kinase A pseudogene 1	6791
AURKC	aurora kinase C	6795
AVL9	AVL9 homolog (S. cerevisiase)	23080
AVP	arginine vasopressin	551
AVPR1B	arginine vasopressin receptor 1B	553
AVPR2	arginine vasopressin receptor 2	554
AWAT1	acyl-CoA wax alcohol acyltransferase 1	158833
AWAT2	acyl-CoA wax alcohol acyltransferase 2	158835
AXIN1	axin 1	8312
AZIN1	antizyme inhibitor 1	51582
B3GALT6	UDP-Gal:betaGal beta 1,3-galactosyltransferase polypeptide 6	126792
B3GNT4	UDP-GlcNAc:betaGal beta-1,3-N-acetylglucosaminyltransferase 4	79369
B3GNT7	UDP-GlcNAc:betaGal beta-1,3-N-acetylglucosaminyltransferase 7	93010
B4GALNT4	beta-1,4-N-acetyl-galactosaminyl transferase 4	338707
B4GALT1	UDP-Gal:betaGlcNAc beta 1,4- galactosyltransferase, polypeptide 1	2683
B4GALT2	UDP-Gal:betaGlcNAc beta 1,4- galactosyltransferase, polypeptide 2	8704
B4GALT3	UDP-Gal:betaGlcNAc beta 1,4- galactosyltransferase, polypeptide 3	8703
B9D2	B9 protein domain 2	80776
BAD	BCL2-associated agonist of cell death	572
BAG2	BCL2-associated athanogene 2	9532
BAG3	BCL2-associated athanogene 3	9531
BAG4	BCL2-associated athanogene 4	9530
BAGE	B melanoma antigen	574
BAGE2	B melanoma antigen family, member 2	85319
BAGE3	B melanoma antigen family, member 3	85318
BAGE4	B melanoma antigen family, member 4	85317
BAGE5	B melanoma antigen family, member 5	85316
BAIAP2L2	BAI1-associated protein 2-like 2	80115
BANF2	barrier to autointegration factor 2	140836
BAZ1A	bromodomain adjacent to zinc finger domain, 1A	11177
BAZ1B	bromodomain adjacent to zinc finger domain, 1B	9031
BAZ2A	bromodomain adjacent to zinc finger domain, 2A	11176
BCAP31	B-cell receptor-associated protein 31	10134
BCAR1	breast cancer anti-estrogen resistance 1	9564
BCAT2	branched chain amino-acid transaminase 2, mitochondrial	587
BCKDHA	branched chain keto acid dehydrogenase E1, alpha polypeptide	593
BCL11B	B-cell CLL/lymphoma 11B (zinc finger protein)	64919
BCL2	B-cell CLL/lymphoma 2	596
BCL2L1	BCL2-like 1	598
BCL2L10	BCL2-like 10 (apoptosis facilitator)	10017
BCL2L15	BCL2-like 15	440603
BCL3	B-cell CLL/lymphoma 3	602
BCL6B	B-cell CLL/lymphoma 6, member B	255877
BCL7A	B-cell CLL/lymphoma 7A	605
BCL7C	B-cell CLL/lymphoma 7C	9274
BCMO1	beta-carotene 15,15'-monooxygenase 1	53630
BCOR	BCL6 corepressor	54880
BCS1L	BC1 (ubiquinol-cytochrome c reductase) synthesis-like	617
BCYRN1	brain cytoplasmic RNA 1	618
BDH1	3-hydroxybutyrate dehydrogenase, type 1	622
BDKRB1	bradykinin receptor B1	623
BDKRB2	bradykinin receptor B2	624
BEAN1	brain expressed, associated with NEDD4, 1	146227
BEGAIN	brain-enriched guanylate kinase-associated	57596
BEND2	BEN domain containing 2	139105
BEND7	BEN domain containing 7	222389
BEST2	bestrophin 2	54831
BFSP2	beaded filament structural protein 2, phakinin	8419
BHLHA15	basic helix-loop-helix family, member a15	168620
BICC1	bicaudal C homolog 1 (Drosophila)	80114
BICD2	bicaudal D homolog 2 (Drosophila)	23299
BIN2	bridging integrator 2	51411
BIRC5	baculoviral IAP repeat containing 5	332
BIRC7	baculoviral IAP repeat containing 7	79444
BIRC8	baculoviral IAP repeat containing 8	112401
BLCAP	bladder cancer associated protein	10904
BLK	B lymphoid tyrosine kinase	640
BLMH	bleomycin hydrolase	642
BLNK	B-cell linker	29760
BLVRA	biliverdin reductase A	644
BMI1	BMI1 polycomb ring finger oncogene	648
BMP1	bone morphogenetic protein 1	649
BMP2	bone morphogenetic protein 2	650
BMP6	bone morphogenetic protein 6	654
BMP8A	bone morphogenetic protein 8a	353500
BMP8B	bone morphogenetic protein 8b	656
BMPR2	bone morphogenetic protein receptor, type II (serine/threonine kinase)	659
BMS1	BMS1 ribosome biogenesis factor	9790
BMS1P20	BMS1 pseudogene 20	96610
BMS1P4	BMS1 pseudogene 4	729096
BNC1	basonuclin 1	646
BOC	BOC cell adhesion associated, oncogene regulated	91653
BOLA2	bolA family member 2	552900
BOLA2B	bolA family member 2B	654483
BOLL	boule-like RNA-binding protein	66037
BPIFB1	BPI fold containing family B, member 1	92747
BPIFB4	BPI fold containing family B, member 4	149954
BPIFC	BPI fold containing family C	254240
BRCA1	breast cancer 1, early onset	672
BRD1	bromodomain containing 1	23774
BRD9	bromodomain containing 9	65980
BRDT	bromodomain, testis-specific	676
BREA2	breast cancer estrogen-induced apoptosis 2	286076
BRF1	BRF1, RNA polymerase III transcription initiation factor 90 kDa subunit	2972
BRICD5	BRICHOS domain containing 5	283870
BRIX1	BRX1, biogenesis of ribosomes, homolog (S. cerevisiae)	55299
BRMS1	breast cancer metastasis suppressor 1	25855
BRPF1	bromodomain and PHD finger containing, 1	7862
BRSK2	BR serine/threonine kinase 2	9024
BRWD1	bromodomain and WD repeat domain containing 1	54014
BSND	Bartter syndrome, infantile, with sensorineural deafness (Barttin)	7809
BTAF1	BTAF1 RNA polymerase II, B-TFIID transcription factor-associated, 170kDa	9044
BTBD16	BTB (POZ) domain containing 16	118663
BTBD17	BTB (POZ) domain containing 17	388419
BTBD18	BTB (POZ) domain containing 18	643376
BTBD6	BTB (POZ) domain containing 6	90135
BTG2	BTG family, member 2	7832
BTK	Bruton agammaglobulinemia tyrosine kinase	695
BTN1A1	butyrophilin, subfamily 1, member A1	696
BTN3A2	butyrophilin, subfamily 3, member A2	11118
BTNL3	butyrophilin-like 3	10917
BTNL8	butyrophilin-like 8	79908
BZRAP1	benzodiazapine receptor (peripheral) associated protein 1	9256
BZW1P2	basic leucine zipper and W2 domains 1 pseudogene 2	151579
C10orf111	chromosome 10 open reading frame 111	221060
C10orf113	chromosome 10 open reading frame 113	387638
C10orf12	chromosome 10 open reading frame 12	26148
C10orf131	chromosome 10 open reading frame 131	100127889
C10orf137	chromosome 10 open reading frame 137	26098
C10orf2	chromosome 10 open reading frame 2	56652
C10orf35	chromosome 10 open reading frame 35	219738
C10orf55	chromosome 10 open reading frame 55	414236
C10orf62	chromosome 10 open reading frame 62	414157
C10orf76	chromosome 10 open reading frame 76	79591
C10orf82	chromosome 10 open reading frame 82	143379
C10orf91	chromosome 10 open reading frame 91	170393
C10orf93	chromosome 10 open reading frame 93	255352
C10orf99	chromosome 10 open reading frame 99	387695
C11orf16	chromosome 11 open reading frame 16	56673
C11orf21	chromosome 11 open reading frame 21	29125
C11orf42	chromosome 11 open reading frame 42	160298
C11orf53	chromosome 11 open reading frame 53	341032
C11orf68	chromosome 11 open reading frame 68	83638
C11orf94	chromosome 11 open reading frame 94	143678
C12orf10	chromosome 12 open reading frame 10	60314
C12orf23	chromosome 12 open reading frame 23	90488
C12orf39	chromosome 12 open reading frame 39	80763
C12orf4	chromosome 12 open reading frame 4	57102
C12orf40	chromosome 12 open reading frame 40	283461
C12orf43	chromosome 12 open reading frame 43	64897
C12orf5	chromosome 12 open reading frame 5	57103
C12orf56	chromosome 12 open reading frame 56	115749
C12orf66	chromosome 12 open reading frame 66	144577
C12orf76	chromosome 12 open reading frame 76	400073
C13orf35	chromosome 13 open reading frame 35	400165
C14orf177	chromosome 14 open reading frame 177	283598
C14orf178	chromosome 14 open reading frame 178	283579
C14orf180	chromosome 14 open reading frame 180	400258
C14orf79	chromosome 14 open reading frame 79	122616
C14orf80	chromosome 14 open reading frame 80	283643
C14orf93	chromosome 14 open reading frame 93	60686
C15orf37	chromosome 15 open reading frame 37	283687
C15orf40	chromosome 15 open reading frame 40	123207
C15orf41	chromosome 15 open reading frame 41	84529
C15orf43	chromosome 15 open reading frame 43	145645
C15orf48	chromosome 15 open reading frame 48	84419
C15orf56	chromosome 15 open reading frame 56	644809
C15orf59	chromosome 15 open reading frame 59	388135
C15orf60	chromosome 15 open reading frame 60	283677
C15orf62	chromosome 15 open reading frame 62	643338
C16orf11	chromosome 16 open reading frame 11	146325
C16orf3	chromosome 16 open reading frame 3	750
C16orf45	chromosome 16 open reading frame 45	89927
C16orf54	chromosome 16 open reading frame 54	283897
C16orf59	chromosome 16 open reading frame 59	80178
C16orf70	chromosome 16 open reading frame 70	80262
C16orf86	chromosome 16 open reading frame 86	388284
C16orf90	chromosome 16 open reading frame 90	646174
C16orf91	chromosome 16 open reading frame 91	283951
C16orf96	chromosome 16 open reading frame 96	342346
C17orf107	chromosome 17 open reading frame 107	100130311
C17orf47	chromosome 17 open reading frame 47	284083
C17orf72	chromosome 17 open reading frame 72	92340
C17orf74	chromosome 17 open reading frame 74	201243
C17orf89	chromosome 17 open reading frame 89	284184
C17orf97	chromosome 17 open reading frame 97	400566
C17orf98	chromosome 17 open reading frame 98	388381
C19orf18	chromosome 19 open reading frame 18	147685
C19orf24	chromosome 19 open reading frame 24	55009
C19orf25	chromosome 19 open reading frame 25	148223
C19orf26	chromosome 19 open reading frame 26	255057
C19orf40	chromosome 19 open reading frame 40	91442
C19orf43	chromosome 19 open reading frame 43	79002
C19orf48	chromosome 19 open reading frame 48	84798
C19orf55	chromosome 19 open reading frame 55	148137
C19orf57	chromosome 19 open reading frame 57	79173
C19orf69	chromosome 19 open reading frame 69	100170765
C19orf70	chromosome 19 open reading frame 70	125988
C19orf71	chromosome 19 open reading frame 71	100128569
C1orf100	chromosome 1 open reading frame 100	200159
C1orf106	chromosome 1 open reading frame 106	55765
C1orf111	chromosome 1 open reading frame 111	284680
C1orf146	chromosome 1 open reading frame 146	388649
C1orf159	chromosome 1 open reading frame 159	54991
C1orf162	chromosome 1 open reading frame 162	128346
C1orf200	chromosome 1 open reading frame 200	644997
C1orf204	chromosome 1 open reading frame 204	284677
C1orf220	chromosome 1 open reading frame 220	400798
C1orf222	chromosome 1 open reading frame 222	339457
C1orf226	chromosome 1 open reading frame 226	400793
C1orf229	chromosome 1 open reading frame 229	388759
C1orf65	chromosome 1 open reading frame 65	164127
C1orf86	chromosome 1 open reading frame 86	199990
C1QB	complement component 1, q subcomponent, B chain	713
C1QL1	complement component 1, q subcomponent-like 1	10882
C1QTNF1	C1q and tumor necrosis factor related protein 1	114897
C1QTNF2	C1q and tumor necrosis factor related protein 2	114898
C1QTNF9	C1q and tumor necrosis factor related protein 9	338872
C20orf112	chromosome 20 open reading frame 112	140688
C20orf144	chromosome 20 open reading frame 144	128864
C20orf166	chromosome 20 open reading frame 166	128826
C20orf166-AS1	C20orf166 antisense RNA 1	253868
C20orf196	chromosome 20 open reading frame 196	149840
C20orf197	chromosome 20 open reading frame 197	284756
C20orf203	chromosome 20 open reading frame 203	284805
C20orf85	chromosome 20 open reading frame 85	128602
C21orf128	chromosome 21 open reading frame 128	150147
C21orf15	chromosome 21 open reading frame 15	54094
C21orf33	chromosome 21 open reading frame 33	8209
C21orf67	chromosome 21 open reading frame 67	84536
C21orf90	chromosome 21 open reading frame 90	114043
C22orf26	chromosome 22 open reading frame 26	55267
C22orf34	chromosome 22 open reading frame 34	348645
C22orf42	chromosome 22 open reading frame 42	150297
C2CD2	C2 calcium-dependent domain containing 2	25966
C2CD3	C2 calcium-dependent domain containing 3	26005
C2CD4B	C2 calcium-dependent domain containing 4B	388125
C2orf27B	chromosome 2 open reading frame 27B	408029
C2orf48	chromosome 2 open reading frame 48	348738
C2orf50	chromosome 2 open reading frame 50	130813
C2orf54	chromosome 2 open reading frame 54	79919
C2orf57	chromosome 2 open reading frame 57	165100
C2orf61	chromosome 2 open reading frame 61	285051
C2orf62	chromosome 2 open reading frame 62	375307
C2orf66	chromosome 2 open reading frame 66	401027
C2orf69	chromosome 2 open reading frame 69	205327
C2orf71	chromosome 2 open reading frame 71	388939
C2orf74	chromosome 2 open reading frame 74	339804
C2orf81	chromosome 2 open reading frame 81	388963
C2orf82	chromosome 2 open reading frame 82	389084
C2orf90	chromosome 2 open reading frame 90	391343
C3	complement component 3	718
C3orf20	chromosome 3 open reading frame 20	84077
C3orf27	chromosome 3 open reading frame 27	23434
C3orf30	chromosome 3 open reading frame 30	152405
C3orf35	chromosome 3 open reading frame 35	339883
C3orf36	chromosome 3 open reading frame 36	80111
C3orf38	chromosome 3 open reading frame 38	285237
C3orf43	chromosome 3 open reading frame 43	255798
C3orf49	chromosome 3 open reading frame 49	132200
C3orf58	chromosome 3 open reading frame 58	205428
C3orf67	chromosome 3 open reading frame 67	200844
C3orf70	chromosome 3 open reading frame 70	285382
C3orf72	chromosome 3 open reading frame 72	401089
C3orf79	chromosome 3 open reading frame 79	152118
C4A	complement component 4A (Rodgers blood group)	720
C4B	complement component 4B (Chido blood group)	721
C4orf29	chromosome 4 open reading frame 29	80167
C4orf47	chromosome 4 open reading frame 47	441054
C4orf50	chromosome 4 open reading frame 50	389197
C5orf22	chromosome 5 open reading frame 22	55322
C5orf30	chromosome 5 open reading frame 30	90355
C5orf38	chromosome 5 open reading frame 38	153571
C5orf49	chromosome 5 open reading frame 49	134121
C5orf52	chromosome 5 open reading frame 52	100190949
C5orf54	chromosome 5 open reading frame 54	63920
C5orf55	chromosome 5 open reading frame 55	116349
C5orf58	chromosome 5 open reading frame 58	133874
C5orf60	chromosome 5 open reading frame 60	285679
C6orf118	chromosome 6 open reading frame 118	168090
C6orf123	chromosome 6 open reading frame 123	26238
C6orf136	chromosome 6 open reading frame 136	221545
C6orf195	chromosome 6 open reading frame 195	154386
C6orf201	chromosome 6 open reading frame 201	404220
C6orf203	chromosome 6 open reading frame 203	51250
C6orf211	chromosome 6 open reading frame 211	79624
C6orf25	chromosome 6 open reading frame 25	80739
C7orf34	chromosome 7 open reading frame 34	135927
C7orf61	chromosome 7 open reading frame 61	402573
C7orf62	chromosome 7 open reading frame 62	219557
C7orf65	chromosome 7 open reading frame 65	401335
C8A	complement component 8, alpha polypeptide	731
C8orf46	chromosome 8 open reading frame 46	254778
C8orf74	chromosome 8 open reading frame 74	203076
C8orf82	chromosome 8 open reading frame 82	414919
C9orf116	chromosome 9 open reading frame 116	138162
C9orf129	chromosome 9 open reading frame 129	445577
C9orf139	chromosome 9 open reading frame 139	401563
C9orf142	chromosome 9 open reading frame 142	286257
C9orf169	chromosome 9 open reading frame 169	375791
C9orf170	chromosome 9 open reading frame 170	401535
C9orf3	chromosome 9 open reading frame 3	84909
C9orf69	chromosome 9 open reading frame 69	90120
C9orf84	chromosome 9 open reading frame 84	158401
CA1	carbonic anhydrase I	759
CA5A	carbonic anhydrase VA, mitochondrial	763
CA9	carbonic anhydrase IX	768
CAB39	calcium binding protein 39	51719
CABLES1	Cdk5 and Abl enzyme substrate 1	91768
CABLES2	Cdk5 and Abl enzyme substrate 2	81928
CABP2	calcium binding protein 2	51475
CABP4	calcium binding protein 4	57010
CABP5	calcium binding protein 5	56344
CABS1	calcium-binding protein, spermatid-specific 1	85438
CACFD1	calcium channel flower domain containing 1	11094
CACHD1	cache domain containing 1	57685
CACNA1B	calcium channel, voltage-dependent, N type, alpha 1B subunit	774
CACNA1C	calcium channel, voltage-dependent, L type, alpha 1C subunit	775
CACNA1D	calcium channel, voltage-dependent, L type, alpha 1D subunit	776
CACNA1F	calcium channel, voltage-dependent, L type, alpha 1F subunit	778
CACNA1I	calcium channel, voltage-dependent, T type, alpha 1I subunit	8911
CACNA1S	calcium channel, voltage-dependent, L type, alpha 1S subunit	779
CACNA2D4	calcium channel, voltage-dependent, alpha 2/delta subunit 4	93589
CACNB2	calcium channel, voltage-dependent, beta 2 subunit	783
CACNG1	calcium channel, voltage-dependent, gamma subunit 1	786
CACNG6	calcium channel, voltage-dependent, gamma subunit 6	59285
CACNG7	calcium channel, voltage-dependent, gamma subunit 7	59284
CAD	carbamoyl-phosphate synthetase 2, aspartate transcarbamylase, and dihydroorotase	790
CAGE1	cancer antigen 1	285782
CALCB	calcitonin-related polypeptide beta	797
CALHM3	calcium homeostasis modulator 3	119395
CALML3	calmodulin-like 3	810
CALML4	calmodulin-like 4	91860
CALML5	calmodulin-like 5	51806
CALML6	calmodulin-like 6	163688
CALN1	calneuron 1	83698
CALU	calumenin	813
CALY	calcyon neuron-specific vesicular protein	50632
CAMK1	calcium/calmodulin-dependent protein kinase I	8536
CAMKK1	calcium/calmodulin-dependent protein kinase kinase 1, alpha	84254
CAMP	cathelicidin antimicrobial peptide	820
CAMSAP1	calmodulin regulated spectrin-associated protein 1	157922
CAMTA2	calmodulin binding transcription activator 2	23125
CAND1	cullin-associated and neddylation-dissociated 1	55832
CAND2	cullin-associated and neddylation-dissociated 2 (putative)	23066
CANT1	calcium activated nucleotidase 1	124583
CAP2	CAP, adenylate cyclase-associated protein, 2 (yeast)	10486
CAPN15	calpain 15	6650
CAPN2	calpain 2, (m/II) large subunit	824
CAPN3	calpain 3, (p94)	825
CAPN8	calpain 8	388743
CAPN9	calpain 9	10753
CARD11	caspase recruitment domain family, member 11	84433
CARD14	caspase recruitment domain family, member 14	79092
CARD8	caspase recruitment domain family, member 8	22900
CASC10	cancer susceptibility candidate 10	399726
CASC3	cancer susceptibility candidate 3	22794
CASC5	cancer susceptibility candidate 5	57082
CASD1	CAS1 domain containing 1	64921
CASKIN1	CASK interacting protein 1	57524
CASKIN2	CASK interacting protein 2	57513
CASP14	caspase 14, apoptosis-related cysteine peptidase	23581
CASP3	caspase 3, apoptosis-related cysteine peptidase	836
CASP7	caspase 7, apoptosis-related cysteine peptidase	840
CASQ1	calsequestrin 1 (fast-twitch, skeletal muscle)	844
CAST	calpastatin	831
CASZ1	castor zinc finger 1	54897
CATSPER1	cation channel, sperm associated 1	117144
CATSPER2	cation channel, sperm associated 2	117155
CATSPER2P1	cation channel, sperm associated 2 pseudogene 1	440278
CAV3	caveolin 3	859
CBFA2T3	core-binding factor, runt domain, alpha subunit 2; translocated to, 3	863
CBX1	chromobox homolog 1	10951
CBX5	chromobox homolog 5	23468
CBX6	chromobox homolog 6	23466
CC2D2A	coiled-coil and C2 domain containing 2A	57545
CCAR1	cell division cycle and apoptosis regulator 1	55749
CCDC101	coiled-coil domain containing 101	112869
CCDC104	coiled-coil domain containing 104	112942
CCDC105	coiled-coil domain containing 105	126402
CCDC109B	coiled-coil domain containing 109B	55013
CCDC112	coiled-coil domain containing 112	153733
CCDC116	coiled-coil domain containing 116	164592
CCDC117	coiled-coil domain containing 117	150275
CCDC12	coiled-coil domain containing 12	151903
CCDC127	coiled-coil domain containing 127	133957
CCDC129	coiled-coil domain containing 129	223075
CCDC135	coiled-coil domain containing 135	84229
CCDC144A	coiled-coil domain containing 144A	9720
CCDC144B	coiled-coil domain containing 144B (pseudogene)	284047
CCDC144CP	coiled-coil domain containing 144C, pseudogene	348254
CCDC144NL	coiled-coil domain containing 144 family, N-terminal like	339184
CCDC15	coiled-coil domain containing 15	80071
CCDC151	coiled-coil domain containing 151	115948
CCDC154	coiled-coil domain containing 154	645811
CCDC155	coiled-coil domain containing 155	147872
CCDC17	coiled-coil domain containing 17	149483
CCDC171	coiled-coil domain containing 171	203238
CCDC177	coiled-coil domain containing 177	56936
CCDC22	coiled-coil domain containing 22	28952
CCDC23	coiled-coil domain containing 23	374969
CCDC27	coiled-coil domain containing 27	148870
CCDC36	coiled-coil domain containing 36	339834
CCDC37	coiled-coil domain containing 37	348807
CCDC39	coiled-coil domain containing 39	339829
CCDC40	coiled-coil domain containing 40	55036
CCDC42B	coiled-coil domain containing 42B	387885
CCDC51	coiled-coil domain containing 51	79714
CCDC53	coiled-coil domain containing 53	51019
CCDC59	coiled-coil domain containing 59	29080
CCDC67	coiled-coil domain containing 67	159989
CCDC71L	coiled-coil domain containing 71-like	168455
CCDC73	coiled-coil domain containing 73	493860
CCDC79	coiled-coil domain containing 79	283847
CCDC8	coiled-coil domain containing 8	83987
CCDC87	coiled-coil domain containing 87	55231
CCDC88B	coiled-coil domain containing 88B	283234
CCDC92	coiled-coil domain containing 92	80212
CCDC96	coiled-coil domain containing 96	257236
CCER1	coiled-coil glutamate-rich protein 1	196477
CCIN	calicin	881
CCK	cholecystokinin	885
CCKAR	cholecystokinin A receptor	886
CCL17	chemokine (C-C motif) ligand 17	6361
CCL22	chemokine (C-C motif) ligand 22	6367
CCL25	chemokine (C-C motif) ligand 25	6370
CCL5	chemokine (C-C motif) ligand 5	6352
CCNA1	cyclin A1	8900
CCNB3	cyclin B3	85417
CCNF	cyclin F	899
CCNJ	cyclin J	54619
CCNY	cyclin Y	219771
CCR10	chemokine (C-C motif) receptor 10	2826
CCR6	chemokine (C-C motif) receptor 6	1235
CCR9	chemokine (C-C motif) receptor 9	10803
CCS	copper chaperone for superoxide dismutase	9973
CCSAP	centriole, cilia and spindle-associated protein	126731
CCSER2	coiled-coil serine-rich protein 2	54462
CCT8L2	chaperonin containing TCP1, subunit 8 (theta)-like 2	150160
CD151	CD151 molecule (Raph blood group)	977
CD164L2	CD164 sialomucin-like 2	388611
CD1D	CD1d molecule	912
CD226	CD226 molecule	10666
CD247	CD247 molecule	919
CD248	CD248 molecule, endosialin	57124
CD2AP	CD2-associated protein	23607
CD300A	CD300a molecule	11314
CD300C	CD300c molecule	10871
CD300E	CD300e molecule	342510
CD3D	CD3d molecule, delta (CD3-TCR complex)	915
CD3E	CD3e molecule, epsilon (CD3-TCR complex)	916
CD3G	CD3g molecule, gamma (CD3-TCR complex)	917
CD40	CD40 molecule, TNF receptor superfamily member 5	958
CD40LG	CD40 ligand	959
CD52	CD52 molecule	1043
CD6	CD6 molecule	923
CD7	CD7 molecule	924
CD79B	CD79b molecule, immunoglobulin-associated beta	974
CD81	CD81 molecule	975
CD9	CD9 molecule	928
CD93	CD93 molecule	22918
CD99L2	CD99 molecule-like 2	83692
CDC14B	cell division cycle 14B	8555
CDC25A	cell division cycle 25A	993
CDC34	cell division cycle 34	997
CDC42BPG	CDC42 binding protein kinase gamma (DMPK-like)	55561
CDC42EP4	CDC42 effector protein (Rho GTPase binding) 4	23580
CDC42EP5	CDC42 effector protein (Rho GTPase binding) 5	148170
CDC7	cell division cycle 7	8317
CDCA4	cell division cycle associated 4	55038
CDCA5	cell division cycle associated 5	113130
CDH1	cadherin 1, type 1, E-cadherin (epithelial)	999
CDH15	cadherin 15, type 1, M-cadherin (myotubule)	1013
CDH17	cadherin 17, LI cadherin (liver-intestine)	1015
CDH23	cadherin-related 23	64072
CDH24	cadherin 24, type 2	64403
CDH26	cadherin 26	60437
CDH4	cadherin 4, type 1, R-cadherin (retinal)	1002
CDH5	cadherin 5, type 2 (vascular endothelium)	1003
CDHR4	cadherin-related family member 4	389118
CDHR5	cadherin-related family member 5	53841
CDK10	cyclin-dependent kinase 10	8558
CDK11A	cyclin-dependent kinase 11A	728642
CDK11B	cyclin-dependent kinase 11B	984
CDK16	cyclin-dependent kinase 16	5127
CDK2	cyclin-dependent kinase 2	1017
CDK2AP1	cyclin-dependent kinase 2 associated protein 1	8099
CDK2AP2	cyclin-dependent kinase 2 associated protein 2	10263
CDK5RAP3	CDK5 regulatory subunit associated protein 3	80279
CDKL3	cyclin-dependent kinase-like 3	51265
CDKL5	cyclin-dependent kinase-like 5	6792
CDKN2AIP	CDKN2A interacting protein	55602
CDKN2B-AS1	CDKN2B antisense RNA 1	100048912
CDKN3	cyclin-dependent kinase inhibitor 3	1033
CDON	cell adhesion associated, oncogene regulated	50937
CDPF1	cysteine-rich, DPF motif domain containing 1	150383
CDR1	cerebellar degeneration-related protein 1, 34kDa	1038
CDRT1	CMT1A duplicated region transcript 1	374286
CDRT4	CMT1A duplicated region transcript 4	284040
CDS1	CDP-diacylglycerol synthase (phosphatidate cytidylyltransferase) 1	1040
CDSN	corneodesmosin	1041
CDX1	caudal type homeobox 1	1044
CDX2	caudal type homeobox 2	1045
CEACAM16	carcinoembryonic antigen-related cell adhesion molecule 16	388551
CEACAM8	carcinoembryonic antigen-related cell adhesion molecule 8	1088
CEBPA	CCAAT/enhancer binding protein (C/EBP), alpha	1050
CEBPA-AS1	CEBPA antisense RNA 1 (head to head)	80054
CEBPD	CCAAT/enhancer binding protein (C/EBP), delta	1052
CEBPE	CCAAT/enhancer binding protein (C/EBP), epsilon	1053
CEBPZ	CCAAT/enhancer binding protein (C/EBP), zeta	10153
CECR2	cat eye syndrome chromosome region, candidate 2	27443
CECR7	cat eye syndrome chromosome region, candidate 7 (non-protein coding)	100130418
CELA3B	chymotrypsin-like elastase family, member 3B	23436
CELF2	CUGBP, Elav-like family member 2	10659
CELF5	CUGBP, Elav-like family member 5	60680
CELP	carboxyl ester lipase pseudogene	1057
CEMP1	cementum protein 1	752014
CEND1	cell cycle exit and neuronal differentiation 1	51286
CENPB	centromere protein B, 80kDa	1059
CENPBD1	CENPB DNA-binding domains containing 1	92806
CENPF	centromere protein F, 350/400kDa	1063
CENPM	centromere protein M	79019
CENPV	centromere protein V	201161
CENPW	centromere protein W	387103
CEP104	centrosomal protein 104kDa	9731
CEP170B	centrosomal protein 170B	283638
CEP250	centrosomal protein 250kDa	11190
CEP350	centrosomal protein 350kDa	9857
CEP57L1	centrosomal protein 57kDa-like 1	285753
CEP63	centrosomal protein 63kDa	80254
CEP72	centrosomal protein 72kDa	55722
CEP76	centrosomal protein 76kDa	79959
CEP85	centrosomal protein 85kDa	64793
CEP89	centrosomal protein 89kDa	84902
CERS1	ceramide synthase 1	10715
CERS2	ceramide synthase 2	29956
CERS6	ceramide synthase 6	253782
CES5A	carboxylesterase 5A	221223
CETN1	centrin, EF-hand protein, 1	1068
CETN4P	centrin EF-hand protein 4, pseudogene	729338
CFC1	cripto, FRL-1, cryptic family 1	55997
CFC1B	cripto, FRL-1, cryptic family 1B	653275
CFHR5	complement factor H-related 5	81494
CGB	chorionic gonadotropin, beta polypeptide	1082
CGB1	chorionic gonadotropin, beta polypeptide 1	114335
CGB2	chorionic gonadotropin, beta polypeptide 2	114336
CGB5	chorionic gonadotropin, beta polypeptide 5	93659
CGB7	chorionic gonadotropin, beta polypeptide 7	94027
CGB8	chorionic gonadotropin, beta polypeptide 8	94115
CGGBP1	CGG triplet repeat binding protein 1	8545
CGNL1	cingulin-like 1	84952
CGREF1	cell growth regulator with EF-hand domain 1	10669
CH25H	cholesterol 25-hydroxylase	9023
CHAC1	ChaC, cation transport regulator homolog 1 (E. coli)	79094
CHAD	chondroadherin	1101
CHADL	chondroadherin-like	150356
CHAF1B	chromatin assembly factor 1, subunit B (p60)	8208
CHCHD6	coiled-coil-helix-coiled-coil-helix domain containing 6	84303
CHD3	chromodomain helicase DNA binding protein 3	1107
CHD4	chromodomain helicase DNA binding protein 4	1108
CHDH	choline dehydrogenase	55349
CHFR	checkpoint with forkhead and ring finger domains, E3 ubiquitin protein ligase	55743
CHGA	chromogranin A (parathyroid secretory protein 1)	1113
CHIAP2	chitinase, acidic pseudogene 2	149620
CHKA	choline kinase alpha	1119
CHM	choroideremia (Rab escort protein 1)	1121
CHMP1A	charged multivesicular body protein 1A	5119
CHMP3	charged multivesicular body protein 3	51652
CHN2	chimerin 2	1124
CHPF	chondroitin polymerizing factor	79586
CHPT1	choline phosphotransferase 1	56994
CHRAC1	chromatin accessibility complex 1	54108
CHRDL2	chordin-like 2	25884
CHRM4	cholinergic receptor, muscarinic 4	1132
CHRNA10	cholinergic receptor, nicotinic, alpha 10 (neuronal)	57053
CHRNA2	cholinergic receptor, nicotinic, alpha 2 (neuronal)	1135
CHRNA3	cholinergic receptor, nicotinic, alpha 3 (neuronal)	1136
CHRNA4	cholinergic receptor, nicotinic, alpha 4 (neuronal)	1137
CHRNA9	cholinergic receptor, nicotinic, alpha 9 (neuronal)	55584
CHRNB3	cholinergic receptor, nicotinic, beta 3 (neuronal)	1142
CHST2	carbohydrate (N-acetylglucosamine-6-O) sulfotransferase 2	9435
CHST3	carbohydrate (chondroitin 6) sulfotransferase 3	9469
CHST5	carbohydrate (N-acetylglucosamine 6-O) sulfotransferase 5	23563
CHST7	carbohydrate (N-acetylglucosamine 6-O) sulfotransferase 7	56548
CHST8	carbohydrate (N-acetylgalactosamine 4-0) sulfotransferase 8	64377
CHSY3	chondroitin sulfate synthase 3	337876
CHTF18	CTF18, chromosome transmission fidelity factor 18 homolog (S. cerevisiae)	63922
CHUK	conserved helix-loop-helix ubiquitous kinase	1147
CIC	capicua transcriptional repressor	23152
CIITA	class II, major histocompatibility complex, transactivator	4261
CILP2	cartilage intermediate layer protein 2	148113
CINP	cyclin-dependent kinase 2 interacting protein	51550
CIRBP	cold inducible RNA binding protein	1153
CIRBP-AS1	CIRBP antisense RNA 1	148046
CKAP5	cytoskeleton associated protein 5	9793
CLASRP	CLK4-associating serine/arginine rich protein	11129
CLCN5	chloride channel, voltage-sensitive 5	1184
CLCN7	chloride channel, voltage-sensitive 7	1186
CLCNKA	chloride channel, voltage-sensitive Ka	1187
CLDN10	claudin 10	9071
CLDN14	claudin 14	23562
CLDN15	claudin 15	24146
CLDN18	claudin 18	51208
CLDN19	claudin 19	149461
CLDN20	claudin 20	49861
CLDN22	claudin 22	53842
CLDN23	claudin 23	137075
CLDN25	claudin 25	644672
CLDN4	claudin 4	1364
CLDN5	claudin 5	7122
CLDN7	claudin 7	1366
CLDND1	claudin domain containing 1	56650
CLDND2	claudin domain containing 2	125875
CLEC12B	C-type lectin domain family 12, member B	387837
CLEC18A	C-type lectin domain family 18, member A	348174
CLEC18B	C-type lectin domain family 18, member B	497190
CLEC18C	C-type lectin domain family 18, member C	283971
CLEC2L	C-type lectin domain family 2, member L	154790
CLEC4A	C-type lectin domain family 4, member A	50856
CLIC3	chloride intracellular channel 3	9022
CLIC4	chloride intracellular channel 4	25932
CLIC5	chloride intracellular channel 5	53405
CLIP3	CAP-GLY domain containing linker protein 3	25999
CLK2P	CDC-like kinase 2, pseudogene	1197
CLK4	CDC-like kinase 4	57396
CLLU1OS	chronic lymphocytic leukemia up-regulated 1 opposite strand	574016
CLMN	calmin (calponin-like, transmembrane)	79789
CLP1	cleavage and polyadenylation factor I subunit 1	10978
CLPB	ClpB caseinolytic peptidase B homolog (E. coli)	81570
CLPSL1	colipase-like 1	340204
CLPSL2	colipase-like 2	389383
CLPTM1L	CLPTM1-like	81037
CLRN1	clarin 1	7401
CLTA	clathrin, light chain A	1211
CLTB	clathrin, light chain B	1212
CLTCL1	clathrin, heavy chain-like 1	8218
CLUAP1	clusterin associated protein 1	23059
CLYBL	citrate lyase beta like	171425
CMAHP	cytidine monophospho-N-acetylneuraminic acid hydroxylase, pseudogene	8418
CMAS	cytidine monophosphate N-acetylneuraminic acid synthetase	55907
CMC4	C-x(9)-C motif containing 4	100272147
CMIP	c-Maf inducing protein	80790
CMTM1	CKLF-like MARVEL transmembrane domain containing 1	113540
CMTM2	CKLF-like MARVEL transmembrane domain containing 2	146225
CMTM5	CKLF-like MARVEL transmembrane domain containing 5	116173
CMTM6	CKLF-like MARVEL transmembrane domain containing 6	54918
CMTR1	cap methyltransferase 1	23070
CNFN	cornifelin	84518
CNGA1	cyclic nucleotide gated channel alpha 1	1259
CNGA4	cyclic nucleotide gated channel alpha 4	1262
CNGB1	cyclic nucleotide gated channel beta 1	1258
CNIH2	cornichon family AMPA receptor auxiliary protein 2	254263
CNIH4	cornichon family AMPA receptor auxiliary protein 4	29097
CNKSR2	connector enhancer of kinase suppressor of Ras 2	22866
CNNM2	cyclin M2	54805
CNOT6	CCR4-NOT transcription complex, subunit 6	57472
CNP	2',3'-cyclic nucleotide 3' phosphodiesterase	1267
CNR1	cannabinoid receptor 1 (brain)	1268
CNTD1	cyclin N-terminal domain containing 1	124817
CNTFR-AS1	CNTFR antisense RNA 1	415056
CNTN4	contactin 4	152330
CNTNAP1	contactin associated protein 1	8506
CNTNAP4	contactin associated protein-like 4	85445
CNTRL	centriolin	11064
CNTROB	centrobin, centrosomal BRCA2 interacting protein	116840
COA1	cytochrome c oxidase assembly factor 1 homolog (S. cerevisiae)	55744
COA3	cytochrome c oxidase assembly factor 3	28958
COCH	cochlin	1690
COG2	component of oligomeric golgi complex 2	22796
COL16A1	collagen, type XVI, alpha 1	1307
COL18A1	collagen, type XVIII, alpha 1	80781
COL18A1-AS1	COL18A1 antisense RNA 1	378832
COL20A1	collagen, type XX, alpha 1	57642
COL23A1	collagen, type XXIII, alpha 1	91522
COL24A1	collagen, type XXIV, alpha 1	255631
COL4A1	collagen, type IV, alpha 1	1282
COL4A2	collagen, type IV, alpha 2	1284
COL6A1	collagen, type VI, alpha 1	1291
COL6A2	collagen, type VI, alpha 2	1292
COL6A3	collagen, type VI, alpha 3	1293
COL9A1	collagen, type IX, alpha 1	1297
COL9A2	collagen, type IX, alpha 2	1298
COLCA2	colorectal cancer associated 2	120376
COLGALT2	collagen beta(1-O)galactosyltransferase 2	23127
COMMD1	copper metabolism (Murr1) domain containing 1	150684
COMT	catechol-O-methyltransferase	1312
COMTD1	catechol-O-methyltransferase domain containing 1	118881
COPE	coatomer protein complex, subunit epsilon	11316
COPS3	COP9 signalosome subunit 3	8533
COPS8	COP9 signalosome subunit 8	10920
COPZ2	coatomer protein complex, subunit zeta 2	51226
CORO1B	coronin, actin binding protein, 1B	57175
CORO2A	coronin, actin binding protein, 2A	7464
COX15	cytochrome c oxidase assembly homolog 15 (yeast)	1355
COX19	cytochrome c oxidase assembly homolog 19 (S. cerevisiae)	90639
COX4I1	cytochrome c oxidase subunit IV isoform 1	1327
COX6B2	cytochrome c oxidase subunit VIb polypeptide 2 (testis)	125965
COX7A2	cytochrome c oxidase subunit VIIa polypeptide 2 (liver)	1347
COX7A2L	cytochrome c oxidase subunit VIIa polypeptide 2 like	9167
COX7B2	cytochrome c oxidase subunit VIIb2	170712
COX8C	cytochrome c oxidase subunit VIIIC	341947
CPEB1	cytoplasmic polyadenylation element binding protein 1	64506
CPLX2	complexin 2	10814
CPLX3	complexin 3	594855
CPN2	carboxypeptidase N, polypeptide 2	1370
CPNE1	copine I	8904
CPNE7	copine VII	27132
CPSF3	cleavage and polyadenylation specific factor 3, 73kDa	51692
CPSF3L	cleavage and polyadenylation specific factor 3-like	54973
CPXM2	carboxypeptidase X (M14 family), member 2	119587
CPZ	carboxypeptidase Z	8532
CR1	complement component (3b/4b) receptor 1 (Knops blood group)	1378
CRAT	carnitine O-acetyltransferase	1384
CRB3	crumbs homolog 3 (Drosophila)	92359
CREB1	cAMP responsive element binding protein 1	1385
CREB3	cAMP responsive element binding protein 3	10488
CREBBP	CREB binding protein	1387
CRELD1	cysteine-rich with EGF-like domains 1	78987
CRHR1	corticotropin releasing hormone receptor 1	1394
CRHR1-IT1	CRHR1 intronic transcript 1 (non-protein coding)	147081
CRIM1	cysteine rich transmembrane BMP regulator 1 (chordin-like)	51232
CRIP1	cysteine-rich protein 1 (intestinal)	1396
CRIPAK	cysteine-rich PAK1 inhibitor	285464
CRK	v-crk avian sarcoma virus CT10 oncogene homolog	1398
CRLF2	cytokine receptor-like factor 2	64109
CROCCP2	ciliary rootlet coiled-coil, rootletin pseudogene 2	84809
CRTC3	CREB regulated transcription coactivator 3	64784
CRYAA	crystallin, alpha A	1409
CRYBB3	crystallin, beta B3	1417
CRYBG3	beta-gamma crystallin domain containing 3	131544
CRYGB	crystallin, gamma B	1419
CRYGC	crystallin, gamma C	1420
CRYGD	crystallin, gamma D	1421
CRYM	crystallin, mu	1428
CSAG1	chondrosarcoma associated gene 1	158511
CSF2RA	colony stimulating factor 2 receptor, alpha, low-affinity (granulocyte-macrophage)	1438
CSF3	colony stimulating factor 3 (granulocyte)	1440
CSF3R	colony stimulating factor 3 receptor (granulocyte)	1441
CSGALNACT2	chondroitin sulfate N-acetylgalactosaminyltransferase 2	55454
CSK	c-src tyrosine kinase	1445
CSNK1A1L	casein kinase 1, alpha 1-like	122011
CSNK1D	casein kinase 1, delta	1453
CSNK1G2-AS1	CSNK1G2 antisense RNA 1	255193
CSNK2A3	casein kinase 2, alpha 3 polypeptide	283106
CSPG4P1Y	chondroitin sulfate proteoglycan 4 pseudogene 1, Y-linked	114758
CSPG4P2Y	chondroitin sulfate proteoglycan 4 pseudogene 2, Y-linked	84664
CSRNP1	cysteine-serine-rich nuclear protein 1	64651
CSRNP2	cysteine-serine-rich nuclear protein 2	81566
CSRP2BP	CSRP2 binding protein	57325
CST11	cystatin 11	140880
CST3	cystatin C	1471
CST9	cystatin 9 (testatin)	128822
CSTF1	cleavage stimulation factor, 3' pre-RNA, subunit 1, 50kDa	1477
CSTF3	cleavage stimulation factor, 3' pre-RNA, subunit 3, 77kDa	1479
CT45A1	cancer/testis antigen family 45, member A1	541466
CT45A2	cancer/testis antigen family 45, member A2	728911
CT45A3	cancer/testis antigen family 45, member A3	441519
CT45A4	cancer/testis antigen family 45, member A4	441520
CT45A5	cancer/testis antigen family 45, member A5	441521
CT45A6	cancer/testis antigen family 45, member A6	541465
CT47A7	cancer/testis antigen family 47, member A7	653282
CT47B1	cancer/testis antigen family 47, member B1	643311
CTAG1A	cancer/testis antigen 1A	246100
CTAG1B	cancer/testis antigen 1B	1485
CTAG2	cancer/testis antigen 2	30848
CTAGE1	cutaneous T-cell lymphoma-associated antigen 1	64693
CTAGE10P	CTAGE family, member 10, pseudogene	220429
CTAGE11P	CTAGE family, member 11, pseudogene	647288
CTAGE6	CTAGE family, member 6	340307
CTBP1	C-terminal binding protein 1	1487
CTBP1-AS2	CTBP1 antisense RNA 2 (head to head)	92070
CTBP2	C-terminal binding protein 2	1488
CTCFL	CCCTC-binding factor (zinc finger protein)-like	140690
CTDP1	CTD (carboxy-terminal domain, RNA polymerase II, polypeptide A) phosphatase, subunit 1	9150
CTF1	cardiotrophin 1	1489
CTLA4	cytotoxic T-lymphocyte-associated protein 4	1493
CTNNA3	catenin (cadherin-associated protein), alpha 3	29119
CTNNBIP1	catenin, beta interacting protein 1	56998
CTPS1	CTP synthase 1	1503
CTPS2	CTP synthase 2	56474
CTRB1	chymotrypsinogen B1	1504
CTRB2	chymotrypsinogen B2	440387
CTRL	chymotrypsin-like	1506
CTSA	cathepsin A	5476
CTSD	cathepsin D	1509
CTSL3P	cathepsin L family member 3, pseudogene	392360
CTTN	cortactin	2017
CTU2	cytosolic thiouridylase subunit 2 homolog (S. pombe)	348180
CTXN1	cortexin 1	404217
CUL1	cullin 1	8454
CUL4B	cullin 4B	8450
CUTC	cutC copper transporter	51076
CWC15	CWC15 spliceosome-associated protein homolog (S. cerevisiae)	51503
CWC27	CWC27 spliceosome-associated protein homolog (S. cerevisiae)	10283
CWF19L1	CWF19-like 1, cell cycle control (S. pombe)	55280
CWH43	cell wall biogenesis 43 C-terminal homolog (S. cerevisiae)	80157
CX3CR1	chemokine (C-X3-C motif) receptor 1	1524
CXCL16	chemokine (C-X-C motif) ligand 16	58191
CXCL17	chemokine (C-X-C motif) ligand 17	284340
CXCR2P1	chemokine (C-X-C motif) receptor 2 pseudogene 1	3580
CXCR5	chemokine (C-X-C motif) receptor 5	643
CXorf27	chromosome X open reading frame 27	25763
CXorf30	chromosome X open reading frame 30	645090
CXorf40A	chromosome X open reading frame 40A	91966
CXorf48	chromosome X open reading frame 48	54967
CXorf49	chromosome X open reading frame 49	100130361
CXorf49B	chromosome X open reading frame 49B	100132994
CXorf61	chromosome X open reading frame 61	203413
CXorf67	chromosome X open reading frame 67	340602
CXXC1	CXXC finger protein 1	30827
CXXC11	CXXC finger protein 11	285093
CYB561	cytochrome b561	1534
CYB561D1	cytochrome b561 family, member D1	284613
CYB5A	cytochrome b5 type A (microsomal)	1528
CYB5B	cytochrome b5 type B (outer mitochondrial membrane)	80777
CYB5D1	cytochrome b5 domain containing 1	124637
CYB5R3	cytochrome b5 reductase 3	1727
CYBA	cytochrome b-245, alpha polypeptide	1535
CYFIP1	cytoplasmic FMR1 interacting protein 1	23191
CYGB	cytoglobin	114757
CYHR1	cysteine/histidine-rich 1	50626
CYMP	chymosin pseudogene	643160
CYorf15B	chromosome Y open reading frame 15B	84663
CYP11A1	cytochrome P450, family 11, subfamily A, polypeptide 1	1583
CYP11B2	cytochrome P450, family 11, subfamily B, polypeptide 2	1585
CYP20A1	cytochrome P450, family 20, subfamily A, polypeptide 1	57404
CYP26C1	cytochrome P450, family 26, subfamily C, polypeptide 1	340665
CYP4F30P	cytochrome P450, family 4, subfamily F, polypeptide 30, pseudogene	100132708
CYP4Z2P	cytochrome P450, family 4, subfamily Z, polypeptide 2, pseudogene	163720
CYSTM1	cysteine-rich transmembrane module containing 1	84418
CYTH2	cytohesin 2	9266
CYTH4	cytohesin 4	27128
D2HGDH	D-2-hydroxyglutarate dehydrogenase	728294
DAB2IP	DAB2 interacting protein	153090
DACT3	dishevelled-binding antagonist of beta-catenin 3	147906
DAGLA	diacylglycerol lipase, alpha	747
DAK	dihydroxyacetone kinase 2 homolog (S. cerevisiae)	26007
DALRD3	DALR anticodon binding domain containing 3	55152
DANCR	differentiation antagonizing non-protein coding RNA	57291
DAPK2	death-associated protein kinase 2	23604
DARC	Duffy blood group, atypical chemokine receptor	2532
DARS2	aspartyl-tRNA synthetase 2, mitochondrial	55157
DAZ1	deleted in azoospermia 1	1617
DAZ2	deleted in azoospermia 2	57055
DAZ3	deleted in azoospermia 3	57054
DAZ4	deleted in azoospermia 4	57135
DAZL	deleted in azoospermia-like	1618
DBF4B	DBF4 homolog B (S. cerevisiae)	80174
DBH	dopamine beta-hydroxylase (dopamine beta-monooxygenase)	1621
DBIL5P	diazepam binding inhibitor-like 5, pseudogene	100131454
DBNDD1	dysbindin (dystrobrevin binding protein 1) domain containing 1	79007
DBP	D site of albumin promoter (albumin D-box) binding protein	1628
DCAF12L1	DDB1 and CUL4 associated factor 12-like 1	139170
DCAF4	DDB1 and CUL4 associated factor 4	26094
DCAF4L1	DDB1 and CUL4 associated factor 4-like 1	285429
DCAF4L2	DDB1 and CUL4 associated factor 4-like 2	138009
DCAF8L1	DDB1 and CUL4 associated factor 8-like 1	139425
DCAF8L2	DDB1 and CUL4 associated factor 8-like 2	347442
DCBLD1	discoidin, CUB and LCCL domain containing 1	285761
DCBLD2	discoidin, CUB and LCCL domain containing 2	131566
DCD	dermcidin	117159
DCHS1	dachsous cadherin-related 1	8642
DCPS	decapping enzyme, scavenger	28960
DCST1	DC-STAMP domain containing 1	149095
DCST2	DC-STAMP domain containing 2	127579
DCSTAMP	dendrocyte expressed seven transmembrane protein	81501
DCT	dopachrome tautomerase	1638
DCTN1-AS1	DCTN1 antisense RNA 1	100189589
DCUN1D1	DCN1, defective in cullin neddylation 1, domain containing 1	54165
DCUN1D3	DCN1, defective in cullin neddylation 1, domain containing 3	123879
DDA1	DET1 and DDB1 associated 1	79016
DDAH2	dimethylarginine dimethylaminohydrolase 2	23564
DDC	dopa decarboxylase (aromatic L-amino acid decarboxylase)	1644
DDHD1	DDHD domain containing 1	80821
DDI1	DNA-damage inducible 1 homolog 1 (S. cerevisiae)	414301
DDIT4L	DNA-damage-inducible transcript 4-like	115265
DDOST	dolichyl-diphosphooligosaccharide--protein glycosyltransferase subunit (non-catalytic)	1650
DDR1	discoidin domain receptor tyrosine kinase 1	780
DDT	D-dopachrome tautomerase	1652
DDTL	D-dopachrome tautomerase-like	100037417
DDX11	DEAD/H (Asp-Glu-Ala-Asp/His) box helicase 11	1663
DDX11L2	DEAD/H (Asp-Glu-Ala-Asp/His) box helicase 11 like 2	84771
DDX12P	DEAD/H (Asp-Glu-Ala-Asp/His) box polypeptide 12, pseudogene	440081
DDX17	DEAD (Asp-Glu-Ala-Asp) box helicase 17	10521
DDX26B	DEAD/H (Asp-Glu-Ala-Asp/His) box polypeptide 26B	203522
DDX31	DEAD (Asp-Glu-Ala-Asp) box polypeptide 31	64794
DDX39B	DEAD (Asp-Glu-Ala-Asp) box polypeptide 39B	7919
DDX3Y	DEAD (Asp-Glu-Ala-Asp) box helicase 3, Y-linked	8653
DDX4	DEAD (Asp-Glu-Ala-Asp) box polypeptide 4	54514
DDX43	DEAD (Asp-Glu-Ala-Asp) box polypeptide 43	55510
DDX47	DEAD (Asp-Glu-Ala-Asp) box polypeptide 47	51202
DDX50	DEAD (Asp-Glu-Ala-Asp) box polypeptide 50	79009
DDX51	DEAD (Asp-Glu-Ala-Asp) box polypeptide 51	317781
DDX52	DEAD (Asp-Glu-Ala-Asp) box polypeptide 52	11056
DDX53	DEAD (Asp-Glu-Ala-Asp) box polypeptide 53	168400
DDX55	DEAD (Asp-Glu-Ala-Asp) box polypeptide 55	57696
DEAF1	DEAF1 transcription factor	10522
DECR2	2,4-dienoyl CoA reductase 2, peroxisomal	26063
DEDD	death effector domain containing	9191
DEFB103A	defensin, beta 103A	414325
DEFB103B	defensin, beta 103B	55894
DEFB115	defensin, beta 115	245929
DEFB124	defensin, beta 124	245937
DEFB135	defensin, beta 135	613209
DEFB136	defensin, beta 136	613210
DEGS1	delta(4)-desaturase, sphingolipid 1	8560
DEGS2	delta(4)-desaturase, sphingolipid 2	123099
DEK	DEK oncogene	7913
DENND1A	DENN/MADD domain containing 1A	57706
DENND5A	DENN/MADD domain containing 5A	23258
DENND6A	DENN/MADD domain containing 6A	201627
DENND6B	DENN/MADD domain containing 6B	414918
DERL1	derlin 1	79139
DERL3	derlin 3	91319
DESI2	desumoylating isopeptidase 2	51029
DFNB31	deafness, autosomal recessive 31	25861
DGAT1	diacylglycerol O-acyltransferase 1	8694
DGAT2	diacylglycerol O-acyltransferase 2	84649
DGCR2	DiGeorge syndrome critical region gene 2	9993
DGCR6L	DiGeorge syndrome critical region gene 6-like	85359
DGKD	diacylglycerol kinase, delta 130kDa	8527
DGKG	diacylglycerol kinase, gamma 90kDa	1608
DGKI	diacylglycerol kinase, iota	9162
DGKZ	diacylglycerol kinase, zeta	8525
DHH	desert hedgehog	50846
DHODH	dihydroorotate dehydrogenase (quinone)	1723
DHPS	deoxyhypusine synthase	1725
DHRS13	dehydrogenase/reductase (SDR family) member 13	147015
DHRS2	dehydrogenase/reductase (SDR family) member 2	10202
DHRSX	dehydrogenase/reductase (SDR family) X-linked	207063
DHTKD1	dehydrogenase E1 and transketolase domain containing 1	55526
DHX29	DEAH (Asp-Glu-Ala-His) box polypeptide 29	54505
DHX36	DEAH (Asp-Glu-Ala-His) box polypeptide 36	170506
DHX58	DEXH (Asp-Glu-X-His) box polypeptide 58	79132
DIABLO	diablo, IAP-binding mitochondrial protein	56616
DIDO1	death inducer-obliterator 1	11083
DIO3	deiodinase, iodothyronine, type III	1735
DIO3OS	DIO3 opposite strand/antisense RNA (head to head)	64150
DIP2A	DIP2 disco-interacting protein 2 homolog A (Drosophila)	23181
DIP2C	DIP2 disco-interacting protein 2 homolog C (Drosophila)	22982
DIRAS1	DIRAS family, GTP-binding RAS-like 1	148252
DIRC2	disrupted in renal carcinoma 2	84925
DIS3L2	DIS3 mitotic control homolog (S. cerevisiae)-like 2	129563
DISC1	disrupted in schizophrenia 1	27185
DISP2	dispatched homolog 2 (Drosophila)	85455
DKFZP434A062	uncharacterized LOC26102	26102
DKK3	dickkopf WNT signaling pathway inhibitor 3	27122
DKK4	dickkopf WNT signaling pathway inhibitor 4	27121
DKKL1	dickkopf-like 1	27120
DLEU2	deleted in lymphocytic leukemia 2 (non-protein coding)	8847
DLEU7	deleted in lymphocytic leukemia, 7	220107
DLG5	discs, large homolog 5 (Drosophila)	9231
DLG5-AS1	DLG5 antisense RNA 1	100128292
DLGAP1	discs, large (Drosophila) homolog-associated protein 1	9229
DLGAP2	discs, large (Drosophila) homolog-associated protein 2	9228
DLGAP3	discs, large (Drosophila) homolog-associated protein 3	58512
DLGAP4	discs, large (Drosophila) homolog-associated protein 4	22839
DLK1	delta-like 1 homolog (Drosophila)	8788
DLK2	delta-like 2 homolog (Drosophila)	65989
DMBT1	deleted in malignant brain tumors 1	1755
DMD	dystrophin	1756
DMKN	dermokine	93099
DMRT3	doublesex and mab-3 related transcription factor 3	58524
DMRTB1	DMRT-like family B with proline-rich C-terminal, 1	63948
DMRTC1	DMRT-like family C1	63947
DMRTC1B	DMRT-like family C1B	728656
DMRTC2	DMRT-like family C2	63946
DMTN	dematin actin binding protein	2039
DMWD	dystrophia myotonica, WD repeat containing	1762
DNAH7	dynein, axonemal, heavy chain 7	56171
DNAH8	dynein, axonemal, heavy chain 8	1769
DNAI2	dynein, axonemal, intermediate chain 2	64446
DNAJA4	DnaJ (Hsp40) homolog, subfamily A, member 4	55466
DNAJB11	DnaJ (Hsp40) homolog, subfamily B, member 11	51726
DNAJB12	DnaJ (Hsp40) homolog, subfamily B, member 12	54788
DNAJB13	DnaJ (Hsp40) homolog, subfamily B, member 13	374407
DNAJB3	DnaJ (Hsp40) homolog, subfamily B, member 3	414061
DNAJB8	DnaJ (Hsp40) homolog, subfamily B, member 8	165721
DNAJC11	DnaJ (Hsp40) homolog, subfamily C, member 11	55735
DNAJC5	DnaJ (Hsp40) homolog, subfamily C, member 5	80331
DNAJC5G	DnaJ (Hsp40) homolog, subfamily C, member 5 gamma	285126
DNAL4	dynein, axonemal, light chain 4	10126
DNASE1	deoxyribonuclease I	1773
DNASE1L1	deoxyribonuclease I-like 1	1774
DNASE1L2	deoxyribonuclease I-like 2	1775
DND1	DND microRNA-mediated repression inhibitor 1	373863
DNLZ	DNL-type zinc finger	728489
DNM1L	dynamin 1-like	10059
DNM2	dynamin 2	1785
DNM3	dynamin 3	26052
DNMT3A	DNA (cytosine-5-)-methyltransferase 3 alpha	1788
DNMT3L	DNA (cytosine-5-)-methyltransferase 3-like	29947
DNPH1	2'-deoxynucleoside 5'-phosphate N-hydrolase 1	10591
DNTT	DNA nucleotidylexotransferase	1791
DNTTIP2	deoxynucleotidyltransferase, terminal, interacting protein 2	30836
DOCK1	dedicator of cytokinesis 1	1793
DOCK3	dedicator of cytokinesis 3	1795
DOCK5	dedicator of cytokinesis 5	80005
DOK3	docking protein 3	79930
DOK7	docking protein 7	285489
DOPEY2	dopey family member 2	9980
DPCR1	diffuse panbronchiolitis critical region 1	135656
DPEP3	dipeptidase 3	64180
DPF1	D4, zinc and double PHD fingers family 1	8193
DPH3P1	diphthamide biosynthesis 3 pseudogene 1	100132911
DPH6	diphthamine biosynthesis 6	89978
DPH7	diphthamide biosynthesis 7	92715
DPM1	dolichyl-phosphate mannosyltransferase polypeptide 1, catalytic subunit	8813
DPPA2	developmental pluripotency associated 2	151871
DPPA5	developmental pluripotency associated 5	340168
DPY19L2P1	DPY19L2 pseudogene 1	554236
DPYD	dihydropyrimidine dehydrogenase	1806
DPYSL4	dihydropyrimidinase-like 4	10570
DRAM1	DNA-damage regulated autophagy modulator 1	55332
DRAP1	DR1-associated protein 1 (negative cofactor 2 alpha)	10589
DRC1	dynein regulatory complex subunit 1 homolog (Chlamydomonas)	92749
DRD4	dopamine receptor D4	1815
DRD5	dopamine receptor D5	1816
DSC3	desmocollin 3	1825
DSCAML1	Down syndrome cell adhesion molecule like 1	57453
DSCC1	DNA replication and sister chromatid cohesion 1	79075
DSCR3	Down syndrome critical region gene 3	10311
DSCR4	Down syndrome critical region gene 4	10281
DSCR8	Down syndrome critical region gene 8	84677
DSG2	desmoglein 2	1829
DSP	desmoplakin	1832
DSTN	destrin (actin depolymerizing factor)	11034
DTNA	dystrobrevin, alpha	1837
DTNB	dystrobrevin, beta	1838
DTNBP1	dystrobrevin binding protein 1	84062
DTX2	deltex homolog 2 (Drosophila)	113878
DTX2P1-UPK3BP1-PMS2P11	DTX2P1-UPK3BP1-PMS2P11 readthrough transcribed pseudogene	441263
DTX3L	deltex 3-like (Drosophila)	151636
DUPD1	dual specificity phosphatase and pro isomerase domain containing 1	338599
DUS1L	dihydrouridine synthase 1-like (S. cerevisiae)	64118
DUS3L	dihydrouridine synthase 3-like (S. cerevisiae)	56931
DUSP1	dual specificity phosphatase 1	1843
DUSP10	dual specificity phosphatase 10	11221
DUSP13	dual specificity phosphatase 13	51207
DUSP16	dual specificity phosphatase 16	80824
DUSP5	dual specificity phosphatase 5	1847
DUSP7	dual specificity phosphatase 7	1849
DUSP9	dual specificity phosphatase 9	1852
DVL2	dishevelled segment polarity protein 2	1856
DXO	decapping exoribonuclease	1797
DYDC1	DPY30 domain containing 1	143241
DYNC1H1	dynein, cytoplasmic 1, heavy chain 1	1778
DYNC1I1	dynein, cytoplasmic 1, intermediate chain 1	1780
DYNC2LI1	dynein, cytoplasmic 2, light intermediate chain 1	51626
DYNLL2	dynein, light chain, LC8-type 2	140735
DYNLRB2	dynein, light chain, roadblock-type 2	83657
DYNLT1	dynein, light chain, Tctex-type 1	6993
DYRK1A	dual-specificity tyrosine-(Y)-phosphorylation regulated kinase 1A	1859
DYRK2	dual-specificity tyrosine-(Y)-phosphorylation regulated kinase 2	8445
DYSF	dysferlin	8291
E2F2	E2F transcription factor 2	1870
EAPP	E2F-associated phosphoprotein	55837
EARS2	glutamyl-tRNA synthetase 2, mitochondrial	124454
EBF4	early B-cell factor 4	57593
EBI3	Epstein-Barr virus induced 3	10148
EBPL	emopamil binding protein-like	84650
ECE1	endothelin converting enzyme 1	1889
ECE2	endothelin converting enzyme 2	9718
ECEL1	endothelin converting enzyme-like 1	9427
ECHDC3	enoyl CoA hydratase domain containing 3	79746
ECT2	epithelial cell transforming sequence 2 oncogene	1894
EDF1	endothelial differentiation-related factor 1	8721
EDN1	endothelin 1	1906
EDN2	endothelin 2	1907
EEA1	early endosome antigen 1	8411
EED	embryonic ectoderm development	8726
EEF1D	eukaryotic translation elongation factor 1 delta (guanine nucleotide exchange protein)	1936
EEPD1	endonuclease/exonuclease/phosphatase family domain containing 1	80820
EFCAB1	EF-hand calcium binding domain 1	79645
EFCAB10	EF-hand calcium binding domain 10	100130771
EFCAB2	EF-hand calcium binding domain 2	84288
EFCC1	EF-hand and coiled-coil domain containing 1	79825
EFHB	EF-hand domain family, member B	151651
EFNA2	ephrin-A2	1943
EFNB3	ephrin-B3	1949
EGFL7	EGF-like-domain, multiple 7	51162
EGFLAM	EGF-like, fibronectin type III and laminin G domains	133584
EGLN2	egl-9 family hypoxia-inducible factor 2	112398
EGOT	eosinophil granule ontogeny transcript (non-protein coding)	100126791
EHMT1-IT1	EHMT1 intronic transcript 1	643210
EHMT2	euchromatic histone-lysine N-methyltransferase 2	10919
EIF2AK1	eukaryotic translation initiation factor 2-alpha kinase 1	27102
EIF2AK3	eukaryotic translation initiation factor 2-alpha kinase 3	9451
EIF2AK4	eukaryotic translation initiation factor 2 alpha kinase 4	440275
EIF3E	eukaryotic translation initiation factor 3, subunit E	3646
EIF3K	eukaryotic translation initiation factor 3, subunit K	27335
EIF3L	eukaryotic translation initiation factor 3, subunit L	51386
EIF4E3	eukaryotic translation initiation factor 4E family member 3	317649
EIF4G1	eukaryotic translation initiation factor 4 gamma, 1	1981
EIF5AL1	eukaryotic translation initiation factor 5A-like 1	143244
EIF5B	eukaryotic translation initiation factor 5B	9669
EIF6	eukaryotic translation initiation factor 6	3692
ELANE	elastase, neutrophil expressed	1991
ELAVL3	ELAV like neuron-specific RNA binding protein 3	1995
ELAVL4	ELAV like neuron-specific RNA binding protein 4	1996
ELF4	E74-like factor 4 (ets domain transcription factor)	2000
ELF5	E74-like factor 5 (ets domain transcription factor)	2001
ELFN1	extracellular leucine-rich repeat and fibronectin type III domain containing 1	392617
ELL2	elongation factor, RNA polymerase II, 2	22936
ELL3	elongation factor RNA polymerase II-like 3	80237
ELMO3	engulfment and cell motility 3	79767
ELOVL2	ELOVL fatty acid elongase 2	54898
ELOVL7	ELOVL fatty acid elongase 7	79993
EMC1	ER membrane protein complex subunit 1	23065
EMC10	ER membrane protein complex subunit 10	284361
EMC2	ER membrane protein complex subunit 2	9694
EMC7	ER membrane protein complex subunit 7	56851
EMC8	ER membrane protein complex subunit 8	10328
EMID1	EMI domain containing 1	129080
EMILIN1	elastin microfibril interfacer 1	11117
EMILIN2	elastin microfibril interfacer 2	84034
EML1	echinoderm microtubule associated protein like 1	2009
EML3	echinoderm microtubule associated protein like 3	256364
EML6	echinoderm microtubule associated protein like 6	400954
EMR2	egf-like module containing, mucin-like, hormone receptor-like 2	30817
EMR3	egf-like module containing, mucin-like, hormone receptor-like 3	84658
EMR4P	egf-like module containing, mucin-like, hormone receptor-like 4 pseudogene	326342
ENDOD1	endonuclease domain containing 1	23052
ENDOV	endonuclease V	284131
ENGASE	endo-beta-N-acetylglucosaminidase	64772
ENOPH1	enolase-phosphatase 1	58478
ENPP7	ectonucleotide pyrophosphatase/phosphodiesterase 7	339221
ENSA	endosulfine alpha	2029
ENTHD1	ENTH domain containing 1	150350
ENTHD2	ENTH domain containing 2	146705
ENTPD2	ectonucleoside triphosphate diphosphohydrolase 2	954
EP400	E1A binding protein p400	57634
EP400NL	EP400 N-terminal like	347918
EPAS1	endothelial PAS domain protein 1	2034
EPB41L4B	erythrocyte membrane protein band 4.1 like 4B	54566
EPCAM	epithelial cell adhesion molecule	4072
EPDR1	ependymin related 1	54749
EPHA2	EPH receptor A2	1969
EPHB1	EPH receptor B1	2047
EPHB2	EPH receptor B2	2048
EPHX1	epoxide hydrolase 1, microsomal (xenobiotic)	2052
EPM2AIP1	EPM2A (laforin) interacting protein 1	9852
EPPK1	epiplakin 1	83481
EPR1	effector cell peptidase receptor 1 (non-protein coding)	8475
EPRS	glutamyl-prolyl-tRNA synthetase	2058
EPS8L2	EPS8-like 2	64787
EPSTI1	epithelial stromal interaction 1 (breast)	94240
ERAS	ES cell expressed Ras	3266
ERC1	ELKS/RAB6-interacting/CAST family member 1	23085
ERC2-IT1	ERC2 intronic transcript 1 (non-protein coding)	711
ERCC6L2	excision repair cross-complementing rodent repair deficiency, complementation group 6-like 2	375748
ERG	v-ets avian erythroblastosis virus E26 oncogene homolog	2078
ERH	enhancer of rudimentary homolog (Drosophila)	2079
ERICH1	glutamate-rich 1	157697
ERLEC1	endoplasmic reticulum lectin 1	27248
ERMP1	endoplasmic reticulum metallopeptidase 1	79956
ERN2	endoplasmic reticulum to nucleus signaling 2	10595
ERP27	endoplasmic reticulum protein 27	121506
ERP29	endoplasmic reticulum protein 29	10961
ERVFRD-1	endogenous retrovirus group FRD, member 1	405754
ESCO1	establishment of sister chromatid cohesion N-acetyltransferase 1	114799
ESPN	espin	83715
ESPNL	espin-like	339768
ESR1	estrogen receptor 1	2099
ESRP2	epithelial splicing regulatory protein 2	80004
ETFA	electron-transfer-flavoprotein, alpha polypeptide	2108
ETNK2	ethanolamine kinase 2	55224
ETV3L	ets variant 3-like	440695
EVA1A	eva-1 homolog A (C. elegans)	84141
EVA1B	eva-1 homolog B (C. elegans)	55194
EVC	Ellis van Creveld syndrome	2121
EVC2	Ellis van Creveld syndrome 2	132884
EVPL	envoplakin	2125
EXD2	exonuclease 3'-5' domain containing 2	55218
EXOC2	exocyst complex component 2	55770
EXOC3L2	exocyst complex component 3-like 2	90332
EXOC3L4	exocyst complex component 3-like 4	91828
EXOC6B	exocyst complex component 6B	23233
EXOSC2	exosome component 2	23404
EXOSC3	exosome component 3	51010
EXOSC6	exosome component 6	118460
EXTL1	exostosin-like glycosyltransferase 1	2134
EXTL3	exostosin-like glycosyltransferase 3	2137
EYA2	eyes absent homolog 2 (Drosophila)	2139
EYA3	eyes absent homolog 3 (Drosophila)	2140
EZH2	enhancer of zeste homolog 2 (Drosophila)	2146
F10	coagulation factor X	2159
F13A1	coagulation factor XIII, A1 polypeptide	2162
F8	coagulation factor VIII, procoagulant component	2157
F8A1	coagulation factor VIII-associated 1	8263
F8A2	coagulation factor VIII-associated 2	474383
F8A3	coagulation factor VIII-associated 3	474384
FAAH	fatty acid amide hydrolase	2166
FAAH2	fatty acid amide hydrolase 2	158584
FABP12	fatty acid binding protein 12	646486
FABP6	fatty acid binding protein 6, ileal	2172
FADD	Fas (TNFRSF6)-associated via death domain	8772
FADS2	fatty acid desaturase 2	9415
FAHD2A	fumarylacetoacetate hydrolase domain containing 2A	51011
FAHD2CP	fumarylacetoacetate hydrolase domain containing 2C, pseudogene	729234
FAIM	Fas apoptotic inhibitory molecule	55179
FAIM2	Fas apoptotic inhibitory molecule 2	23017
FAIM3	Fas apoptotic inhibitory molecule 3	9214
FAM101A	family with sequence similarity 101, member A	144347
FAM101B	family with sequence similarity 101, member B	359845
FAM102A	family with sequence similarity 102, member A	399665
FAM102B	family with sequence similarity 102, member B	284611
FAM104A	family with sequence similarity 104, member A	84923
FAM104B	family with sequence similarity 104, member B	90736
FAM107A	family with sequence similarity 107, member A	11170
FAM107B	family with sequence similarity 107, member B	83641
FAM111B	family with sequence similarity 111, member B	374393
FAM115C	family with sequence similarity 115, member C	285966
FAM120A	family with sequence similarity 120A	23196
FAM120C	family with sequence similarity 120C	54954
FAM122A	family with sequence similarity 122A	116224
FAM129A	family with sequence similarity 129, member A	116496
FAM129C	family with sequence similarity 129, member C	199786
FAM131A	family with sequence similarity 131, member A	131408
FAM131C	family with sequence similarity 131, member C	348487
FAM13A-AS1	FAM13A antisense RNA 1	285512
FAM149A	family with sequence similarity 149, member A	25854
FAM151A	family with sequence similarity 151, member A	338094
FAM153A	family with sequence similarity 153, member A	285596
FAM153C	family with sequence similarity 153, member C, pseudogene	653316
FAM154A	family with sequence similarity 154, member A	158297
FAM154B	family with sequence similarity 154, member B	283726
FAM155A	family with sequence similarity 155, member A	728215
FAM155B	family with sequence similarity 155, member B	27112
FAM159A	family with sequence similarity 159, member A	348378
FAM160A1	family with sequence similarity 160, member A1	729830
FAM160A2	family with sequence similarity 160, member A2	84067
FAM162B	family with sequence similarity 162, member B	221303
FAM163B	family with sequence similarity 163, member B	642968
FAM171A1	family with sequence similarity 171, member A1	221061
FAM173A	family with sequence similarity 173, member A	65990
FAM173B	family with sequence similarity 173, member B	134145
FAM177B	family with sequence similarity 177, member B	400823
FAM178A	family with sequence similarity 178, member A	55719
FAM178B	family with sequence similarity 178, member B	51252
FAM180A	family with sequence similarity 180, member A	389558
FAM181A-AS1	FAM181A antisense RNA 1	283592
FAM182B	family with sequence similarity 182, member B	728882
FAM183B	acyloxyacyl hydrolase (neutrophil)	340286
FAM187B	family with sequence similarity 187, member B	148109
FAM189A2	family with sequence similarity 189, member A2	9413
FAM189B	family with sequence similarity 189, member B	10712
FAM195B	family with sequence similarity 195, member B	348262
FAM196A	family with sequence similarity 196, member A	642938
FAM198A	family with sequence similarity 198, member A	729085
FAM199X	family with sequence similarity 199, X-linked	139231
FAM19A4	family with sequence similarity 19 (chemokine (C-C motif)-like), member A4	151647
FAM19A5	family with sequence similarity 19 (chemokine (C-C motif)-like), member A5	25817
FAM201A	family with sequence similarity 201, member A	158228
FAM203A	family with sequence similarity 203, member A	51236
FAM206A	family with sequence similarity 206, member A	54942
FAM207A	family with sequence similarity 207, member A	85395
FAM208A	family with sequence similarity 208, member A	23272
FAM209A	family with sequence similarity 209, member A	200232
FAM209B	family with sequence similarity 209, member B	388799
FAM20B	family with sequence similarity 20, member B	9917
FAM20C	family with sequence similarity 20, member C	56975
FAM212A	family with sequence similarity 212, member A	389119
FAM213A	family with sequence similarity 213, member A	84293
FAM217A	family with sequence similarity 217, member A	222826
FAM217B	family with sequence similarity 217, member B	63939
FAM219A	family with sequence similarity 219, member A	203259
FAM21C	family with sequence similarity 21, member C	253725
FAM222A	family with sequence similarity 222, member A	84915
FAM223A	family with sequence similarity 223, member A (non-protein coding)	100132967
FAM223B	family with sequence similarity 223, member B (non-protein coding)	286967
FAM225A	family with sequence similarity 225, member A (non-protein coding)	286333
FAM225B	family with sequence similarity 225, member B (non-protein coding)	100128385
FAM226A	family with sequence similarity 226, member A (non-protein coding)	203429
FAM226B	family with sequence similarity 226, member B (non-protein coding)	653687
FAM228A	family with sequence similarity 228, member A	653140
FAM27A	family with sequence similarity 27, member A	548321
FAM27B	family with sequence similarity 27, member B	100133121
FAM27L	family with sequence similarity 27-like	284123
FAM3B	family with sequence similarity 3, member B	54097
FAM46A	family with sequence similarity 46, member A	55603
FAM47A	family with sequence similarity 47, member A	158724
FAM47B	family with sequence similarity 47, member B	170062
FAM47C	family with sequence similarity 47, member C	442444
FAM49A	family with sequence similarity 49, member A	81553
FAM50A	family with sequence similarity 50, member A	9130
FAM50B	family with sequence similarity 50, member B	26240
FAM53A	family with sequence similarity 53, member A	152877
FAM57A	family with sequence similarity 57, member A	79850
FAM58A	family with sequence similarity 58, member A	92002
FAM58BP	cyclin-related protein FAM58B	339521
FAM69A	family with sequence similarity 69, member A	388650
FAM71D	family with sequence similarity 71, member D	161142
FAM71E1	family with sequence similarity 71, member E1	112703
FAM71E2	family with sequence similarity 71, member E2	284418
FAM76A	family with sequence similarity 76, member A	199870
FAM83A	family with sequence similarity 83, member A	84985
FAM83C	family with sequence similarity 83, member C	128876
FAM83D	family with sequence similarity 83, member D	81610
FAM83E	family with sequence similarity 83, member E	54854
FAM83H	family with sequence similarity 83, member H	286077
FAM84B	family with sequence similarity 84, member B	157638
FAM8A1	family with sequence similarity 8, member A1	51439
FAM91A1	family with sequence similarity 91, member A1	157769
FAM92A1P2	family with sequence similarity 92, member A3	403315
FAM92B	family with sequence similarity 92, member B	339145
FAM95B1	family with sequence similarity 95, member B1	100133036
FAM98C	family with sequence similarity 98, member C	147965
FAM9A	family with sequence similarity 9, member A	171482
FAM9B	family with sequence similarity 9, member B	171483
FAM9C	family with sequence similarity 9, member C	171484
FANCA	Fanconi anemia, complementation group A	2175
FANCD2OS	FANCD2 opposite strand	115795
FANK1	fibronectin type III and ankyrin repeat domains 1	92565
FAR2P1	fatty acyl CoA reductase 2 pseudogene 1	440905
FASLG	Fas ligand (TNF superfamily, member 6)	356
FASN	fatty acid synthase	2194
FASTKD2	FAST kinase domains 2	22868
FAT1	FAT atypical cadherin 1	2195
FBL	fibrillarin	2091
FBLIM1	filamin binding LIM protein 1	54751
FBLN1	fibulin 1	2192
FBLN2	fibulin 2	2199
FBLN5	fibulin 5	10516
FBN3	fibrillin 3	84467
FBP1	fructose-1,6-bisphosphatase 1	2203
FBRS	fibrosin	64319
FBXL13	F-box and leucine-rich repeat protein 13	222235
FBXL16	F-box and leucine-rich repeat protein 16	146330
FBXL17	F-box and leucine-rich repeat protein 17	64839
FBXL2	F-box and leucine-rich repeat protein 2	25827
FBXL21	F-box and leucine-rich repeat protein 21 (gene/pseudogene)	26223
FBXL6	F-box and leucine-rich repeat protein 6	26233
FBXO10	F-box protein 10	26267
FBXO17	F-box protein 17	115290
FBXO18	F-box protein, helicase, 18	84893
FBXO2	F-box protein 2	26232
FBXO21	F-box protein 21	23014
FBXO22	F-box protein 22	26263
FBXO22-AS1	FBXO22 antisense RNA 1	692224
FBXO27	F-box protein 27	126433
FBXO31	F-box protein 31	79791
FBXO4	F-box protein 4	26272
FBXO44	F-box protein 44	93611
FBXO45	F-box protein 45	200933
FBXO46	F-box protein 46	23403
FBXO47	F-box protein 47	494188
FBXO48	F-box protein 48	554251
FBXW10	F-box and WD repeat domain containing 10	10517
FBXW12	F-box and WD repeat domain containing 12	285231
FCER2	Fc fragment of IgE, low affinity II, receptor for (CD23)	2208
FCGR3A	Fc fragment of IgG, low affinity IIIa, receptor (CD16a)	2214
FCHSD1	FCH and double SH3 domains 1	89848
FCN1	ficolin (collagen/fibrinogen domain containing) 1	2219
FCN2	ficolin (collagen/fibrinogen domain containing lectin) 2	2220
FCN3	ficolin (collagen/fibrinogen domain containing) 3	8547
FCRL6	Fc receptor-like 6	343413
FDPSP2	farnesyl diphosphate synthase pseudogene 2	619190
FDX1L	ferredoxin 1-like	112812
FDXR	ferredoxin reductase	2232
FEM1A	fem-1 homolog a (C. elegans)	55527
FER1L5	fer-1-like 5 (C. elegans)	90342
FERMT3	fermitin family member 3	83706
FES	feline sarcoma oncogene	2242
FEZ2	fasciculation and elongation protein zeta 2 (zygin II)	9637
FFAR1	free fatty acid receptor 1	2864
FFAR2	free fatty acid receptor 2	2867
FGD1	FYVE, RhoGEF and PH domain containing 1	2245
FGD2	FYVE, RhoGEF and PH domain containing 2	221472
FGD3	FYVE, RhoGEF and PH domain containing 3	89846
FGD5	FYVE, RhoGEF and PH domain containing 5	152273
FGF1	fibroblast growth factor 1 (acidic)	2246
FGF13	fibroblast growth factor 13	2258
FGF18	fibroblast growth factor 18	8817
FGF21	fibroblast growth factor 21	26291
FGF22	fibroblast growth factor 22	27006
FGF4	fibroblast growth factor 4	2249
FGF6	fibroblast growth factor 6	2251
FGFBP1	fibroblast growth factor binding protein 1	9982
FGFBP2	fibroblast growth factor binding protein 2	83888
FGFR2	fibroblast growth factor receptor 2	2263
FGFRL1	fibroblast growth factor receptor-like 1	53834
FGR	feline Gardner-Rasheed sarcoma viral oncogene homolog	2268
FHL1	four and a half LIM domains 1	2273
FHL2	four and a half LIM domains 2	2274
FHL5	four and a half LIM domains 5	9457
FIGNL2	fidgetin-like 2	401720
FIZ1	FLT3-interacting zinc finger 1	84922
FKBP4	FK506 binding protein 4, 59kDa	2288
FKBP5	FK506 binding protein 5	2289
FKBP6	FK506 binding protein 6, 36kDa	8468
FKBP9	FK506 binding protein 9, 63 kDa	11328
FKRP	fukutin related protein	79147
FKSG29	FKSG29	100131561
FKSG83	FKSG83	83954
FLII	flightless I homolog (Drosophila)	2314
FLJ10038	uncharacterized protein FLJ10038	55056
FLJ16779	uncharacterized LOC100192386	100192386
FLJ25363	uncharacterized LOC401082	401082
FLJ30679	uncharacterized protein FLJ30679	146512
FLJ33360	FLJ33360 protein	401172
FLJ36000	uncharacterized FLJ36000	284124
FLJ36777	uncharacterized LOC730971	730971
FLJ37453	uncharacterized LOC729614	729614
FLJ41941	uncharacterized LOC100192420	100192420
FLJ42627	uncharacterized LOC645644	645644
FLJ45079	FLJ45079 protein	400624
FLOT2	flotillin 2	2319
FLRT1	fibronectin leucine rich transmembrane protein 1	23769
FLVCR1	feline leukemia virus subgroup C cellular receptor 1	28982
FLVCR1-AS1	FLVCR1 antisense RNA 1 (head to head)	642946
FMN1	formin 1	342184
FMO4	flavin containing monooxygenase 4	2329
FMOD	fibromodulin	2331
FMR1NB	fragile X mental retardation 1 neighbor	158521
FN3K	fructosamine 3 kinase	64122
FN3KRP	fructosamine 3 kinase related protein	79672
FNBP1	formin binding protein 1	23048
FNDC3A	fibronectin type III domain containing 3A	22862
FNDC7	fibronectin type III domain containing 7	163479
FNDC9	fibronectin type III domain containing 9	408263
FOLH1	folate hydrolase (prostate-specific membrane antigen) 1	2346
FOXI1	forkhead box I1	2299
FOXJ3	forkhead box J3	22887
FOXK1	forkhead box K1	221937
FOXK2	forkhead box K2	3607
FOXM1	forkhead box M1	2305
FOXN1	forkhead box N1	8456
FOXN3	forkhead box N3	1112
FOXO3	forkhead box O3	2309
FOXO3B	forkhead box O3B pseudogene	2310
FOXO4	forkhead box O4	4303
FOXP3	forkhead box P3	50943
FOXR1	forkhead box R1	283150
FOXRED2	FAD-dependent oxidoreductase domain containing 2	80020
FOXS1	forkhead box S1	2307
FPGT	fucose-1-phosphate guanylyltransferase	8790
FPR2	formyl peptide receptor 2	2358
FRG1	FSHD region gene 1	2483
FRG1B	FSHD region gene 1 family, member B	284802
FRMD1	FERM domain containing 1	79981
FRMD8	FERM domain containing 8	83786
FRMPD1	FERM and PDZ domain containing 1	22844
FRMPD2	FERM and PDZ domain containing 2	143162
FSCN1	fascin homolog 1, actin-bundling protein (Strongylocentrotus purpuratus)	6624
FSCN2	fascin homolog 2, actin-bundling protein, retinal (Strongylocentrotus purpuratus)	25794
FSCN3	fascin homolog 3, actin-bundling protein, testicular (Strongylocentrotus purpuratus)	29999
FSD1	fibronectin type III and SPRY domain containing 1	79187
FSD2	fibronectin type III and SPRY domain containing 2	123722
FSHB	follicle stimulating hormone, beta polypeptide	2488
FSTL3	follistatin-like 3 (secreted glycoprotein)	10272
FTH1	ferritin, heavy polypeptide 1	2495
FTH1P3	ferritin, heavy polypeptide 1 pseudogene 3	2498
FTHL17	ferritin, heavy polypeptide-like 17	53940
FTL	ferritin, light polypeptide	2512
FTLP10	ferritin, light polypeptide pseudogene 10	100130017
FTMT	ferritin mitochondrial	94033
FTSJ1	FtsJ RNA methyltransferase homolog 1 (E. coli)	24140
FTSJ2	FtsJ RNA methyltransferase homolog 2 (E. coli)	29960
FUCA1	fucosidase, alpha-L- 1, tissue	2517
FUNDC2	FUN14 domain containing 2	65991
FUNDC2P2	FUN14 domain containing 2 pseudogene 2	388965
FURIN	furin (paired basic amino acid cleaving enzyme)	5045
FUT1	fucosyltransferase 1 (galactoside 2-alpha-L-fucosyltransferase, H blood group)	2523
FUT11	fucosyltransferase 11 (alpha (1,3) fucosyltransferase)	170384
FUT2	fucosyltransferase 2 (secretor status included)	2524
FUT3	fucosyltransferase 3 (galactoside 3(4)-L-fucosyltransferase, Lewis blood group)	2525
FUT4	fucosyltransferase 4 (alpha (1,3) fucosyltransferase, myeloid-specific)	2526
FUT7	fucosyltransferase 7 (alpha (1,3) fucosyltransferase)	2529
FUT8	fucosyltransferase 8 (alpha (1,6) fucosyltransferase)	2530
FUT8-AS1	FUT8 antisense RNA 1	645431
FXYD2	FXYD domain containing ion transport regulator 2	486
FXYD5	FXYD domain containing ion transport regulator 5	53827
FXYD7	FXYD domain containing ion transport regulator 7	53822
FYN	FYN oncogene related to SRC, FGR, YES	2534
FZD3	frizzled family receptor 3	7976
FZR1	fizzy/cell division cycle 20 related 1 (Drosophila)	51343
G0S2	G0/G1switch 2	50486
G3BP1	GTPase activating protein (SH3 domain) binding protein 1	10146
G3BP2	GTPase activating protein (SH3 domain) binding protein 2	9908
G6PD	glucose-6-phosphate dehydrogenase	2539
GAA	glucosidase, alpha; acid	2548
GAB2	GRB2-associated binding protein 2	9846
GAB4	GRB2-associated binding protein family, member 4	128954
GABARAPL1	GABA(A) receptor-associated protein like 1	23710
GABARAPL2	GABA(A) receptor-associated protein-like 2	11345
GABBR2	gamma-aminobutyric acid (GABA) B receptor, 2	9568
GABPB1	GA binding protein transcription factor, beta subunit 1	2553
GABRD	gamma-aminobutyric acid (GABA) A receptor, delta	2563
GABRE	gamma-aminobutyric acid (GABA) A receptor, epsilon	2564
GABRG3	gamma-aminobutyric acid (GABA) A receptor, gamma 3	2567
GAGE10	G antigen 10	643832
GAL3ST2	galactose-3-O-sulfotransferase 2	64090
GAL3ST3	galactose-3-O-sulfotransferase 3	89792
GALE	UDP-galactose-4-epimerase	2582
GALNS	galactosamine (N-acetyl)-6-sulfate sulfatase	2588
GALNT1	UDP-N-acetyl-alpha-D-galactosamine:polypeptide N-acetylgalactosaminyltransferase 1 (GalNAc-T1)	2589
GALNT10	UDP-N-acetyl-alpha-D-galactosamine:polypeptide N-acetylgalactosaminyltransferase 10 (GalNAc-T10)	55568
GALNT15	UDP-N-acetyl-alpha-D-galactosamine:polypeptide N-acetylgalactosaminyltransferase 15	117248
GALNT16	UDP-N-acetyl-alpha-D-galactosamine:polypeptide N-acetylgalactosaminyltransferase 16	57452
GALNT18	UDP-N-acetyl-alpha-D-galactosamine:polypeptide N-acetylgalactosaminyltransferase 18	374378
GALNT6	UDP-N-acetyl-alpha-D-galactosamine:polypeptide N-acetylgalactosaminyltransferase 6 (GalNAc-T6)	11226
GALNT8	UDP-N-acetyl-alpha-D-galactosamine:polypeptide N-acetylgalactosaminyltransferase 8 (GalNAc-T8)	26290
GALNT9	UDP-N-acetyl-alpha-D-galactosamine:polypeptide N-acetylgalactosaminyltransferase 9 (GalNAc-T9)	50614
GALR3	galanin receptor 3	8484
GAMT	guanidinoacetate N-methyltransferase	2593
GAPVD1	GTPase activating protein and VPS9 domains 1	26130
GAREM	GRB2 associated, regulator of MAPK1	64762
GAS1	growth arrest-specific 1	2619
GAS2L1	growth arrest-specific 2 like 1	10634
GAS2L2	growth arrest-specific 2 like 2	246176
GAS6	growth arrest-specific 6	2621
GAS7	growth arrest-specific 7	8522
GAS8	growth arrest-specific 8	2622
GATA1	GATA binding protein 1 (globin transcription factor 1)	2623
GATA2	GATA binding protein 2	2624
GBA	glucosidase, beta, acid	2629
GBA3	glucosidase, beta, acid 3	57733
GBAP1	glucosidase, beta, acid pseudogene 1	2630
GBAS	glioblastoma amplified sequence	2631
GBGT1	globoside alpha-1,3-N-acetylgalactosaminyltransferase 1	26301
GBP5	guanylate binding protein 5	115362
GBX1	gastrulation brain homeobox 1	2636
GBX2	gastrulation brain homeobox 2	2637
GCHFR	GTP cyclohydrolase I feedback regulator	2644
GCM1	glial cells missing homolog 1 (Drosophila)	8521
GCNT4	glucosaminyl (N-acetyl) transferase 4, core 2	51301
GCNT7	glucosaminyl (N-acetyl) transferase family member 7	140687
GCOM1	GRINL1A complex locus 1	145781
GCSAML-AS1	GCSAML antisense RNA 1	148824
GDF1	growth differentiation factor 1	2657
GDF11	growth differentiation factor 11	10220
GDF2	growth differentiation factor 2	2658
GDF6	growth differentiation factor 6	392255
GDI1	GDP dissociation inhibitor 1	2664
GDNF	glial cell derived neurotrophic factor	2668
GDPD3	glycerophosphodiester phosphodiesterase domain containing 3	79153
GDPGP1	GDP-D-glucose phosphorylase 1	390637
GEMIN2	gem (nuclear organelle) associated protein 2	8487
GEMIN4	gem (nuclear organelle) associated protein 4	50628
GEN1	GEN1 Holliday junction 5' flap endonuclease	348654
GET4	golgi to ER traffic protein 4 homolog (S. cerevisiae)	51608
GFAP	glial fibrillary acidic protein	2670
GFOD1	glucose-fructose oxidoreductase domain containing 1	54438
GFPT2	glutamine-fructose-6-phosphate transaminase 2	9945
GFRA2	GDNF family receptor alpha 2	2675
GGA2	golgi-associated, gamma adaptin ear containing, ARF binding protein 2	23062
GGNBP2	gametogenetin binding protein 2	79893
GGT1	gamma-glutamyltransferase 1	2678
GGT3P	gamma-glutamyltransferase 3 pseudogene	2679
GGT6	gamma-glutamyltransferase 6	124975
GGTLC1	gamma-glutamyltransferase light chain 1	92086
GHRH	growth hormone releasing hormone	2691
GHRL	ghrelin/obestatin prepropeptide	51738
GHRLOS	ghrelin opposite strand/antisense RNA	100126793
GID8	GID complex subunit 8	54994
GIGYF1	GRB10 interacting GYF protein 1	64599
GIGYF2	GRB10 interacting GYF protein 2	26058
GIMAP7	GTPase, IMAP family member 7	168537
GIMAP8	GTPase, IMAP family member 8	155038
GIN1	gypsy retrotransposon integrase 1	54826
GJA3	gap junction protein, alpha 3, 46kDa	2700
GJA4	gap junction protein, alpha 4, 37kDa	2701
GJA5	gap junction protein, alpha 5, 40kDa	2702
GJB1	gap junction protein, beta 1, 32kDa	2705
GJB5	gap junction protein, beta 5, 31.1kDa	2709
GJC2	gap junction protein, gamma 2, 47kDa	57165
GJD4	gap junction protein, delta 4, 40.1kDa	219770
GK2	glycerol kinase 2	2712
GK3P	glycerol kinase 3 pseudogene	2713
GK5	glycerol kinase 5 (putative)	256356
GKAP1	G kinase anchoring protein 1	80318
GLI2	GLI family zinc finger 2	2736
GLI4	GLI family zinc finger 4	2738
GLIS1	GLIS family zinc finger 1	148979
GLIS2	GLIS family zinc finger 2	84662
GLRB	glycine receptor, beta	2743
GLRX2	glutaredoxin 2	51022
GLS2	glutaminase 2 (liver, mitochondrial)	27165
GLTPD1	glycolipid transfer protein domain containing 1	80772
GLTPD2	glycolipid transfer protein domain containing 2	388323
GMCL1P1	germ cell-less, spermatogenesis associated 1 pseudogene 1	64396
GMEB2	glucocorticoid modulatory element binding protein 2	26205
GMIP	GEM interacting protein	51291
GML	glycosylphosphatidylinositol anchored molecule like	2765
GNA15	guanine nucleotide binding protein (G protein), alpha 15 (Gq class)	2769
GNAL	guanine nucleotide binding protein (G protein), alpha activating activity polypeptide, olfactory type	2774
GNAS	GNAS complex locus	2778
GNAS-AS1	GNAS antisense RNA 1	149775
GNAZ	guanine nucleotide binding protein (G protein), alpha z polypeptide	2781
GNB1	guanine nucleotide binding protein (G protein), beta polypeptide 1	2782
GNB3	guanine nucleotide binding protein (G protein), beta polypeptide 3	2784
GNB5	guanine nucleotide binding protein (G protein), beta 5	10681
GNG11	guanine nucleotide binding protein (G protein), gamma 11	2791
GNG13	guanine nucleotide binding protein (G protein), gamma 13	51764
GNG8	guanine nucleotide binding protein (G protein), gamma 8	94235
GNGT2	guanine nucleotide binding protein (G protein), gamma transducing activity polypeptide 2	2793
GNPTG	N-acetylglucosamine-1-phosphate transferase, gamma subunit	84572
GNRHR	gonadotropin-releasing hormone receptor	2798
GOLGA6B	golgin A6 family, member B	55889
GOLGA6D	golgin A6 family, member D	653643
GOLGA8A	golgin A8 family, member A	23015
GOLGA8B	golgin A8 family, member B	440270
GOT2	glutamic-oxaloacetic transaminase 2, mitochondrial	2806
GP1BA	glycoprotein Ib (platelet), alpha polypeptide	2811
GP1BB	glycoprotein Ib (platelet), beta polypeptide	2812
GP2	glycoprotein 2 (zymogen granule membrane)	2813
GP5	glycoprotein V (platelet)	2814
GP6	glycoprotein VI (platelet)	51206
GPAA1	glycosylphosphatidylinositol anchor attachment 1	8733
GPALPP1	GPALPP motifs containing 1	55425
GPAT2	glycerol-3-phosphate acyltransferase 2, mitochondrial	150763
GPC1	glypican 1	2817
GPC3	glypican 3	2719
GPCPD1	glycerophosphocholine phosphodiesterase GDE1 homolog (S. cerevisiae)	56261
GPI	glucose-6-phosphate isomerase	2821
GPIHBP1	glycosylphosphatidylinositol anchored high density lipoprotein binding protein 1	338328
GPN3	GPN-loop GTPase 3	51184
GPR101	G protein-coupled receptor 101	83550
GPR116	G protein-coupled receptor 116	221395
GPR123	G protein-coupled receptor 123	84435
GPR124	G protein-coupled receptor 124	25960
GPR133	G protein-coupled receptor 133	283383
[truncated: 3,864 more rows]

## Sheet: LSEC (7281)
Methylated genes in LSEC (N = 7281)
Gene Symbol	Description	NCBI gene ID
A1BG	alpha-1-B glycoprotein	1
A3GALT2	alpha 1,3-galactosyltransferase 2	127550
A4GALT	alpha 1,4-galactosyltransferase	53947
AACSP1	acetoacetyl-CoA synthetase pseudogene 1	729522
AADAC	arylacetamide deacetylase	13
AADACL3	arylacetamide deacetylase-like 3	126767
AADAT	aminoadipate aminotransferase	51166
AANAT	aralkylamine N-acetyltransferase	15
AARSD1	alanyl-tRNA synthetase domain containing 1	80755
AATK-AS1	AATK antisense RNA 1	388428
ABAT	4-aminobutyrate aminotransferase	18
ABCA11P	ATP-binding cassette, sub-family A (ABC1), member 11, pseudogene	79963
ABCA2	ATP-binding cassette, sub-family A (ABC1), member 2	20
ABCA4	ATP-binding cassette, sub-family A (ABC1), member 4	24
ABCA5	ATP-binding cassette, sub-family A (ABC1), member 5	23461
ABCA7	ATP-binding cassette, sub-family A (ABC1), member 7	10347
ABCB11	ATP-binding cassette, sub-family B (MDR/TAP), member 11	8647
ABCB6	ATP-binding cassette, sub-family B (MDR/TAP), member 6	10058
ABCB9	ATP-binding cassette, sub-family B (MDR/TAP), member 9	23457
ABCC1	ATP-binding cassette, sub-family C (CFTR/MRP), member 1	4363
ABCC13	ATP-binding cassette, sub-family C (CFTR/MRP), member 13, pseudogene	150000
ABCC5	ATP-binding cassette, sub-family C (CFTR/MRP), member 5	10057
ABCD1	ATP-binding cassette, sub-family D (ALD), member 1	215
ABCF2	ATP-binding cassette, sub-family F (GCN20), member 2	10061
ABCF3	ATP-binding cassette, sub-family F (GCN20), member 3	55324
ABCG1	ATP-binding cassette, sub-family G (WHITE), member 1	9619
ABHD11	abhydrolase domain containing 11	83451
ABHD12	abhydrolase domain containing 12	26090
ABHD15	abhydrolase domain containing 15	116236
ABHD16B	abhydrolase domain containing 16B	140701
ABHD3	abhydrolase domain containing 3	171586
ABI2	abl-interactor 2	10152
ABI3	ABI family, member 3	51225
ABL1	c-abl oncogene 1, non-receptor tyrosine kinase	25
ABL2	c-abl oncogene 2, non-receptor tyrosine kinase	27
ABLIM1	actin binding LIM protein 1	3983
ABLIM3	actin binding LIM protein family, member 3	22885
ABR	active BCR-related	29
ABRA	actin-binding Rho activating protein	137735
ACACA	acetyl-CoA carboxylase alpha	31
ACADS	acyl-CoA dehydrogenase, C-2 to C-3 short chain	35
ACAP3	ArfGAP with coiled-coil, ankyrin repeat and PH domains 3	116983
ACBD3	acyl-CoA binding domain containing 3	64746
ACBD4	acyl-CoA binding domain containing 4	79777
ACBD7	acyl-CoA binding domain containing 7	414149
ACCSL	1-aminocyclopropane-1-carboxylate synthase homolog (Arabidopsis)(non-functional)-like	390110
ACD	adrenocortical dysplasia homolog (mouse)	65057
ACE	angiotensin I converting enzyme	1636
ACER1	alkaline ceramidase 1	125981
ACKR3	atypical chemokine receptor 3	57007
ACN9	ACN9 homolog (S. cerevisiae)	57001
ACOT11	acyl-CoA thioesterase 11	26027
ACOT2	acyl-CoA thioesterase 2	10965
ACOT4	acyl-CoA thioesterase 4	122970
ACOT7	acyl-CoA thioesterase 7	11332
ACOT8	acyl-CoA thioesterase 8	10005
ACOT9	acyl-CoA thioesterase 9	23597
ACOX2	acyl-CoA oxidase 2, branched chain	8309
ACOX3	acyl-CoA oxidase 3, pristanoyl	8310
ACOXL	acyl-CoA oxidase-like	55289
ACPL2	acid phosphatase-like 2	92370
ACPT	acid phosphatase, testicular	93650
ACR	acrosin	49
ACRC	acidic repeat containing	93953
ACSBG2	acyl-CoA synthetase bubblegum family member 2	81616
ACSF3	acyl-CoA synthetase family member 3	197322
ACSL1	acyl-CoA synthetase long-chain family member 1	2180
ACSS1	acyl-CoA synthetase short-chain family member 1	84532
ACTA1	actin, alpha 1, skeletal muscle	58
ACTB	actin, beta	60
ACTG2	actin, gamma 2, smooth muscle, enteric	72
ACTL10	actin-like 10	170487
ACTL7A	actin-like 7A	10881
ACTL7B	actin-like 7B	10880
ACTL9	actin-like 9	284382
ACTN2	actinin, alpha 2	88
ACTN3	actinin, alpha 3	89
ACTN4	actinin, alpha 4	81
ACTR3	ARP3 actin-related protein 3 homolog (yeast)	10096
ACTR8	ARP8 actin-related protein 8 homolog (yeast)	93973
ACTRT2	actin-related protein T2	140625
ACY1	aminoacylase 1	95
ACYP1	acylphosphatase 1, erythrocyte (common) type	97
ADAD1	adenosine deaminase domain containing 1 (testis-specific)	132612
ADAD2	adenosine deaminase domain containing 2	161931
ADAM10	ADAM metallopeptidase domain 10	102
ADAM12	ADAM metallopeptidase domain 12	8038
ADAM2	ADAM metallopeptidase domain 2	2515
ADAM20	ADAM metallopeptidase domain 20	8748
ADAM21P1	ADAM metallopeptidase domain 21 pseudogene 1	145241
ADAM30	ADAM metallopeptidase domain 30	11085
ADAM33	ADAM metallopeptidase domain 33	80332
ADAM3A	ADAM metallopeptidase domain 3A (pseudogene)	1587
ADAM6	ADAM metallopeptidase domain 6, pseudogene	8755
ADAM7	ADAM metallopeptidase domain 7	8756
ADAM8	ADAM metallopeptidase domain 8	101
ADAMTS10	ADAM metallopeptidase with thrombospondin type 1 motif, 10	81794
ADAMTS13	ADAM metallopeptidase with thrombospondin type 1 motif, 13	11093
ADAMTS14	ADAM metallopeptidase with thrombospondin type 1 motif, 14	140766
ADAMTS15	ADAM metallopeptidase with thrombospondin type 1 motif, 15	170689
ADAMTS16	ADAM metallopeptidase with thrombospondin type 1 motif, 16	170690
ADAMTS17	ADAM metallopeptidase with thrombospondin type 1 motif, 17	170691
ADAMTS2	ADAM metallopeptidase with thrombospondin type 1 motif, 2	9509
ADAMTS7	ADAM metallopeptidase with thrombospondin type 1 motif, 7	11173
ADAMTSL2	ADAMTS-like 2	9719
ADAMTSL5	ADAMTS-like 5	339366
ADAP1	ArfGAP with dual PH domains 1	11033
ADARB1	adenosine deaminase, RNA-specific, B1	104
ADARB2-AS1	ADARB2 antisense RNA 1	642394
ADAT1	adenosine deaminase, tRNA-specific 1	23536
ADC	arginine decarboxylase	113451
ADCY10P1	adenylate cyclase 10 (soluble) pseudogene 1	221442
ADCY3	adenylate cyclase 3	109
ADCY5	adenylate cyclase 5	111
ADCY9	adenylate cyclase 9	115
ADCYAP1R1	adenylate cyclase activating polypeptide 1 (pituitary) receptor type I	117
ADI1	acireductone dioxygenase 1	55256
ADIPOR2	adiponectin receptor 2	79602
ADK	adenosine kinase	132
ADM2	adrenomedullin 2	79924
ADM5	adrenomedullin 5 (putative)	199800
ADNP2	ADNP homeobox 2	22850
ADORA2A	adenosine A2a receptor	135
ADORA2B	adenosine A2b receptor	136
ADORA3	adenosine A3 receptor	140
ADPRH	ADP-ribosylarginine hydrolase	141
ADPRHL1	ADP-ribosylhydrolase like 1	113622
ADPRHL2	ADP-ribosylhydrolase like 2	54936
ADPRM	ADP-ribose/CDP-alcohol diphosphatase, manganese-dependent	56985
ADRA1D	adrenoceptor alpha 1D	146
ADRA2C	adrenoceptor alpha 2C	152
ADRB1	adrenoceptor beta 1	153
ADRBK1	adrenergic, beta, receptor kinase 1	156
ADRM1	adhesion regulating molecule 1	11047
ADSSL1	adenylosuccinate synthase like 1	122622
AEBP1	AE binding protein 1	165
AEN	apoptosis enhancing nuclease	64782
AFAP1	actin filament associated protein 1	60312
AFAP1-AS1	AFAP1 antisense RNA 1	84740
AFAP1L2	actin filament associated protein 1-like 2	84632
AFF3	AF4/FMR2 family, member 3	3899
AFG3L1P	AFG3-like AAA ATPase 1, pseudogene	172
AGA	aspartylglucosaminidase	175
AGAP1	ArfGAP with GTPase domain, ankyrin repeat and PH domain 1	116987
AGAP2-AS1	AGAP2 antisense RNA 1	100130776
AGAP5	ArfGAP with GTPase domain, ankyrin repeat and PH domain 5	729092
AGBL2	ATP/GTP binding protein-like 2	79841
AGFG1	ArfGAP with FG repeats 1	3267
AGK	acylglycerol kinase	55750
AGL	amylo-alpha-1, 6-glucosidase, 4-alpha-glucanotransferase	178
AGMAT	agmatine ureohydrolase (agmatinase)	79814
AGO1	argonaute RISC catalytic component 1	26523
AGPAT1	1-acylglycerol-3-phosphate O-acyltransferase 1	10554
AGPAT3	1-acylglycerol-3-phosphate O-acyltransferase 3	56894
AGPAT4-IT1	AGPAT4 intronic transcript 1 (non-protein coding)	79992
AGPAT6	1-acylglycerol-3-phosphate O-acyltransferase 6	137964
AGXT	alanine-glyoxylate aminotransferase	189
AHDC1	AT hook, DNA binding motif, containing 1	27245
AHI1	Abelson helper integration site 1	54806
AHNAK2	AHNAK nucleoprotein 2	113146
AHRR	aryl-hydrocarbon receptor repressor	57491
AHSA2	AHA1, activator of heat shock 90kDa protein ATPase homolog 2 (yeast)	130872
AICDA	activation-induced cytidine deaminase	57379
AIF1L	allograft inflammatory factor 1-like	83543
AIFM3	apoptosis-inducing factor, mitochondrion-associated, 3	150209
AIM1L	absent in melanoma 1-like	55057
AIRE	autoimmune regulator	326
AJUBA	ajuba LIM protein	84962
AK1	adenylate kinase 1	203
AK2	adenylate kinase 2	204
AK3	adenylate kinase 3	50808
AK4	adenylate kinase 4	205
AK5	adenylate kinase 5	26289
AKAP1	A kinase (PRKA) anchor protein 1	8165
AKAP10	A kinase (PRKA) anchor protein 10	11216
AKAP11	A kinase (PRKA) anchor protein 11	11215
AKAP12	A kinase (PRKA) anchor protein 12	9590
AKAP13	A kinase (PRKA) anchor protein 13	11214
AKAP17A	A kinase (PRKA) anchor protein 17A	8227
AKAP8	A kinase (PRKA) anchor protein 8	10270
AKAP8L	A kinase (PRKA) anchor protein 8-like	26993
AKNA	AT-hook transcription factor	80709
AKR1B10	aldo-keto reductase family 1, member B10 (aldose reductase)	57016
AKR1B15	aldo-keto reductase family 1, member B15	441282
AKR1E2	aldo-keto reductase family 1, member E2	83592
AKR7A2P1	aldo-keto reductase family 7, member A2 pseudogene 1	246182
AKT1	v-akt murine thymoma viral oncogene homolog 1	207
AKT1S1	AKT1 substrate 1 (proline-rich)	84335
AKT3	v-akt murine thymoma viral oncogene homolog 3	10000
ALAS1	aminolevulinate, delta-, synthase 1	211
ALDH1A2	aldehyde dehydrogenase 1 family, member A2	8854
ALDH1A3	aldehyde dehydrogenase 1 family, member A3	220
ALDH1L2	aldehyde dehydrogenase 1 family, member L2	160428
ALDH3A1	aldehyde dehydrogenase 3 family, member A1	218
ALDH3B1	aldehyde dehydrogenase 3 family, member B1	221
ALDH3B2	aldehyde dehydrogenase 3 family, member B2	222
ALDH7A1	aldehyde dehydrogenase 7 family, member A1	501
ALDOA	aldolase A, fructose-bisphosphate	226
ALDOC	aldolase C, fructose-bisphosphate	230
ALG1	ALG1, chitobiosyldiphosphodolichol beta-mannosyltransferase	56052
ALG11	ALG11, alpha-1,2-mannosyltransferase	440138
ALG12	ALG12, alpha-1,6-mannosyltransferase	79087
ALG14	ALG14, UDP-N-acetylglucosaminyltransferase subunit	199857
ALG1L2	ALG1, chitobiosyldiphosphodolichol beta-mannosyltransferase-like 2	644974
ALG2	ALG2, alpha-1,3/1,6-mannosyltransferase	85365
ALG9	ALG9, alpha-1,2-mannosyltransferase	79796
ALKBH4	alkB, alkylation repair homolog 4 (E. coli)	54784
ALKBH6	alkB, alkylation repair homolog 6 (E. coli)	84964
ALKBH7	alkB, alkylation repair homolog 7 (E. coli)	84266
ALLC	allantoicase	55821
ALOX12	arachidonate 12-lipoxygenase	239
ALOX12B	arachidonate 12-lipoxygenase, 12R type	242
ALOX15B	arachidonate 15-lipoxygenase, type B	247
ALOX5	arachidonate 5-lipoxygenase	240
ALOX5AP	arachidonate 5-lipoxygenase-activating protein	241
ALPK3	alpha-kinase 3	57538
ALPL	alkaline phosphatase, liver/bone/kidney	249
ALPP	alkaline phosphatase, placental	250
ALPPL2	alkaline phosphatase, placental-like 2	251
ALS2CL	ALS2 C-terminal like	259173
ALS2CR11	amyotrophic lateral sclerosis 2 (juvenile) chromosome region, candidate 11	151254
ALS2CR12	amyotrophic lateral sclerosis 2 (juvenile) chromosome region, candidate 12	130540
AMD1	adenosylmethionine decarboxylase 1	262
AMH	anti-Mullerian hormone	268
AMN	amnion associated transmembrane protein	81693
AMPD2	adenosine monophosphate deaminase 2	271
AMPD3	adenosine monophosphate deaminase 3	272
AMTN	amelotin	401138
AMY1A	amylase, alpha 1A (salivary)	276
AMY1B	amylase, alpha 1B (salivary)	277
AMY1C	amylase, alpha 1C (salivary)	278
AMY2A	amylase, alpha 2A (pancreatic)	279
AMZ1	archaelysin family metallopeptidase 1	155185
AMZ2	archaelysin family metallopeptidase 2	51321
AMZ2P1	archaelysin family metallopeptidase 2 pseudogene 1	201283
ANAPC11	anaphase promoting complex subunit 11	51529
ANAPC15	anaphase promoting complex subunit 15	25906
ANAPC7	anaphase promoting complex subunit 7	51434
ANGPT1	angiopoietin 1	284
ANGPT2	angiopoietin 2	285
ANGPTL2	angiopoietin-like 2	23452
ANGPTL5	angiopoietin-like 5	253935
ANK1	ankyrin 1, erythrocytic	286
ANKEF1	ankyrin repeat and EF-hand domain containing 1	63926
ANKFN1	ankyrin-repeat and fibronectin type III domain containing 1	162282
ANKFY1	ankyrin repeat and FYVE domain containing 1	51479
ANKLE2	ankyrin repeat and LEM domain containing 2	23141
ANKMY1	ankyrin repeat and MYND domain containing 1	51281
ANKRD11	ankyrin repeat domain 11	29123
ANKRD13A	ankyrin repeat domain 13A	88455
ANKRD13D	ankyrin repeat domain 13 family, member D	338692
ANKRD16	ankyrin repeat domain 16	54522
ANKRD2	ankyrin repeat domain 2 (stretch responsive muscle)	26287
ANKRD20A11P	ankyrin repeat domain 20 family, member A11, pseudogene	391267
ANKRD20A2	ankyrin repeat domain 20 family, member A2	441430
ANKRD20A3	ankyrin repeat domain 20 family, member A3	441425
ANKRD20A8P	ankyrin repeat domain 20 family, member A8, pseudogene	729171
ANKRD23	ankyrin repeat domain 23	200539
ANKRD24	ankyrin repeat domain 24	170961
ANKRD26P1	ankyrin repeat domain 26 pseudogene 1	124149
ANKRD29	ankyrin repeat domain 29	147463
ANKRD30A	ankyrin repeat domain 30A	91074
ANKRD30BL	ankyrin repeat domain 30B-like	554226
ANKRD30BP2	ankyrin repeat domain 30B pseudogene 2	149992
ANKRD35	ankyrin repeat domain 35	148741
ANKRD36BP2	ankyrin repeat domain 36B pseudogene 2	645784
ANKRD37	ankyrin repeat domain 37	353322
ANKRD39	ankyrin repeat domain 39	51239
ANKRD42	ankyrin repeat domain 42	338699
ANKRD7	ankyrin repeat domain 7	56311
ANKS1B	ankyrin repeat and sterile alpha motif domain containing 1B	56899
ANKS6	ankyrin repeat and sterile alpha motif domain containing 6	203286
ANO1	anoctamin 1, calcium activated chloride channel	55107
ANO7	anoctamin 7	50636
ANP32A-IT1	ANP32A intronic transcript 1 (non-protein coding)	80035
ANP32AP1	acidic (leucine-rich) nuclear phosphoprotein 32 family, member A pseudogene 1	723972
ANP32B	acidic (leucine-rich) nuclear phosphoprotein 32 family, member B	10541
ANP32C	acidic (leucine-rich) nuclear phosphoprotein 32 family, member C	23520
ANP32D	acidic (leucine-rich) nuclear phosphoprotein 32 family, member D	23519
ANP32E	acidic (leucine-rich) nuclear phosphoprotein 32 family, member E	81611
ANXA11	annexin A11	311
ANXA4	annexin A4	307
ANXA7	annexin A7	310
ANXA8	annexin A8	653145
ANXA8L1	annexin A8-like 1	728113
ANXA8L2	annexin A8-like 2	244
AOC1	amine oxidase, copper containing 1	26
AOC3	amine oxidase, copper containing 3	8639
AOC4P	amine oxidase, copper containing 4, pseudogene	90586
AP1M2	adaptor-related protein complex 1, mu 2 subunit	10053
AP1S1	adaptor-related protein complex 1, sigma 1 subunit	1174
AP1S3	adaptor-related protein complex 1, sigma 3 subunit	130340
AP2A2	adaptor-related protein complex 2, alpha 2 subunit	161
AP3B2	adaptor-related protein complex 3, beta 2 subunit	8120
AP3M2	adaptor-related protein complex 3, mu 2 subunit	10947
AP4B1	adaptor-related protein complex 4, beta 1 subunit	10717
AP4M1	adaptor-related protein complex 4, mu 1 subunit	9179
AP5S1	adaptor-related protein complex 5, sigma 1 subunit	55317
AP5Z1	adaptor-related protein complex 5, zeta 1 subunit	9907
APBA1	amyloid beta (A4) precursor protein-binding, family A, member 1	320
APBA2	amyloid beta (A4) precursor protein-binding, family A, member 2	321
APC	adenomatous polyposis coli	324
APC2	adenomatosis polyposis coli 2	10297
APCDD1	adenomatosis polyposis coli down-regulated 1	147495
APCDD1L	adenomatosis polyposis coli down-regulated 1-like	164284
API5	apoptosis inhibitor 5	8539
APLF	aprataxin and PNKP like factor	200558
APLP1	amyloid beta (A4) precursor-like protein 1	333
APLP2	amyloid beta (A4) precursor-like protein 2	334
APOA4	apolipoprotein A-IV	337
APOBEC2	apolipoprotein B mRNA editing enzyme, catalytic polypeptide-like 2	10930
APOBEC3C	apolipoprotein B mRNA editing enzyme, catalytic polypeptide-like 3C	27350
APOBEC3D	apolipoprotein B mRNA editing enzyme, catalytic polypeptide-like 3D	140564
APOBEC3F	apolipoprotein B mRNA editing enzyme, catalytic polypeptide-like 3F	200316
APOBEC3G	apolipoprotein B mRNA editing enzyme, catalytic polypeptide-like 3G	60489
APOC2	apolipoprotein C-II	344
APOC4	apolipoprotein C-IV	346
APOD	apolipoprotein D	347
APOE	apolipoprotein E	348
APP	amyloid beta (A4) precursor protein	351
APPL2	adaptor protein, phosphotyrosine interaction, PH domain and leucine zipper containing 2	55198
APRT	adenine phosphoribosyltransferase	353
APTX	aprataxin	54840
AQP1	aquaporin 1	358
AQP12A	aquaporin 12A	375318
AQP12B	aquaporin 12B	653437
AQP2	aquaporin 2 (collecting duct)	359
AQP5	aquaporin 5	362
AQP6	aquaporin 6, kidney specific	363
AQP7	aquaporin 7	364
AQP7P1	aquaporin 7 pseudogene 1	375719
AQP7P2	aquaporin 7 pseudogene 2	389756
AQP7P3	aquaporin 7 pseudogene 3	441432
AQP8	aquaporin 8	343
ARAP2	ArfGAP with RhoGAP domain, ankyrin repeat and PH domain 2	116984
ARC	activity-regulated cytoskeleton-associated protein	23237
ARF5	ADP-ribosylation factor 5	381
ARF6	ADP-ribosylation factor 6	382
ARFGEF2	ADP-ribosylation factor guanine nucleotide-exchange factor 2 (brefeldin A-inhibited)	10564
ARFIP2	ADP-ribosylation factor interacting protein 2	23647
ARFRP1	ADP-ribosylation factor related protein 1	10139
ARGLU1	arginine and glutamate rich 1	55082
ARHGAP1	Rho GTPase activating protein 1	392
ARHGAP10	Rho GTPase activating protein 10	79658
ARHGAP23	Rho GTPase activating protein 23	57636
ARHGAP25	Rho GTPase activating protein 25	9938
ARHGAP27	Rho GTPase activating protein 27	201176
ARHGAP32	Rho GTPase activating protein 32	9743
ARHGAP35	Rho GTPase activating protein 35	2909
ARHGAP36	Rho GTPase activating protein 36	158763
ARHGAP39	Rho GTPase activating protein 39	80728
ARHGAP9	Rho GTPase activating protein 9	64333
ARHGDIA	Rho GDP dissociation inhibitor (GDI) alpha	396
ARHGEF1	Rho guanine nucleotide exchange factor (GEF) 1	9138
ARHGEF18	Rho/Rac guanine nucleotide exchange factor (GEF) 18	23370
ARHGEF3	Rho guanine nucleotide exchange factor (GEF) 3	50650
ARHGEF4	Rho guanine nucleotide exchange factor (GEF) 4	50649
ARHGEF7	Rho guanine nucleotide exchange factor (GEF) 7	8874
ARID3B	AT rich interactive domain 3B (BRIGHT-like)	10620
ARID3C	AT rich interactive domain 3C (BRIGHT-like)	138715
ARID5A	AT rich interactive domain 5A (MRF1-like)	10865
ARIH1	ariadne RBR E3 ubiquitin protein ligase 1	25820
ARL10	ADP-ribosylation factor-like 10	285598
ARL16	ADP-ribosylation factor-like 16	339231
ARL17A	ADP-ribosylation factor-like 17A	51326
ARL17B	ADP-ribosylation factor-like 17B	641522
ARL2BP	ADP-ribosylation factor-like 2 binding protein	23568
ARL3	ADP-ribosylation factor-like 3	403
ARL4C	ADP-ribosylation factor-like 4C	10123
ARL6	ADP-ribosylation factor-like 6	84100
ARL6IP4	ADP-ribosylation-like factor 6 interacting protein 4	51329
ARMC10	armadillo repeat containing 10	83787
ARMC3	armadillo repeat containing 3	219681
ARMC4	armadillo repeat containing 4	55130
ARMC8	armadillo repeat containing 8	25852
ARNT2	aryl-hydrocarbon receptor nuclear translocator 2	9915
ARPC1B	actin related protein 2/3 complex, subunit 1B, 41kDa	10095
ARPC2	actin related protein 2/3 complex, subunit 2, 34kDa	10109
ARPC4	actin related protein 2/3 complex, subunit 4, 20kDa	10093
ARPC5L	actin related protein 2/3 complex, subunit 5-like	81873
ARPP19	cAMP-regulated phosphoprotein, 19kDa	10776
ARPP21	cAMP-regulated phosphoprotein, 21kDa	10777
ARRB1	arrestin, beta 1	408
ARRB2	arrestin, beta 2	409
ARRDC2	arrestin domain containing 2	27106
ARSE	arylsulfatase E (chondrodysplasia punctata 1)	415
ARSH	arylsulfatase family, member H	347527
ARSK	arylsulfatase family, member K	153642
ART1	ADP-ribosyltransferase 1	417
ART3	ADP-ribosyltransferase 3	419
ART5	ADP-ribosyltransferase 5	116969
ARTN	artemin	9048
ARV1	ARV1 homolog (S. cerevisiae)	64801
ARVCF	armadillo repeat gene deleted in velocardiofacial syndrome	421
ASAH2B	N-acylsphingosine amidohydrolase (non-lysosomal ceramidase) 2B	653308
ASB1	ankyrin repeat and SOCS box containing 1	51665
ASB12	ankyrin repeat and SOCS box containing 12	142689
ASB13	ankyrin repeat and SOCS box containing 13	79754
ASB14	ankyrin repeat and SOCS box containing 14	142686
ASB16	ankyrin repeat and SOCS box containing 16	92591
ASB16-AS1	ASB16 antisense RNA 1	339201
ASB6	ankyrin repeat and SOCS box containing 6	140459
ASCL2	achaete-scute family bHLH transcription factor 2	430
ASF1A	anti-silencing function 1A histone chaperone	25842
ASGR1	asialoglycoprotein receptor 1	432
ASIC2	acid-sensing (proton-gated) ion channel 2	40
ASIC3	acid-sensing (proton-gated) ion channel 3	9311
ASMT	acetylserotonin O-methyltransferase	438
ASMTL-AS1	ASMTL antisense RNA 1	80161
ASPA	aspartoacylase	443
ASPDH	aspartate dehydrogenase domain containing	554235
ASPG	asparaginase homolog (S. cerevisiae)	374569
ASPHD1	aspartate beta-hydroxylase domain containing 1	253982
ASPSCR1	alveolar soft part sarcoma chromosome region, candidate 1	79058
ASRGL1	asparaginase like 1	80150
ASTE1	asteroid homolog 1 (Drosophila)	28990
ASTN2	astrotactin 2	23245
ASXL2	additional sex combs like 2 (Drosophila)	55252
ASZ1	ankyrin repeat, SAM and basic leucine zipper domain containing 1	136991
ATAD3A	ATPase family, AAA domain containing 3A	55210
ATAD3B	ATPase family, AAA domain containing 3B	83858
ATAD3C	ATPase family, AAA domain containing 3C	219293
ATAD5	ATPase family, AAA domain containing 5	79915
ATF1	activating transcription factor 1	466
ATF5	activating transcription factor 5	22809
ATG12	autophagy related 12	9140
ATG13	autophagy related 13	9776
ATG14	autophagy related 14	22863
ATG16L1	autophagy related 16-like 1 (S. cerevisiae)	55054
ATG2B	autophagy related 2B	55102
ATHL1	ATH1, acid trehalase-like 1 (yeast)	80162
ATIC	5-aminoimidazole-4-carboxamide ribonucleotide formyltransferase/IMP cyclohydrolase	471
ATL2	atlastin GTPase 2	64225
ATN1	atrophin 1	1822
ATP10A	ATPase, class V, type 10A	57194
ATP12A	ATPase, H+/K+ transporting, nongastric, alpha polypeptide	479
ATP13A1	ATPase type 13A1	57130
ATP1A2	ATPase, Na+/K+ transporting, alpha 2 polypeptide	477
ATP1A3	ATPase, Na+/K+ transporting, alpha 3 polypeptide	478
ATP1A4	ATPase, Na+/K+ transporting, alpha 4 polypeptide	480
ATP2A3	ATPase, Ca++ transporting, ubiquitous	489
ATP2B2	ATPase, Ca++ transporting, plasma membrane 2	491
ATP2B3	ATPase, Ca++ transporting, plasma membrane 3	492
ATP4B	ATPase, H+/K+ exchanging, beta polypeptide	496
ATP5D	ATP synthase, H+ transporting, mitochondrial F1 complex, delta subunit	513
ATP5G3	ATP synthase, H+ transporting, mitochondrial Fo complex, subunit C3 (subunit 9)	518
ATP5J	ATP synthase, H+ transporting, mitochondrial Fo complex, subunit F6	522
ATP5J2	ATP synthase, H+ transporting, mitochondrial Fo complex, subunit F2	9551
ATP5SL	ATP5S-like	55101
ATP6AP1	ATPase, H+ transporting, lysosomal accessory protein 1	537
ATP6AP1L	ATPase, H+ transporting, lysosomal accessory protein 1-like	92270
ATP6V0A1	ATPase, H+ transporting, lysosomal V0 subunit a1	535
ATP6V0A2	ATPase, H+ transporting, lysosomal V0 subunit a2	23545
ATP6V0A4	ATPase, H+ transporting, lysosomal V0 subunit a4	50617
ATP6V0B	ATPase, H+ transporting, lysosomal 21kDa, V0 subunit b	533
ATP6V0C	ATPase, H+ transporting, lysosomal 16kDa, V0 subunit c	527
ATP6V1B1	ATPase, H+ transporting, lysosomal 56/58kDa, V1 subunit B1	525
ATP6V1G2	ATPase, H+ transporting, lysosomal 13kDa, V1 subunit G2	534
ATP8A2	ATPase, aminophospholipid transporter, class I, type 8A, member 2	51761
ATP8B1	ATPase, aminophospholipid transporter, class I, type 8B, member 1	5205
ATP9A	ATPase, class II, type 9A	10079
ATP9B	ATPase, class II, type 9B	374868
ATPAF1	ATP synthase mitochondrial F1 complex assembly factor 1	64756
ATPAF2	ATP synthase mitochondrial F1 complex assembly factor 2	91647
ATRIP	ATR interacting protein	84126
ATRX	alpha thalassemia/mental retardation syndrome X-linked	546
ATXN10	ataxin 10	25814
ATXN2L	ataxin 2-like	11273
ATXN3	ataxin 3	4287
ATXN3L	ataxin 3-like	92552
ATXN7	ataxin 7	6314
ATXN7L3	ataxin 7-like 3	56970
AURKAIP1	aurora kinase A interacting protein 1	54998
AURKAPS1	aurora kinase A pseudogene 1	6791
AURKC	aurora kinase C	6795
AVP	arginine vasopressin	551
AVPR1B	arginine vasopressin receptor 1B	553
AVPR2	arginine vasopressin receptor 2	554
AWAT1	acyl-CoA wax alcohol acyltransferase 1	158833
AWAT2	acyl-CoA wax alcohol acyltransferase 2	158835
AXIN1	axin 1	8312
B3GALNT1	beta-1,3-N-acetylgalactosaminyltransferase 1 (globoside blood group)	8706
B3GALT4	UDP-Gal:betaGlcNAc beta 1,3-galactosyltransferase, polypeptide 4	8705
B3GALT6	UDP-Gal:betaGal beta 1,3-galactosyltransferase polypeptide 6	126792
B3GAT3	beta-1,3-glucuronyltransferase 3 (glucuronosyltransferase I)	26229
B3GNT1	UDP-GlcNAc:betaGal beta-1,3-N-acetylglucosaminyltransferase 1	11041
B3GNT4	UDP-GlcNAc:betaGal beta-1,3-N-acetylglucosaminyltransferase 4	79369
B3GNT5	UDP-GlcNAc:betaGal beta-1,3-N-acetylglucosaminyltransferase 5	84002
B3GNT7	UDP-GlcNAc:betaGal beta-1,3-N-acetylglucosaminyltransferase 7	93010
B4GALT1	UDP-Gal:betaGlcNAc beta 1,4- galactosyltransferase, polypeptide 1	2683
B4GALT2	UDP-Gal:betaGlcNAc beta 1,4- galactosyltransferase, polypeptide 2	8704
B9D2	B9 protein domain 2	80776
BACE1	beta-site APP-cleaving enzyme 1	23621
BACH1	BTB and CNC homology 1, basic leucine zipper transcription factor 1	571
BAD	BCL2-associated agonist of cell death	572
BAG2	BCL2-associated athanogene 2	9532
BAG4	BCL2-associated athanogene 4	9530
BAGE	B melanoma antigen	574
BAGE2	B melanoma antigen family, member 2	85319
BAGE3	B melanoma antigen family, member 3	85318
BAGE4	B melanoma antigen family, member 4	85317
BAGE5	B melanoma antigen family, member 5	85316
BAI1	brain-specific angiogenesis inhibitor 1	575
BAIAP2-AS1	BAIAP2 antisense RNA 1 (head to head)	440465
BAIAP2L2	BAI1-associated protein 2-like 2	80115
BAMBI	BMP and activin membrane-bound inhibitor	25805
BANF2	barrier to autointegration factor 2	140836
BANP	BTG3 associated nuclear protein	54971
BARD1	BRCA1 associated RING domain 1	580
BBC3	BCL2 binding component 3	27113
BBS1	Bardet-Biedl syndrome 1	582
BBS10	Bardet-Biedl syndrome 10	79738
BBS2	Bardet-Biedl syndrome 2	583
BCAP31	B-cell receptor-associated protein 31	10134
BCAT2	branched chain amino-acid transaminase 2, mitochondrial	587
BCKDHA	branched chain keto acid dehydrogenase E1, alpha polypeptide	593
BCKDK	branched chain ketoacid dehydrogenase kinase	10295
BCL2	B-cell CLL/lymphoma 2	596
BCL2L12	BCL2-like 12 (proline rich)	83596
BCL2L14	BCL2-like 14 (apoptosis facilitator)	79370
BCL2L15	BCL2-like 15	440603
BCL3	B-cell CLL/lymphoma 3	602
BCL6B	B-cell CLL/lymphoma 6, member B	255877
BCL7A	B-cell CLL/lymphoma 7A	605
BCL7B	B-cell CLL/lymphoma 7B	9275
BCL7C	B-cell CLL/lymphoma 7C	9274
BCS1L	BC1 (ubiquinol-cytochrome c reductase) synthesis-like	617
BCYRN1	brain cytoplasmic RNA 1	618
BDH1	3-hydroxybutyrate dehydrogenase, type 1	622
BDKRB1	bradykinin receptor B1	623
BDKRB2	bradykinin receptor B2	624
BDNF	brain-derived neurotrophic factor	627
BEAN1	brain expressed, associated with NEDD4, 1	146227
BEGAIN	brain-enriched guanylate kinase-associated	57596
BEND2	BEN domain containing 2	139105
BEND7	BEN domain containing 7	222389
BEST2	bestrophin 2	54831
BFAR	bifunctional apoptosis regulator	51283
BHLHA15	basic helix-loop-helix family, member a15	168620
BHMT	betaine--homocysteine S-methyltransferase	635
BICC1	bicaudal C homolog 1 (Drosophila)	80114
BICD2	bicaudal D homolog 2 (Drosophila)	23299
BID	BH3 interacting domain death agonist	637
BIN2	bridging integrator 2	51411
BIRC5	baculoviral IAP repeat containing 5	332
BIRC7	baculoviral IAP repeat containing 7	79444
BIRC8	baculoviral IAP repeat containing 8	112401
BLCAP	bladder cancer associated protein	10904
BLK	B lymphoid tyrosine kinase	640
BLMH	bleomycin hydrolase	642
BLOC1S2	biogenesis of lysosomal organelles complex-1, subunit 2	282991
BLOC1S3	biogenesis of lysosomal organelles complex-1, subunit 3	388552
BLVRA	biliverdin reductase A	644
BLVRB	biliverdin reductase B (flavin reductase (NADPH))	645
BMI1	BMI1 polycomb ring finger oncogene	648
BMP1	bone morphogenetic protein 1	649
BMP10	bone morphogenetic protein 10	27302
BMP2	bone morphogenetic protein 2	650
BMP8A	bone morphogenetic protein 8a	353500
BMP8B	bone morphogenetic protein 8b	656
BMPR1A	bone morphogenetic protein receptor, type IA	657
BMPR2	bone morphogenetic protein receptor, type II (serine/threonine kinase)	659
BMS1	BMS1 ribosome biogenesis factor	9790
BMS1P1	BMS1 pseudogene 1	728053
BMS1P20	BMS1 pseudogene 20	96610
BMS1P4	BMS1 pseudogene 4	729096
BMS1P5	BMS1 pseudogene 5	399761
BMS1P6	BMS1 pseudogene 6	642826
BNC1	basonuclin 1	646
BNIP1	BCL2/adenovirus E1B 19kDa interacting protein 1	662
BNIP3	BCL2/adenovirus E1B 19kDa interacting protein 3	664
BNIPL	BCL2/adenovirus E1B 19kD interacting protein like	149428
BOC	BOC cell adhesion associated, oncogene regulated	91653
BOK	BCL2-related ovarian killer	666
BOLA3	bolA family member 3	388962
BOLL	boule-like RNA-binding protein	66037
BOP1	block of proliferation 1	23246
BPIFB1	BPI fold containing family B, member 1	92747
BPIFB3	BPI fold containing family B, member 3	359710
BPIFB4	BPI fold containing family B, member 4	149954
BPIFC	BPI fold containing family C	254240
BRAP	BRCA1 associated protein	8315
BRCA1	breast cancer 1, early onset	672
BRD1	bromodomain containing 1	23774
BRD7P3	bromodomain containing 7 pseudogene 3	23629
BRD9	bromodomain containing 9	65980
BRDT	bromodomain, testis-specific	676
BREA2	breast cancer estrogen-induced apoptosis 2	286076
BRF1	BRF1, RNA polymerase III transcription initiation factor 90 kDa subunit	2972
BRF2	BRF2, RNA polymerase III transcription initiation factor 50 kDa subunit	55290
BRIX1	BRX1, biogenesis of ribosomes, homolog (S. cerevisiae)	55299
BRMS1	breast cancer metastasis suppressor 1	25855
BROX	BRO1 domain and CAAX motif containing	148362
BRPF1	bromodomain and PHD finger containing, 1	7862
BRSK2	BR serine/threonine kinase 2	9024
BRWD1	bromodomain and WD repeat domain containing 1	54014
BSG	basigin	682
BSND	Bartter syndrome, infantile, with sensorineural deafness (Barttin)	7809
BTAF1	BTAF1 RNA polymerase II, B-TFIID transcription factor-associated, 170kDa	9044
BTBD11	BTB (POZ) domain containing 11	121551
BTBD16	BTB (POZ) domain containing 16	118663
BTBD17	BTB (POZ) domain containing 17	388419
BTBD18	BTB (POZ) domain containing 18	643376
BTBD19	BTB (POZ) domain containing 19	149478
BTBD6	BTB (POZ) domain containing 6	90135
BTD	biotinidase	686
BTG2	BTG family, member 2	7832
BTK	Bruton agammaglobulinemia tyrosine kinase	695
BTLA	B and T lymphocyte associated	151888
BTN3A2	butyrophilin, subfamily 3, member A2	11118
BTNL8	butyrophilin-like 8	79908
BUB1	BUB1 mitotic checkpoint serine/threonine kinase	699
BZRAP1	benzodiazapine receptor (peripheral) associated protein 1	9256
BZW1P2	basic leucine zipper and W2 domains 1 pseudogene 2	151579
C10orf113	chromosome 10 open reading frame 113	387638
C10orf12	chromosome 10 open reading frame 12	26148
C10orf131	chromosome 10 open reading frame 131	100127889
C10orf137	chromosome 10 open reading frame 137	26098
C10orf2	chromosome 10 open reading frame 2	56652
C10orf35	chromosome 10 open reading frame 35	219738
C10orf62	chromosome 10 open reading frame 62	414157
C10orf71	chromosome 10 open reading frame 71	118461
C10orf76	chromosome 10 open reading frame 76	79591
C10orf82	chromosome 10 open reading frame 82	143379
C10orf88	chromosome 10 open reading frame 88	80007
C10orf91	chromosome 10 open reading frame 91	170393
C10orf93	chromosome 10 open reading frame 93	255352
C10orf99	chromosome 10 open reading frame 99	387695
C11orf16	chromosome 11 open reading frame 16	56673
C11orf21	chromosome 11 open reading frame 21	29125
C11orf24	chromosome 11 open reading frame 24	53838
C11orf35	chromosome 11 open reading frame 35	256329
C11orf53	chromosome 11 open reading frame 53	341032
C11orf68	chromosome 11 open reading frame 68	83638
C11orf80	chromosome 11 open reading frame 80	79703
C11orf87	chromosome 11 open reading frame 87	399947
C11orf94	chromosome 11 open reading frame 94	143678
C12orf23	chromosome 12 open reading frame 23	90488
C12orf29	chromosome 12 open reading frame 29	91298
C12orf39	chromosome 12 open reading frame 39	80763
C12orf4	chromosome 12 open reading frame 4	57102
C12orf40	chromosome 12 open reading frame 40	283461
C12orf43	chromosome 12 open reading frame 43	64897
C12orf44	chromosome 12 open reading frame 44	60673
C12orf45	chromosome 12 open reading frame 45	121053
C12orf5	chromosome 12 open reading frame 5	57103
C12orf56	chromosome 12 open reading frame 56	115749
C12orf57	chromosome 12 open reading frame 57	113246
C12orf66	chromosome 12 open reading frame 66	144577
C13orf35	chromosome 13 open reading frame 35	400165
C14orf119	chromosome 14 open reading frame 119	55017
C14orf177	chromosome 14 open reading frame 177	283598
C14orf178	chromosome 14 open reading frame 178	283579
C14orf180	chromosome 14 open reading frame 180	400258
C14orf2	chromosome 14 open reading frame 2	9556
C14orf64	chromosome 14 open reading frame 64	388011
C14orf79	chromosome 14 open reading frame 79	122616
C14orf80	chromosome 14 open reading frame 80	283643
C14orf93	chromosome 14 open reading frame 93	60686
C15orf37	chromosome 15 open reading frame 37	283687
C15orf38	chromosome 15 open reading frame 38	348110
C15orf40	chromosome 15 open reading frame 40	123207
C15orf41	chromosome 15 open reading frame 41	84529
C15orf43	chromosome 15 open reading frame 43	145645
C15orf48	chromosome 15 open reading frame 48	84419
C15orf56	chromosome 15 open reading frame 56	644809
C15orf59	chromosome 15 open reading frame 59	388135
C15orf60	chromosome 15 open reading frame 60	283677
C15orf62	chromosome 15 open reading frame 62	643338
C16orf11	chromosome 16 open reading frame 11	146325
C16orf3	chromosome 16 open reading frame 3	750
C16orf45	chromosome 16 open reading frame 45	89927
C16orf52	chromosome 16 open reading frame 52	730094
C16orf54	chromosome 16 open reading frame 54	283897
C16orf59	chromosome 16 open reading frame 59	80178
C16orf70	chromosome 16 open reading frame 70	80262
C16orf74	chromosome 16 open reading frame 74	404550
C16orf86	chromosome 16 open reading frame 86	388284
C16orf89	chromosome 16 open reading frame 89	146556
C16orf90	chromosome 16 open reading frame 90	646174
C16orf91	chromosome 16 open reading frame 91	283951
C16orf92	chromosome 16 open reading frame 92	146378
C16orf93	chromosome 16 open reading frame 93	90835
C16orf96	chromosome 16 open reading frame 96	342346
C17orf107	chromosome 17 open reading frame 107	100130311
C17orf47	chromosome 17 open reading frame 47	284083
C17orf53	chromosome 17 open reading frame 53	78995
C17orf72	chromosome 17 open reading frame 72	92340
C17orf74	chromosome 17 open reading frame 74	201243
C17orf76-AS1	C17orf76 antisense RNA 1	125144
C17orf82	chromosome 17 open reading frame 82	388407
C17orf85	chromosome 17 open reading frame 85	55421
C17orf89	chromosome 17 open reading frame 89	284184
C17orf97	chromosome 17 open reading frame 97	400566
C17orf98	chromosome 17 open reading frame 98	388381
C18orf25	chromosome 18 open reading frame 25	147339
C19orf24	chromosome 19 open reading frame 24	55009
C19orf25	chromosome 19 open reading frame 25	148223
C19orf26	chromosome 19 open reading frame 26	255057
C19orf40	chromosome 19 open reading frame 40	91442
C19orf47	chromosome 19 open reading frame 47	126526
C19orf48	chromosome 19 open reading frame 48	84798
C19orf52	chromosome 19 open reading frame 52	90580
C19orf55	chromosome 19 open reading frame 55	148137
C19orf57	chromosome 19 open reading frame 57	79173
C19orf60	chromosome 19 open reading frame 60	55049
C19orf69	chromosome 19 open reading frame 69	100170765
C19orf70	chromosome 19 open reading frame 70	125988
C19orf71	chromosome 19 open reading frame 71	100128569
C19orf77	chromosome 19 open reading frame 77	284422
C19orf80	chromosome 19 open reading frame 80	55908
C1orf100	chromosome 1 open reading frame 100	200159
C1orf106	chromosome 1 open reading frame 106	55765
C1orf111	chromosome 1 open reading frame 111	284680
C1orf127	chromosome 1 open reading frame 127	148345
C1orf146	chromosome 1 open reading frame 146	388649
C1orf159	chromosome 1 open reading frame 159	54991
C1orf162	chromosome 1 open reading frame 162	128346
C1orf174	chromosome 1 open reading frame 174	339448
C1orf186	chromosome 1 open reading frame 186	440712
C1orf198	chromosome 1 open reading frame 198	84886
C1orf200	chromosome 1 open reading frame 200	644997
C1orf204	chromosome 1 open reading frame 204	284677
C1orf220	chromosome 1 open reading frame 220	400798
C1orf222	chromosome 1 open reading frame 222	339457
C1orf226	chromosome 1 open reading frame 226	400793
C1orf229	chromosome 1 open reading frame 229	388759
C1orf65	chromosome 1 open reading frame 65	164127
C1orf85	chromosome 1 open reading frame 85	112770
C1QA	complement component 1, q subcomponent, A chain	712
C1QB	complement component 1, q subcomponent, B chain	713
C1QL2	complement component 1, q subcomponent-like 2	165257
C1QL3	complement component 1, q subcomponent-like 3	389941
C1QTNF1	C1q and tumor necrosis factor related protein 1	114897
C1QTNF4	C1q and tumor necrosis factor related protein 4	114900
C1QTNF8	C1q and tumor necrosis factor related protein 8	390664
C1QTNF9	C1q and tumor necrosis factor related protein 9	338872
C1QTNF9B-AS1	C1QTNF9B antisense RNA 1	542767
C20orf144	chromosome 20 open reading frame 144	128864
C20orf166	chromosome 20 open reading frame 166	128826
C20orf166-AS1	C20orf166 antisense RNA 1	253868
C20orf195	chromosome 20 open reading frame 195	79025
C20orf196	chromosome 20 open reading frame 196	149840
C20orf203	chromosome 20 open reading frame 203	284805
C20orf24	chromosome 20 open reading frame 24	55969
C20orf85	chromosome 20 open reading frame 85	128602
C21orf128	chromosome 21 open reading frame 128	150147
C21orf15	chromosome 21 open reading frame 15	54094
C21orf2	chromosome 21 open reading frame 2	755
C21orf33	chromosome 21 open reading frame 33	8209
C21orf58	chromosome 21 open reading frame 58	54058
C21orf59	chromosome 21 open reading frame 59	56683
C21orf90	chromosome 21 open reading frame 90	114043
C22orf23	chromosome 22 open reading frame 23	84645
C22orf26	chromosome 22 open reading frame 26	55267
C22orf31	chromosome 22 open reading frame 31	25770
C22orf42	chromosome 22 open reading frame 42	150297
C22orf43	chromosome 22 open reading frame 43	51233
C2CD2	C2 calcium-dependent domain containing 2	25966
C2CD3	C2 calcium-dependent domain containing 3	26005
C2orf27B	chromosome 2 open reading frame 27B	408029
C2orf42	chromosome 2 open reading frame 42	54980
C2orf48	chromosome 2 open reading frame 48	348738
C2orf50	chromosome 2 open reading frame 50	130813
C2orf54	chromosome 2 open reading frame 54	79919
C2orf57	chromosome 2 open reading frame 57	165100
C2orf61	chromosome 2 open reading frame 61	285051
C2orf62	chromosome 2 open reading frame 62	375307
C2orf66	chromosome 2 open reading frame 66	401027
C2orf69	chromosome 2 open reading frame 69	205327
C2orf70	chromosome 2 open reading frame 70	339778
C2orf74	chromosome 2 open reading frame 74	339804
C2orf76	chromosome 2 open reading frame 76	130355
C2orf80	chromosome 2 open reading frame 80	389073
C2orf81	chromosome 2 open reading frame 81	388963
C2orf82	chromosome 2 open reading frame 82	389084
C2orf90	chromosome 2 open reading frame 90	391343
C3	complement component 3	718
C3orf14	chromosome 3 open reading frame 14	57415
C3orf20	chromosome 3 open reading frame 20	84077
C3orf27	chromosome 3 open reading frame 27	23434
C3orf30	chromosome 3 open reading frame 30	152405
C3orf35	chromosome 3 open reading frame 35	339883
C3orf36	chromosome 3 open reading frame 36	80111
C3orf38	chromosome 3 open reading frame 38	285237
C3orf43	chromosome 3 open reading frame 43	255798
C3orf49	chromosome 3 open reading frame 49	132200
C3orf58	chromosome 3 open reading frame 58	205428
C3orf67	chromosome 3 open reading frame 67	200844
C3orf70	chromosome 3 open reading frame 70	285382
C3orf79	chromosome 3 open reading frame 79	152118
C4A	complement component 4A (Rodgers blood group)	720
C4B	complement component 4B (Chido blood group)	721
C4BPA	complement component 4 binding protein, alpha	722
C4orf29	chromosome 4 open reading frame 29	80167
C4orf32	chromosome 4 open reading frame 32	132720
C4orf47	chromosome 4 open reading frame 47	441054
C4orf50	chromosome 4 open reading frame 50	389197
C5orf22	chromosome 5 open reading frame 22	55322
C5orf38	chromosome 5 open reading frame 38	153571
C5orf45	chromosome 5 open reading frame 45	51149
C5orf47	chromosome 5 open reading frame 47	133491
C5orf55	chromosome 5 open reading frame 55	116349
C5orf58	chromosome 5 open reading frame 58	133874
C5orf60	chromosome 5 open reading frame 60	285679
C6orf118	chromosome 6 open reading frame 118	168090
C6orf123	chromosome 6 open reading frame 123	26238
C6orf136	chromosome 6 open reading frame 136	221545
C6orf195	chromosome 6 open reading frame 195	154386
C6orf201	chromosome 6 open reading frame 201	404220
C6orf203	chromosome 6 open reading frame 203	51250
C6orf211	chromosome 6 open reading frame 211	79624
C6orf222	chromosome 6 open reading frame 222	389384
C6orf25	chromosome 6 open reading frame 25	80739
C7orf26	chromosome 7 open reading frame 26	79034
C7orf33	chromosome 7 open reading frame 33	202865
C7orf34	chromosome 7 open reading frame 34	135927
C7orf43	chromosome 7 open reading frame 43	55262
C7orf49	chromosome 7 open reading frame 49	78996
C7orf55	chromosome 7 open reading frame 55	154791
C7orf62	chromosome 7 open reading frame 62	219557
C7orf65	chromosome 7 open reading frame 65	401335
C8G	complement component 8, gamma polypeptide	733
C8orf4	chromosome 8 open reading frame 4	56892
C8orf46	chromosome 8 open reading frame 46	254778
C8orf74	chromosome 8 open reading frame 74	203076
C8orf76	chromosome 8 open reading frame 76	84933
C9orf114	chromosome 9 open reading frame 114	51490
C9orf116	chromosome 9 open reading frame 116	138162
C9orf129	chromosome 9 open reading frame 129	445577
C9orf142	chromosome 9 open reading frame 142	286257
C9orf152	chromosome 9 open reading frame 152	401546
C9orf163	chromosome 9 open reading frame 163	158055
C9orf169	chromosome 9 open reading frame 169	375791
C9orf170	chromosome 9 open reading frame 170	401535
C9orf172	chromosome 9 open reading frame 172	389813
C9orf173	chromosome 9 open reading frame 173	441476
C9orf24	chromosome 9 open reading frame 24	84688
C9orf3	chromosome 9 open reading frame 3	84909
C9orf69	chromosome 9 open reading frame 69	90120
C9orf84	chromosome 9 open reading frame 84	158401
C9orf91	chromosome 9 open reading frame 91	203197
C9orf96	chromosome 9 open reading frame 96	169436
CA1	carbonic anhydrase I	759
CA5A	carbonic anhydrase VA, mitochondrial	763
CA6	carbonic anhydrase VI	765
CAAP1	caspase activity and apoptosis inhibitor 1	79886
CAB39	calcium binding protein 39	51719
CABLES1	Cdk5 and Abl enzyme substrate 1	91768
CABLES2	Cdk5 and Abl enzyme substrate 2	81928
CABP2	calcium binding protein 2	51475
CABP4	calcium binding protein 4	57010
CABP5	calcium binding protein 5	56344
CACFD1	calcium channel flower domain containing 1	11094
CACHD1	cache domain containing 1	57685
CACNA1B	calcium channel, voltage-dependent, N type, alpha 1B subunit	774
CACNA1C	calcium channel, voltage-dependent, L type, alpha 1C subunit	775
CACNA1D	calcium channel, voltage-dependent, L type, alpha 1D subunit	776
CACNA1F	calcium channel, voltage-dependent, L type, alpha 1F subunit	778
CACNA1H	calcium channel, voltage-dependent, T type, alpha 1H subunit	8912
CACNA1S	calcium channel, voltage-dependent, L type, alpha 1S subunit	779
CACNA2D4	calcium channel, voltage-dependent, alpha 2/delta subunit 4	93589
CACNB2	calcium channel, voltage-dependent, beta 2 subunit	783
CACNB4	calcium channel, voltage-dependent, beta 4 subunit	785
CACNG1	calcium channel, voltage-dependent, gamma subunit 1	786
CACNG6	calcium channel, voltage-dependent, gamma subunit 6	59285
CACNG7	calcium channel, voltage-dependent, gamma subunit 7	59284
CAD	carbamoyl-phosphate synthetase 2, aspartate transcarbamylase, and dihydroorotase	790
CADM3	cell adhesion molecule 3	57863
CADM4	cell adhesion molecule 4	199731
CAGE1	cancer antigen 1	285782
CALCB	calcitonin-related polypeptide beta	797
CALHM3	calcium homeostasis modulator 3	119395
CALML3	calmodulin-like 3	810
CALML5	calmodulin-like 5	51806
CALML6	calmodulin-like 6	163688
CALN1	calneuron 1	83698
CALU	calumenin	813
CALY	calcyon neuron-specific vesicular protein	50632
CAMK1	calcium/calmodulin-dependent protein kinase I	8536
CAMKK1	calcium/calmodulin-dependent protein kinase kinase 1, alpha	84254
CAMP	cathelicidin antimicrobial peptide	820
CAMSAP1	calmodulin regulated spectrin-associated protein 1	157922
CAMTA2	calmodulin binding transcription activator 2	23125
CAND1	cullin-associated and neddylation-dissociated 1	55832
CANT1	calcium activated nucleotidase 1	124583
CAP2	CAP, adenylate cyclase-associated protein, 2 (yeast)	10486
CAPG	capping protein (actin filament), gelsolin-like	822
CAPN12	calpain 12	147968
CAPN13	calpain 13	92291
CAPN15	calpain 15	6650
CAPN2	calpain 2, (m/II) large subunit	824
CAPN3	calpain 3, (p94)	825
CAPN8	calpain 8	388743
CAPNS1	calpain, small subunit 1	826
CAPS	calcyphosine	828
CAPZB	capping protein (actin filament) muscle Z-line, beta	832
CARD11	caspase recruitment domain family, member 11	84433
CARD14	caspase recruitment domain family, member 14	79092
CARD16	caspase recruitment domain family, member 16	114769
CARD9	caspase recruitment domain family, member 9	64170
CARNS1	carnosine synthase 1	57571
CASC10	cancer susceptibility candidate 10	399726
CASC5	cancer susceptibility candidate 5	57082
CASD1	CAS1 domain containing 1	64921
CASKIN1	CASK interacting protein 1	57524
CASKIN2	CASK interacting protein 2	57513
CASP14	caspase 14, apoptosis-related cysteine peptidase	23581
CASP3	caspase 3, apoptosis-related cysteine peptidase	836
CASP7	caspase 7, apoptosis-related cysteine peptidase	840
CASQ1	calsequestrin 1 (fast-twitch, skeletal muscle)	844
CASQ2	calsequestrin 2 (cardiac muscle)	845
CATSPER1	cation channel, sperm associated 1	117144
CATSPER2	cation channel, sperm associated 2	117155
CATSPER2P1	cation channel, sperm associated 2 pseudogene 1	440278
CAV3	caveolin 3	859
CBFA2T3	core-binding factor, runt domain, alpha subunit 2; translocated to, 3	863
CBFB	core-binding factor, beta subunit	865
CBLC	Cbl proto-oncogene C, E3 ubiquitin protein ligase	23624
CBS	cystathionine-beta-synthase	875
CBX5	chromobox homolog 5	23468
CBX6	chromobox homolog 6	23466
CBX7	chromobox homolog 7	23492
CC2D2A	coiled-coil and C2 domain containing 2A	57545
CCBL2	cysteine conjugate-beta lyase 2	56267
CCDC101	coiled-coil domain containing 101	112869
CCDC102A	coiled-coil domain containing 102A	92922
CCDC103	coiled-coil domain containing 103	388389
CCDC104	coiled-coil domain containing 104	112942
CCDC106	coiled-coil domain containing 106	29903
CCDC109B	coiled-coil domain containing 109B	55013
CCDC112	coiled-coil domain containing 112	153733
CCDC116	coiled-coil domain containing 116	164592
CCDC117	coiled-coil domain containing 117	150275
CCDC124	coiled-coil domain containing 124	115098
CCDC125	coiled-coil domain containing 125	202243
CCDC127	coiled-coil domain containing 127	133957
CCDC129	coiled-coil domain containing 129	223075
CCDC137	coiled-coil domain containing 137	339230
CCDC144A	coiled-coil domain containing 144A	9720
CCDC144B	coiled-coil domain containing 144B (pseudogene)	284047
CCDC144CP	coiled-coil domain containing 144C, pseudogene	348254
CCDC144NL	coiled-coil domain containing 144 family, N-terminal like	339184
CCDC147	coiled-coil domain containing 147	159686
CCDC148	coiled-coil domain containing 148	130940
CCDC15	coiled-coil domain containing 15	80071
CCDC150	coiled-coil domain containing 150	284992
CCDC151	coiled-coil domain containing 151	115948
CCDC154	coiled-coil domain containing 154	645811
CCDC155	coiled-coil domain containing 155	147872
CCDC157	coiled-coil domain containing 157	550631
CCDC17	coiled-coil domain containing 17	149483
CCDC170	coiled-coil domain containing 170	80129
CCDC171	coiled-coil domain containing 171	203238
CCDC172	coiled-coil domain containing 172	374355
CCDC174	coiled-coil domain containing 174	51244
CCDC177	coiled-coil domain containing 177	56936
CCDC19	coiled-coil domain containing 19	25790
CCDC22	coiled-coil domain containing 22	28952
CCDC23	coiled-coil domain containing 23	374969
CCDC27	coiled-coil domain containing 27	148870
CCDC33	coiled-coil domain containing 33	80125
CCDC36	coiled-coil domain containing 36	339834
CCDC37	coiled-coil domain containing 37	348807
CCDC39	coiled-coil domain containing 39	339829
CCDC51	coiled-coil domain containing 51	79714
CCDC57	coiled-coil domain containing 57	284001
CCDC59	coiled-coil domain containing 59	29080
CCDC6	coiled-coil domain containing 6	8030
CCDC63	coiled-coil domain containing 63	160762
CCDC67	coiled-coil domain containing 67	159989
CCDC71L	coiled-coil domain containing 71-like	168455
CCDC73	coiled-coil domain containing 73	493860
CCDC78	coiled-coil domain containing 78	124093
CCDC79	coiled-coil domain containing 79	283847
CCDC8	coiled-coil domain containing 8	83987
CCDC82	coiled-coil domain containing 82	79780
CCDC87	coiled-coil domain containing 87	55231
CCDC88C	coiled-coil domain containing 88C	440193
CCDC96	coiled-coil domain containing 96	257236
CCER1	coiled-coil glutamate-rich protein 1	196477
CCIN	calicin	881
CCK	cholecystokinin	885
CCKAR	cholecystokinin A receptor	886
CCL17	chemokine (C-C motif) ligand 17	6361
CCL22	chemokine (C-C motif) ligand 22	6367
CCL26	chemokine (C-C motif) ligand 26	10344
CCL5	chemokine (C-C motif) ligand 5	6352
CCNA1	cyclin A1	8900
CCNB1	cyclin B1	891
CCNB3	cyclin B3	85417
CCNC	cyclin C	892
CCNDBP1	cyclin D-type binding-protein 1	23582
CCNF	cyclin F	899
CCNJ	cyclin J	54619
CCNO	cyclin O	10309
CCNY	cyclin Y	219771
CCR3	chemokine (C-C motif) receptor 3	1232
CCR6	chemokine (C-C motif) receptor 6	1235
CCR9	chemokine (C-C motif) receptor 9	10803
CCS	copper chaperone for superoxide dismutase	9973
CCSAP	centriole, cilia and spindle-associated protein	126731
CCSER2	coiled-coil serine-rich protein 2	54462
CCT4	chaperonin containing TCP1, subunit 4 (delta)	10575
CCT6P1	chaperonin containing TCP1, subunit 6 (zeta) pseudogene 1	643253
CCT8L1P	chaperonin containing TCP1, subunit 8 (theta)-like 1, pseudogene	155100
CCT8L2	chaperonin containing TCP1, subunit 8 (theta)-like 2	150160
CD151	CD151 molecule (Raph blood group)	977
CD164L2	CD164 sialomucin-like 2	388611
CD1A	CD1a molecule	909
CD1D	CD1d molecule	912
CD200R1	CD200 receptor 1	131450
CD226	CD226 molecule	10666
CD244	CD244 molecule, natural killer cell receptor 2B4	51744
CD247	CD247 molecule	919
CD248	CD248 molecule, endosialin	57124
CD27	CD27 molecule	939
CD2AP	CD2-associated protein	23607
CD300A	CD300a molecule	11314
CD300C	CD300c molecule	10871
CD300LB	CD300 molecule-like family member b	124599
CD3D	CD3d molecule, delta (CD3-TCR complex)	915
CD3G	CD3g molecule, gamma (CD3-TCR complex)	917
CD40	CD40 molecule, TNF receptor superfamily member 5	958
CD40LG	CD40 ligand	959
CD44	CD44 molecule (Indian blood group)	960
CD5	CD5 molecule	921
CD52	CD52 molecule	1043
CD6	CD6 molecule	923
CD7	CD7 molecule	924
CD79B	CD79b molecule, immunoglobulin-associated beta	974
CD81	CD81 molecule	975
CD9	CD9 molecule	928
CD93	CD93 molecule	22918
CD99L2	CD99 molecule-like 2	83692
CDC123	cell division cycle 123	8872
CDC14A	cell division cycle 14A	8556
CDC14B	cell division cycle 14B	8555
CDC16	cell division cycle 16	8881
CDC20	cell division cycle 20	991
CDC25A	cell division cycle 25A	993
CDC34	cell division cycle 34	997
CDC42BPB	CDC42 binding protein kinase beta (DMPK-like)	9578
CDC42BPG	CDC42 binding protein kinase gamma (DMPK-like)	55561
CDC42EP4	CDC42 effector protein (Rho GTPase binding) 4	23580
CDC42EP5	CDC42 effector protein (Rho GTPase binding) 5	148170
CDC45	cell division cycle 45	8318
CDC7	cell division cycle 7	8317
CDCA5	cell division cycle associated 5	113130
CDH15	cadherin 15, type 1, M-cadherin (myotubule)	1013
CDH22	cadherin 22, type 2	64405
CDH23	cadherin-related 23	64072
CDH24	cadherin 24, type 2	64403
CDH4	cadherin 4, type 1, R-cadherin (retinal)	1002
CDHR3	cadherin-related family member 3	222256
CDHR4	cadherin-related family member 4	389118
CDHR5	cadherin-related family member 5	53841
CDIPT	CDP-diacylglycerol--inositol 3-phosphatidyltransferase	10423
CDIPT-AS1	CDIPT antisense RNA 1 (head to head)	440356
CDK1	cyclin-dependent kinase 1	983
CDK10	cyclin-dependent kinase 10	8558
CDK11A	cyclin-dependent kinase 11A	728642
CDK11B	cyclin-dependent kinase 11B	984
CDK12	cyclin-dependent kinase 12	51755
CDK16	cyclin-dependent kinase 16	5127
CDK2	cyclin-dependent kinase 2	1017
CDK2AP1	cyclin-dependent kinase 2 associated protein 1	8099
CDK3	cyclin-dependent kinase 3	1018
CDK5RAP3	CDK5 regulatory subunit associated protein 3	80279
CDKAL1	CDK5 regulatory subunit associated protein 1-like 1	54901
CDKL3	cyclin-dependent kinase-like 3	51265
CDKL5	cyclin-dependent kinase-like 5	6792
CDKN2AIP	CDKN2A interacting protein	55602
CDKN3	cyclin-dependent kinase inhibitor 3	1033
CDO1	cysteine dioxygenase type 1	1036
CDON	cell adhesion associated, oncogene regulated	50937
CDPF1	cysteine-rich, DPF motif domain containing 1	150383
CDR1	cerebellar degeneration-related protein 1, 34kDa	1038
CDRT1	CMT1A duplicated region transcript 1	374286
CDRT15	CMT1A duplicated region transcript 15	146822
CDRT15P1	CMT1A duplicated region transcript 15 pseudogene 1	94158
CDRT4	CMT1A duplicated region transcript 4	284040
CDSN	corneodesmosin	1041
CDX1	caudal type homeobox 1	1044
CDYL	chromodomain protein, Y-like	9425
CEACAM16	carcinoembryonic antigen-related cell adhesion molecule 16	388551
CEBPB	CCAAT/enhancer binding protein (C/EBP), beta	1051
CEBPE	CCAAT/enhancer binding protein (C/EBP), epsilon	1053
CEBPZ	CCAAT/enhancer binding protein (C/EBP), zeta	10153
CECR2	cat eye syndrome chromosome region, candidate 2	27443
CECR5	cat eye syndrome chromosome region, candidate 5	27440
CECR6	cat eye syndrome chromosome region, candidate 6	27439
CECR7	cat eye syndrome chromosome region, candidate 7 (non-protein coding)	100130418
CEL	carboxyl ester lipase	1056
CELA2A	chymotrypsin-like elastase family, member 2A	63036
CELA2B	chymotrypsin-like elastase family, member 2B	51032
CELA3A	chymotrypsin-like elastase family, member 3A	10136
CELA3B	chymotrypsin-like elastase family, member 3B	23436
CELF2	CUGBP, Elav-like family member 2	10659
CELF5	CUGBP, Elav-like family member 5	60680
CELP	carboxyl ester lipase pseudogene	1057
CELSR1	cadherin, EGF LAG seven-pass G-type receptor 1	9620
CELSR2	cadherin, EGF LAG seven-pass G-type receptor 2	1952
CEND1	cell cycle exit and neuronal differentiation 1	51286
CENPBD1	CENPB DNA-binding domains containing 1	92806
CENPBD1P1	CENPBD1 pseudogene 1	65996
CENPF	centromere protein F, 350/400kDa	1063
CENPI	centromere protein I	2491
CENPK	centromere protein K	64105
CENPM	centromere protein M	79019
CENPU	centromere protein U	79682
CENPV	centromere protein V	201161
CENPW	centromere protein W	387103
CEP104	centrosomal protein 104kDa	9731
CEP112	centrosomal protein 112kDa	201134
CEP170B	centrosomal protein 170B	283638
CEP170P1	centrosomal protein 170kDa pseudogene 1	645455
CEP250	centrosomal protein 250kDa	11190
CEP350	centrosomal protein 350kDa	9857
CEP41	centrosomal protein 41kDa	95681
CEP57L1	centrosomal protein 57kDa-like 1	285753
CEP63	centrosomal protein 63kDa	80254
CEP72	centrosomal protein 72kDa	55722
CEP76	centrosomal protein 76kDa	79959
CEP78	centrosomal protein 78kDa	84131
CEP85	centrosomal protein 85kDa	64793
CEP89	centrosomal protein 89kDa	84902
CERK	ceramide kinase	64781
CERS1	ceramide synthase 1	10715
CERS2	ceramide synthase 2	29956
CERS3	ceramide synthase 3	204219
CERS4	ceramide synthase 4	79603
CERS5	ceramide synthase 5	91012
CERS6	ceramide synthase 6	253782
CES1	carboxylesterase 1	1066
CES1P1	carboxylesterase 1 pseudogene 1	51716
CES5A	carboxylesterase 5A	221223
CETN1	centrin, EF-hand protein, 1	1068
CETN4P	centrin EF-hand protein 4, pseudogene	729338
CFC1	cripto, FRL-1, cryptic family 1	55997
CFC1B	cripto, FRL-1, cryptic family 1B	653275
CFDP1	craniofacial development protein 1	10428
CFHR5	complement factor H-related 5	81494
CGB	chorionic gonadotropin, beta polypeptide	1082
CGB1	chorionic gonadotropin, beta polypeptide 1	114335
CGB2	chorionic gonadotropin, beta polypeptide 2	114336
CGB5	chorionic gonadotropin, beta polypeptide 5	93659
CGB7	chorionic gonadotropin, beta polypeptide 7	94027
CGB8	chorionic gonadotropin, beta polypeptide 8	94115
CGNL1	cingulin-like 1	84952
CHAC1	ChaC, cation transport regulator homolog 1 (E. coli)	79094
CHAD	chondroadherin	1101
CHADL	chondroadherin-like	150356
CHAF1B	chromatin assembly factor 1, subunit B (p60)	8208
CHCHD6	coiled-coil-helix-coiled-coil-helix domain containing 6	84303
CHD2	chromodomain helicase DNA binding protein 2	1106
CHD3	chromodomain helicase DNA binding protein 3	1107
CHD4	chromodomain helicase DNA binding protein 4	1108
CHD5	chromodomain helicase DNA binding protein 5	26038
CHD9	chromodomain helicase DNA binding protein 9	80205
CHDH	choline dehydrogenase	55349
CHEK2	checkpoint kinase 2	11200
CHFR	checkpoint with forkhead and ring finger domains, E3 ubiquitin protein ligase	55743
CHGA	chromogranin A (parathyroid secretory protein 1)	1113
CHIAP2	chitinase, acidic pseudogene 2	149620
CHKA	choline kinase alpha	1119
CHKB	choline kinase beta	1120
CHM	choroideremia (Rab escort protein 1)	1121
CHMP1A	charged multivesicular body protein 1A	5119
CHMP2A	charged multivesicular body protein 2A	27243
CHMP3	charged multivesicular body protein 3	51652
CHN2	chimerin 2	1124
CHP1	calcineurin-like EF-hand protein 1	11261
CHPF	chondroitin polymerizing factor	79586
CHPF2	chondroitin polymerizing factor 2	54480
CHRAC1	chromatin accessibility complex 1	54108
CHRDL2	chordin-like 2	25884
CHRFAM7A	CHRNA7 (cholinergic receptor, nicotinic, alpha 7, exons 5-10) and FAM7A (family with sequence similarity 7A, exons A-E) fusion	89832
CHRM4	cholinergic receptor, muscarinic 4	1132
CHRNA10	cholinergic receptor, nicotinic, alpha 10 (neuronal)	57053
CHRNA2	cholinergic receptor, nicotinic, alpha 2 (neuronal)	1135
CHRNA4	cholinergic receptor, nicotinic, alpha 4 (neuronal)	1137
CHRNA9	cholinergic receptor, nicotinic, alpha 9 (neuronal)	55584
CHRNB3	cholinergic receptor, nicotinic, beta 3 (neuronal)	1142
CHST10	carbohydrate sulfotransferase 10	9486
CHST13	carbohydrate (chondroitin 4) sulfotransferase 13	166012
CHST2	carbohydrate (N-acetylglucosamine-6-O) sulfotransferase 2	9435
CHST3	carbohydrate (chondroitin 6) sulfotransferase 3	9469
CHST4	carbohydrate (N-acetylglucosamine 6-O) sulfotransferase 4	10164
CHST5	carbohydrate (N-acetylglucosamine 6-O) sulfotransferase 5	23563
CHST7	carbohydrate (N-acetylglucosamine 6-O) sulfotransferase 7	56548
CHTF18	CTF18, chromosome transmission fidelity factor 18 homolog (S. cerevisiae)	63922
CHUK	conserved helix-loop-helix ubiquitous kinase	1147
CIAO1	cytosolic iron-sulfur protein assembly 1	9391
CIB4	calcium and integrin binding family member 4	130106
CIC	capicua transcriptional repressor	23152
CIDEA	cell death-inducing DFFA-like effector a	1149
CIDEC	cell death-inducing DFFA-like effector c	63924
CIITA	class II, major histocompatibility complex, transactivator	4261
CILP2	cartilage intermediate layer protein 2	148113
CINP	cyclin-dependent kinase 2 interacting protein	51550
CIRBP	cold inducible RNA binding protein	1153
CIRBP-AS1	CIRBP antisense RNA 1	148046
CKAP5	cytoskeleton associated protein 5	9793
CLASRP	CLK4-associating serine/arginine rich protein	11129
CLCN4	chloride channel, voltage-sensitive 4	1183
CLCN5	chloride channel, voltage-sensitive 5	1184
CLCNKA	chloride channel, voltage-sensitive Ka	1187
CLDN10	claudin 10	9071
CLDN11	claudin 11	5010
CLDN14	claudin 14	23562
CLDN18	claudin 18	51208
CLDN19	claudin 19	149461
CLDN20	claudin 20	49861
CLDN22	claudin 22	53842
CLDN23	claudin 23	137075
CLDN25	claudin 25	644672
CLDN4	claudin 4	1364
CLDN5	claudin 5	7122
CLDN8	claudin 8	9073
CLDND1	claudin domain containing 1	56650
CLDND2	claudin domain containing 2	125875
CLEC11A	C-type lectin domain family 11, member A	6320
CLEC12B	C-type lectin domain family 12, member B	387837
CLEC18A	C-type lectin domain family 18, member A	348174
CLEC18B	C-type lectin domain family 18, member B	497190
CLEC18C	C-type lectin domain family 18, member C	283971
CLEC2A	C-type lectin domain family 2, member A	387836
CLEC4A	C-type lectin domain family 4, member A	50856
CLEC4C	C-type lectin domain family 4, member C	170482
CLEC9A	C-type lectin domain family 9, member A	283420
CLIC3	chloride intracellular channel 3	9022
CLIC4	chloride intracellular channel 4	25932
CLIP3	CAP-GLY domain containing linker protein 3	25999
CLK2P	CDC-like kinase 2, pseudogene	1197
CLK4	CDC-like kinase 4	57396
CLLU1OS	chronic lymphocytic leukemia up-regulated 1 opposite strand	574016
CLN8	ceroid-lipofuscinosis, neuronal 8 (epilepsy, progressive with mental retardation)	2055
CLP1	cleavage and polyadenylation factor I subunit 1	10978
CLPB	ClpB caseinolytic peptidase B homolog (E. coli)	81570
CLPSL1	colipase-like 1	340204
CLPTM1L	CLPTM1-like	81037
CLRN1	clarin 1	7401
CLTA	clathrin, light chain A	1211
CLTB	clathrin, light chain B	1212
CLTCL1	clathrin, heavy chain-like 1	8218
CLUAP1	clusterin associated protein 1	23059
CLUH	clustered mitochondria (cluA/CLU1) homolog	23277
CLYBL	citrate lyase beta like	171425
CMAHP	cytidine monophospho-N-acetylneuraminic acid hydroxylase, pseudogene	8418
CMAS	cytidine monophosphate N-acetylneuraminic acid synthetase	55907
CMC1	C-x(9)-C motif containing 1	152100
CMC4	C-x(9)-C motif containing 4	100272147
CMIP	c-Maf inducing protein	80790
CMTM1	CKLF-like MARVEL transmembrane domain containing 1	113540
CMTM2	CKLF-like MARVEL transmembrane domain containing 2	146225
CMTM5	CKLF-like MARVEL transmembrane domain containing 5	116173
CMTM6	CKLF-like MARVEL transmembrane domain containing 6	54918
CMTR1	cap methyltransferase 1	23070
CMYA5	cardiomyopathy associated 5	202333
CNDP1	carnosine dipeptidase 1 (metallopeptidase M20 family)	84735
CNGA1	cyclic nucleotide gated channel alpha 1	1259
CNGA4	cyclic nucleotide gated channel alpha 4	1262
CNGB1	cyclic nucleotide gated channel beta 1	1258
CNIH1	cornichon family AMPA receptor auxiliary protein 1	10175
CNIH2	cornichon family AMPA receptor auxiliary protein 2	254263
CNIH4	cornichon family AMPA receptor auxiliary protein 4	29097
CNKSR1	connector enhancer of kinase suppressor of Ras 1	10256
CNNM2	cyclin M2	54805
CNOT6	CCR4-NOT transcription complex, subunit 6	57472
CNP	2',3'-cyclic nucleotide 3' phosphodiesterase	1267
CNR1	cannabinoid receptor 1 (brain)	1268
CNTD1	cyclin N-terminal domain containing 1	124817
CNTD2	cyclin N-terminal domain containing 2	79935
CNTFR-AS1	CNTFR antisense RNA 1	415056
CNTN4	contactin 4	152330
CNTNAP4	contactin associated protein-like 4	85445
CNTRL	centriolin	11064
CNTROB	centrobin, centrosomal BRCA2 interacting protein	116840
COA1	cytochrome c oxidase assembly factor 1 homolog (S. cerevisiae)	55744
COA3	cytochrome c oxidase assembly factor 3	28958
COBLL1	cordon-bleu WH2 repeat protein-like 1	22837
COCH	cochlin	1690
COG2	component of oligomeric golgi complex 2	22796
COG7	component of oligomeric golgi complex 7	91949
COG8	component of oligomeric golgi complex 8	84342
COL16A1	collagen, type XVI, alpha 1	1307
COL17A1	collagen, type XVII, alpha 1	1308
COL18A1	collagen, type XVIII, alpha 1	80781
COL18A1-AS1	COL18A1 antisense RNA 1	378832
COL1A1	collagen, type I, alpha 1	1277
COL24A1	collagen, type XXIV, alpha 1	255631
COL5A1	collagen, type V, alpha 1	1289
COL5A3	collagen, type V, alpha 3	50509
COL6A1	collagen, type VI, alpha 1	1291
COL6A2	collagen, type VI, alpha 2	1292
COL6A3	collagen, type VI, alpha 3	1293
COL7A1	collagen, type VII, alpha 1	1294
COL8A2	collagen, type VIII, alpha 2	1296
COL9A1	collagen, type IX, alpha 1	1297
COL9A2	collagen, type IX, alpha 2	1298
COLCA2	colorectal cancer associated 2	120376
COLEC11	collectin sub-family member 11	78989
COLGALT2	collagen beta(1-O)galactosyltransferase 2	23127
COLQ	collagen-like tail subunit (single strand of homotrimer) of asymmetric acetylcholinesterase	8292
COMT	catechol-O-methyltransferase	1312
COMTD1	catechol-O-methyltransferase domain containing 1	118881
COPE	coatomer protein complex, subunit epsilon	11316
COPG1	coatomer protein complex, subunit gamma 1	22820
COPS3	COP9 signalosome subunit 3	8533
COPS8	COP9 signalosome subunit 8	10920
COPZ2	coatomer protein complex, subunit zeta 2	51226
COQ10B	coenzyme Q10 homolog B (S. cerevisiae)	80219
COQ2	coenzyme Q2 4-hydroxybenzoate polyprenyltransferase	27235
CORO1B	coronin, actin binding protein, 1B	57175
CORO1C	coronin, actin binding protein, 1C	23603
CORO2A	coronin, actin binding protein, 2A	7464
CORO2B	coronin, actin binding protein, 2B	10391
CORT	cortistatin	1325
COX15	cytochrome c oxidase assembly homolog 15 (yeast)	1355
COX19	cytochrome c oxidase assembly homolog 19 (S. cerevisiae)	90639
COX4I1	cytochrome c oxidase subunit IV isoform 1	1327
COX6B2	cytochrome c oxidase subunit VIb polypeptide 2 (testis)	125965
COX7A2	cytochrome c oxidase subunit VIIa polypeptide 2 (liver)	1347
COX7A2L	cytochrome c oxidase subunit VIIa polypeptide 2 like	9167
COX7B2	cytochrome c oxidase subunit VIIb2	170712
COX8A	cytochrome c oxidase subunit VIIIA (ubiquitous)	1351
COX8C	cytochrome c oxidase subunit VIIIC	341947
CPA1	carboxypeptidase A1 (pancreatic)	1357
CPA4	carboxypeptidase A4	51200
CPA6	carboxypeptidase A6	57094
CPD	carboxypeptidase D	1362
CPEB1	cytoplasmic polyadenylation element binding protein 1	64506
CPEB2	cytoplasmic polyadenylation element binding protein 2	132864
CPLX2	complexin 2	10814
CPLX3	complexin 3	594855
CPM	carboxypeptidase M	1368
CPN1	carboxypeptidase N, polypeptide 1	1369
CPN2	carboxypeptidase N, polypeptide 2	1370
CPNE1	copine I	8904
CPNE7	copine VII	27132
CPSF1	cleavage and polyadenylation specific factor 1, 160kDa	29894
CPSF3	cleavage and polyadenylation specific factor 3, 73kDa	51692
CPSF3L	cleavage and polyadenylation specific factor 3-like	54973
CPT1B	carnitine palmitoyltransferase 1B (muscle)	1375
CPXCR1	CPX chromosome region, candidate 1	53336
CPXM2	carboxypeptidase X (M14 family), member 2	119587
CR1	complement component (3b/4b) receptor 1 (Knops blood group)	1378
CRAT	carnitine O-acetyltransferase	1384
CRB2	crumbs homolog 2 (Drosophila)	286204
CRB3	crumbs homolog 3 (Drosophila)	92359
CREB1	cAMP responsive element binding protein 1	1385
CREB3	cAMP responsive element binding protein 3	10488
CREB3L1	cAMP responsive element binding protein 3-like 1	90993
CREBBP	CREB binding protein	1387
CRELD1	cysteine-rich with EGF-like domains 1	78987
CREM	cAMP responsive element modulator	1390
CRHR1-IT1	CRHR1 intronic transcript 1 (non-protein coding)	147081
CRHR2	corticotropin releasing hormone receptor 2	1395
CRIM1	cysteine rich transmembrane BMP regulator 1 (chordin-like)	51232
CRIP1	cysteine-rich protein 1 (intestinal)	1396
CRIP2	cysteine-rich protein 2	1397
CRIPAK	cysteine-rich PAK1 inhibitor	285464
CRISPLD2	cysteine-rich secretory protein LCCL domain containing 2	83716
CRLF2	cytokine receptor-like factor 2	64109
CROCCP2	ciliary rootlet coiled-coil, rootletin pseudogene 2	84809
CROCCP3	ciliary rootlet coiled-coil, rootletin pseudogene 3	114819
CRSP8P	mediator complex subunit 27 pseudogene	441089
CRTAM	cytotoxic and regulatory T cell molecule	56253
CRTAP	cartilage associated protein	10491
CRTC3	CREB regulated transcription coactivator 3	64784
CRX	cone-rod homeobox	1406
CRYAA	crystallin, alpha A	1409
CRYAB	crystallin, alpha B	1410
CRYBB2	crystallin, beta B2	1415
CRYBB3	crystallin, beta B3	1417
CRYBG3	beta-gamma crystallin domain containing 3	131544
CRYGA	crystallin, gamma A	1418
CRYGB	crystallin, gamma B	1419
CRYGC	crystallin, gamma C	1420
CRYGD	crystallin, gamma D	1421
CRYM	crystallin, mu	1428
CSAG1	chondrosarcoma associated gene 1	158511
CSF2RA	colony stimulating factor 2 receptor, alpha, low-affinity (granulocyte-macrophage)	1438
CSF2RB	colony stimulating factor 2 receptor, beta, low-affinity (granulocyte-macrophage)	1439
CSF3R	colony stimulating factor 3 receptor (granulocyte)	1441
CSGALNACT1	chondroitin sulfate N-acetylgalactosaminyltransferase 1	55790
CSH1	chorionic somatomammotropin hormone 1 (placental lactogen)	1442
CSH2	chorionic somatomammotropin hormone 2	1443
CSMD3	CUB and Sushi multiple domains 3	114788
CSNK1A1L	casein kinase 1, alpha 1-like	122011
CSNK1G2	casein kinase 1, gamma 2	1455
CSNK1G2-AS1	CSNK1G2 antisense RNA 1	255193
CSNK2A3	casein kinase 2, alpha 3 polypeptide	283106
CSPG5	chondroitin sulfate proteoglycan 5 (neuroglycan C)	10675
CSRNP2	cysteine-serine-rich nuclear protein 2	81566
CSRP2BP	CSRP2 binding protein	57325
CST1	cystatin SN	1469
CST11	cystatin 11	140880
CST3	cystatin C	1471
CST9	cystatin 9 (testatin)	128822
CSTF1	cleavage stimulation factor, 3' pre-RNA, subunit 1, 50kDa	1477
CSTF2	cleavage stimulation factor, 3' pre-RNA, subunit 2, 64kDa	1478
CSTL1	cystatin-like 1	128817
CT45A1	cancer/testis antigen family 45, member A1	541466
CT45A2	cancer/testis antigen family 45, member A2	728911
CT45A3	cancer/testis antigen family 45, member A3	441519
CT45A4	cancer/testis antigen family 45, member A4	441520
CT45A5	cancer/testis antigen family 45, member A5	441521
CT45A6	cancer/testis antigen family 45, member A6	541465
CT47A7	cancer/testis antigen family 47, member A7	653282
CT47B1	cancer/testis antigen family 47, member B1	643311
CTAG1A	cancer/testis antigen 1A	246100
CTAG1B	cancer/testis antigen 1B	1485
CTAG2	cancer/testis antigen 2	30848
CTAGE1	cutaneous T-cell lymphoma-associated antigen 1	64693
CTAGE10P	CTAGE family, member 10, pseudogene	220429
CTAGE11P	CTAGE family, member 11, pseudogene	647288
CTAGE4	CTAGE family, member 4	100128553
CTAGE6	CTAGE family, member 6	340307
CTAGE9	CTAGE family, member 9	643854
CTBP1	C-terminal binding protein 1	1487
CTBP1-AS2	CTBP1 antisense RNA 2 (head to head)	92070
CTBP2	C-terminal binding protein 2	1488
CTC1	CTS telomere maintenance complex component 1	80169
CTCFL	CCCTC-binding factor (zinc finger protein)-like	140690
CTDNEP1	CTD nuclear envelope phosphatase 1	23399
CTDP1	CTD (carboxy-terminal domain, RNA polymerase II, polypeptide A) phosphatase, subunit 1	9150
CTF1	cardiotrophin 1	1489
CTHRC1	collagen triple helix repeat containing 1	115908
CTLA4	cytotoxic T-lymphocyte-associated protein 4	1493
CTNNA3	catenin (cadherin-associated protein), alpha 3	29119
CTNNBIP1	catenin, beta interacting protein 1	56998
CTPS1	CTP synthase 1	1503
CTPS2	CTP synthase 2	56474
CTRB1	chymotrypsinogen B1	1504
CTRB2	chymotrypsinogen B2	440387
CTRC	chymotrypsin C (caldecrin)	11330
CTRL	chymotrypsin-like	1506
CTSB	cathepsin B	1508
CTSD	cathepsin D	1509
CTSK	cathepsin K	1513
CTSZ	cathepsin Z	1522
CTTNBP2	cortactin binding protein 2	83992
CTU2	cytosolic thiouridylase subunit 2 homolog (S. pombe)	348180
CTXN1	cortexin 1	404217
CUEDC1	CUE domain containing 1	404093
CUL1	cullin 1	8454
CUL2	cullin 2	8453
CUL5	cullin 5	8065
CUL7	cullin 7	9820
CUL9	cullin 9	23113
CWC15	CWC15 spliceosome-associated protein homolog (S. cerevisiae)	51503
CWH43	cell wall biogenesis 43 C-terminal homolog (S. cerevisiae)	80157
CX3CR1	chemokine (C-X3-C motif) receptor 1	1524
CXADRP2	coxsackie virus and adenovirus receptor pseudogene 2	646243
CXCL10	chemokine (C-X-C motif) ligand 10	3627
CXCL16	chemokine (C-X-C motif) ligand 16	58191
CXCL17	chemokine (C-X-C motif) ligand 17	284340
CXCR2P1	chemokine (C-X-C motif) receptor 2 pseudogene 1	3580
CXCR5	chemokine (C-X-C motif) receptor 5	643
CXorf21	chromosome X open reading frame 21	80231
CXorf40A	chromosome X open reading frame 40A	91966
CXorf40B	chromosome X open reading frame 40B	541578
CXorf48	chromosome X open reading frame 48	54967
CXorf49	chromosome X open reading frame 49	100130361
CXorf49B	chromosome X open reading frame 49B	100132994
CXorf51A	chromosome X open reading frame 51A	100129239
CXorf58	chromosome X open reading frame 58	254158
CXorf61	chromosome X open reading frame 61	203413
CXorf67	chromosome X open reading frame 67	340602
CXXC11	CXXC finger protein 11	285093
CYB561	cytochrome b561	1534
CYB5A	cytochrome b5 type A (microsomal)	1528
CYB5B	cytochrome b5 type B (outer mitochondrial membrane)	80777
CYB5D2	cytochrome b5 domain containing 2	124936
CYB5R3	cytochrome b5 reductase 3	1727
CYBA	cytochrome b-245, alpha polypeptide	1535
CYCSP52	cytochrome c, somatic pseudogene 52	360155
CYFIP1	cytoplasmic FMR1 interacting protein 1	23191
CYGB	cytoglobin	114757
CYHR1	cysteine/histidine-rich 1	50626
CYP11B1	cytochrome P450, family 11, subfamily B, polypeptide 1	1584
CYP11B2	cytochrome P450, family 11, subfamily B, polypeptide 2	1585
CYP20A1	cytochrome P450, family 20, subfamily A, polypeptide 1	57404
CYP26C1	cytochrome P450, family 26, subfamily C, polypeptide 1	340665
CYP27B1	cytochrome P450, family 27, subfamily B, polypeptide 1	1594
CYP27C1	cytochrome P450, family 27, subfamily C, polypeptide 1	339761
CYP2A13	cytochrome P450, family 2, subfamily A, polypeptide 13	1553
CYP2D6	cytochrome P450, family 2, subfamily D, polypeptide 6	1565
CYP2D7P	cytochrome P450, family 2, subfamily D, polypeptide 7, pseudogene	1564
CYP2W1	cytochrome P450, family 2, subfamily W, polypeptide 1	54905
CYP46A1	cytochrome P450, family 46, subfamily A, polypeptide 1	10858
CYP4F30P	cytochrome P450, family 4, subfamily F, polypeptide 30, pseudogene	100132708
CYP4F35P	cytochrome P450, family 4, subfamily F, polypeptide 35, pseudogene	284233
CYP4F8	cytochrome P450, family 4, subfamily F, polypeptide 8	11283
CYP4X1	cytochrome P450, family 4, subfamily X, polypeptide 1	260293
CYP4Z2P	cytochrome P450, family 4, subfamily Z, polypeptide 2, pseudogene	163720
CYP51A1	cytochrome P450, family 51, subfamily A, polypeptide 1	1595
CYP8B1	cytochrome P450, family 8, subfamily B, polypeptide 1	1582
CYS1	cystin 1	192668
CYTH2	cytohesin 2	9266
CYTH3	cytohesin 3	9265
CYTH4	cytohesin 4	27128
D2HGDH	D-2-hydroxyglutarate dehydrogenase	728294
DAB2IP	DAB2 interacting protein	153090
DACT2	dishevelled-binding antagonist of beta-catenin 2	168002
DACT3	dishevelled-binding antagonist of beta-catenin 3	147906
DAGLA	diacylglycerol lipase, alpha	747
DAK	dihydroxyacetone kinase 2 homolog (S. cerevisiae)	26007
DAP	death-associated protein	1611
DAPK3	death-associated protein kinase 3	1613
DARS2	aspartyl-tRNA synthetase 2, mitochondrial	55157
DAW1	dynein assembly factor with WDR repeat domains 1	164781
DAZ1	deleted in azoospermia 1	1617
DAZ2	deleted in azoospermia 2	57055
DAZ3	deleted in azoospermia 3	57054
DAZ4	deleted in azoospermia 4	57135
DAZL	deleted in azoospermia-like	1618
DBF4B	DBF4 homolog B (S. cerevisiae)	80174
DBH	dopamine beta-hydroxylase (dopamine beta-monooxygenase)	1621
DBI	diazepam binding inhibitor (GABA receptor modulator, acyl-CoA binding protein)	1622
DBIL5P	diazepam binding inhibitor-like 5, pseudogene	100131454
DBN1	drebrin 1	1627
DBNDD1	dysbindin (dystrobrevin binding protein 1) domain containing 1	79007
DBNDD2	dysbindin (dystrobrevin binding protein 1) domain containing 2	55861
DBP	D site of albumin promoter (albumin D-box) binding protein	1628
DBR1	debranching RNA lariats 1	51163
DCAF12L2	DDB1 and CUL4 associated factor 12-like 2	340578
DCAF17	DDB1 and CUL4 associated factor 17	80067
DCAF4	DDB1 and CUL4 associated factor 4	26094
DCAF4L1	DDB1 and CUL4 associated factor 4-like 1	285429
DCAF4L2	DDB1 and CUL4 associated factor 4-like 2	138009
DCAF7	DDB1 and CUL4 associated factor 7	10238
DCAF8L1	DDB1 and CUL4 associated factor 8-like 1	139425
DCAF8L2	DDB1 and CUL4 associated factor 8-like 2	347442
DCBLD2	discoidin, CUB and LCCL domain containing 2	131566
DCHS1	dachsous cadherin-related 1	8642
DCPS	decapping enzyme, scavenger	28960
DCST1	DC-STAMP domain containing 1	149095
DCST2	DC-STAMP domain containing 2	127579
DCT	dopachrome tautomerase	1638
DCTD	dCMP deaminase	1635
DCTN1	dynactin 1	1639
DCTN1-AS1	DCTN1 antisense RNA 1	100189589
DCTN4	dynactin 4 (p62)	51164
DCUN1D1	DCN1, defective in cullin neddylation 1, domain containing 1	54165
DCUN1D2	DCN1, defective in cullin neddylation 1, domain containing 2	55208
DCUN1D3	DCN1, defective in cullin neddylation 1, domain containing 3	123879
DCXR	dicarbonyl/L-xylulose reductase	51181
DDA1	DET1 and DDB1 associated 1	79016
DDAH2	dimethylarginine dimethylaminohydrolase 2	23564
DDC	dopa decarboxylase (aromatic L-amino acid decarboxylase)	1644
DDHD1	DDHD domain containing 1	80821
DDI1	DNA-damage inducible 1 homolog 1 (S. cerevisiae)	414301
DDOST	dolichyl-diphosphooligosaccharide--protein glycosyltransferase subunit (non-catalytic)	1650
DDR1	discoidin domain receptor tyrosine kinase 1	780
DDT	D-dopachrome tautomerase	1652
DDTL	D-dopachrome tautomerase-like	100037417
DDX11	DEAD/H (Asp-Glu-Ala-Asp/His) box helicase 11	1663
DDX11L2	DEAD/H (Asp-Glu-Ala-Asp/His) box helicase 11 like 2	84771
DDX12P	DEAD/H (Asp-Glu-Ala-Asp/His) box polypeptide 12, pseudogene	440081
DDX17	DEAD (Asp-Glu-Ala-Asp) box helicase 17	10521
DDX25	DEAD (Asp-Glu-Ala-Asp) box helicase 25	29118
DDX31	DEAD (Asp-Glu-Ala-Asp) box polypeptide 31	64794
DDX39B	DEAD (Asp-Glu-Ala-Asp) box polypeptide 39B	7919
DDX3Y	DEAD (Asp-Glu-Ala-Asp) box helicase 3, Y-linked	8653
DDX4	DEAD (Asp-Glu-Ala-Asp) box polypeptide 4	54514
DDX43	DEAD (Asp-Glu-Ala-Asp) box polypeptide 43	55510
DDX47	DEAD (Asp-Glu-Ala-Asp) box polypeptide 47	51202
DDX50	DEAD (Asp-Glu-Ala-Asp) box polypeptide 50	79009
DDX51	DEAD (Asp-Glu-Ala-Asp) box polypeptide 51	317781
DDX52	DEAD (Asp-Glu-Ala-Asp) box polypeptide 52	11056
DDX56	DEAD (Asp-Glu-Ala-Asp) box helicase 56	54606
DEAF1	DEAF1 transcription factor	10522
DECR2	2,4-dienoyl CoA reductase 2, peroxisomal	26063
DEDD	death effector domain containing	9191
DEDD2	death effector domain containing 2	162989
DEFA4	defensin, alpha 4, corticostatin	1669
DEFB103A	defensin, beta 103A	414325
DEFB103B	defensin, beta 103B	55894
DEFB104A	defensin, beta 104A	140596
DEFB104B	defensin, beta 104B	503618
DEFB115	defensin, beta 115	245929
DEFB119	defensin, beta 119	245932
DEFB135	defensin, beta 135	613209
DEFB136	defensin, beta 136	613210
DEFB4A	defensin, beta 4A	1673
DEGS1	delta(4)-desaturase, sphingolipid 1	8560
DEGS2	delta(4)-desaturase, sphingolipid 2	123099
DEK	DEK oncogene	7913
DENND1A	DENN/MADD domain containing 1A	57706
DENND5A	DENN/MADD domain containing 5A	23258
DENND6A	DENN/MADD domain containing 6A	201627
DENND6B	DENN/MADD domain containing 6B	414918
DEPDC7	DEP domain containing 7	91614
DERL1	derlin 1	79139
DERL2	derlin 2	51009
DERL3	derlin 3	91319
DESI2	desumoylating isopeptidase 2	51029
DFFA	DNA fragmentation factor, 45kDa, alpha polypeptide	1676
DFFB	DNA fragmentation factor, 40kDa, beta polypeptide (caspase-activated DNase)	1677
DFNB31	deafness, autosomal recessive 31	25861
DGAT1	diacylglycerol O-acyltransferase 1	8694
DGAT2	diacylglycerol O-acyltransferase 2	84649
DGCR14	DiGeorge syndrome critical region gene 14	8220
DGCR2	DiGeorge syndrome critical region gene 2	9993
DGCR5	DiGeorge syndrome critical region gene 5 (non-protein coding)	26220
DGCR6	DiGeorge syndrome critical region gene 6	8214
DGCR6L	DiGeorge syndrome critical region gene 6-like	85359
DGKD	diacylglycerol kinase, delta 130kDa	8527
DGKE	diacylglycerol kinase, epsilon 64kDa	8526
DGKG	diacylglycerol kinase, gamma 90kDa	1608
DGKI	diacylglycerol kinase, iota	9162
DHODH	dihydroorotate dehydrogenase (quinone)	1723
DHPS	deoxyhypusine synthase	1725
DHRS13	dehydrogenase/reductase (SDR family) member 13	147015
DHRS2	dehydrogenase/reductase (SDR family) member 2	10202
DHRS7C	dehydrogenase/reductase (SDR family) member 7C	201140
DHRSX	dehydrogenase/reductase (SDR family) X-linked	207063
DHTKD1	dehydrogenase E1 and transketolase domain containing 1	55526
DHX15	DEAH (Asp-Glu-Ala-His) box helicase 15	1665
DHX16	DEAH (Asp-Glu-Ala-His) box polypeptide 16	8449
DHX29	DEAH (Asp-Glu-Ala-His) box polypeptide 29	54505
DHX30	DEAH (Asp-Glu-Ala-His) box helicase 30	22907
DHX34	DEAH (Asp-Glu-Ala-His) box polypeptide 34	9704
DHX36	DEAH (Asp-Glu-Ala-His) box polypeptide 36	170506
DHX58	DEXH (Asp-Glu-X-His) box polypeptide 58	79132
DIABLO	diablo, IAP-binding mitochondrial protein	56616
DICER1	dicer 1, ribonuclease type III	23405
DIDO1	death inducer-obliterator 1	11083
DIO3OS	DIO3 opposite strand/antisense RNA (head to head)	64150
DIP2C	DIP2 disco-interacting protein 2 homolog C (Drosophila)	22982
DIRAS1	DIRAS family, GTP-binding RAS-like 1	148252
DIRC2	disrupted in renal carcinoma 2	84925
DIS3L2	DIS3 mitotic control homolog (S. cerevisiae)-like 2	129563
DISC1	disrupted in schizophrenia 1	27185
DISC2	disrupted in schizophrenia 2 (non-protein coding)	27184
DISP2	dispatched homolog 2 (Drosophila)	85455
DKFZP434A062	uncharacterized LOC26102	26102
DKFZP434K028	uncharacterized LOC26070	26070
DKFZp566F0947	uncharacterized LOC94023	94023
DKK3	dickkopf WNT signaling pathway inhibitor 3	27122
DKK4	dickkopf WNT signaling pathway inhibitor 4	27121
DKKL1	dickkopf-like 1	27120
DLEU2	deleted in lymphocytic leukemia 2 (non-protein coding)	8847
DLG2	discs, large homolog 2 (Drosophila)	1740
DLGAP1	discs, large (Drosophila) homolog-associated protein 1	9229
DLGAP2	discs, large (Drosophila) homolog-associated protein 2	9228
DLGAP4	discs, large (Drosophila) homolog-associated protein 4	22839
DLGAP5	discs, large (Drosophila) homolog-associated protein 5	9787
DLK1	delta-like 1 homolog (Drosophila)	8788
DLK2	delta-like 2 homolog (Drosophila)	65989
DMD	dystrophin	1756
DMKN	dermokine	93099
DMPK	dystrophia myotonica-protein kinase	1760
DMRTB1	DMRT-like family B with proline-rich C-terminal, 1	63948
DMRTC1	DMRT-like family C1	63947
DMRTC1B	DMRT-like family C1B	728656
DMRTC2	DMRT-like family C2	63946
DMTN	dematin actin binding protein	2039
DMWD	dystrophia myotonica, WD repeat containing	1762
DNAH10	dynein, axonemal, heavy chain 10	196385
DNAH5	dynein, axonemal, heavy chain 5	1767
DNAH7	dynein, axonemal, heavy chain 7	56171
DNAH8	dynein, axonemal, heavy chain 8	1769
DNAI2	dynein, axonemal, intermediate chain 2	64446
DNAJA1	DnaJ (Hsp40) homolog, subfamily A, member 1	3301
DNAJB11	DnaJ (Hsp40) homolog, subfamily B, member 11	51726
DNAJB12	DnaJ (Hsp40) homolog, subfamily B, member 12	54788
DNAJB13	DnaJ (Hsp40) homolog, subfamily B, member 13	374407
DNAJB3	DnaJ (Hsp40) homolog, subfamily B, member 3	414061
DNAJB5	DnaJ (Hsp40) homolog, subfamily B, member 5	25822
DNAJB8	DnaJ (Hsp40) homolog, subfamily B, member 8	165721
DNAJC30	DnaJ (Hsp40) homolog, subfamily C, member 30	84277
DNAJC5	DnaJ (Hsp40) homolog, subfamily C, member 5	80331
DNAJC5G	DnaJ (Hsp40) homolog, subfamily C, member 5 gamma	285126
DNAL4	dynein, axonemal, light chain 4	10126
DNASE1	deoxyribonuclease I	1773
DNASE1L1	deoxyribonuclease I-like 1	1774
DNASE1L2	deoxyribonuclease I-like 2	1775
DND1	DND microRNA-mediated repression inhibitor 1	373863
DNHD1	dynein heavy chain domain 1	144132
DNLZ	DNL-type zinc finger	728489
DNM1	dynamin 1	1759
DNM1L	dynamin 1-like	10059
DNM1P46	DNM1 pseudogene 46	196968
DNM2	dynamin 2	1785
DNMBP	dynamin binding protein	23268
DNMT3A	DNA (cytosine-5-)-methyltransferase 3 alpha	1788
DNMT3B	DNA (cytosine-5-)-methyltransferase 3 beta	1789
DNPH1	2'-deoxynucleoside 5'-phosphate N-hydrolase 1	10591
DNTT	DNA nucleotidylexotransferase	1791
DNTTIP2	deoxynucleotidyltransferase, terminal, interacting protein 2	30836
DOC2B	double C2-like domains, beta	8447
DOCK1	dedicator of cytokinesis 1	1793
DOCK11	dedicator of cytokinesis 11	139818
DOCK3	dedicator of cytokinesis 3	1795
DOCK4	dedicator of cytokinesis 4	9732
DOCK5	dedicator of cytokinesis 5	80005
DOCK6	dedicator of cytokinesis 6	57572
DOK1	docking protein 1, 62kDa (downstream of tyrosine kinase 1)	1796
DOK3	docking protein 3	79930
DOK5	docking protein 5	55816
DOPEY2	dopey family member 2	9980
DPCR1	diffuse panbronchiolitis critical region 1	135656
DPEP1	dipeptidase 1 (renal)	1800
DPEP2	dipeptidase 2	64174
DPEP3	dipeptidase 3	64180
DPF1	D4, zinc and double PHD fingers family 1	8193
DPH3P1	diphthamide biosynthesis 3 pseudogene 1	100132911
DPH5	diphthamide biosynthesis 5	51611
DPH6	diphthamine biosynthesis 6	89978
DPH7	diphthamide biosynthesis 7	92715
DPM1	dolichyl-phosphate mannosyltransferase polypeptide 1, catalytic subunit	8813
DPM3	dolichyl-phosphate mannosyltransferase polypeptide 3	54344
DPP6	dipeptidyl-peptidase 6	1804
DPP7	dipeptidyl-peptidase 7	29952
DPPA2	developmental pluripotency associated 2	151871
DPPA5	developmental pluripotency associated 5	340168
DPRX	divergent-paired related homeobox	503834
DPY19L2	dpy-19-like 2 (C. elegans)	283417
DPY19L2P1	DPY19L2 pseudogene 1	554236
DPYD	dihydropyrimidine dehydrogenase	1806
DPYS	dihydropyrimidinase	1807
DPYSL2	dihydropyrimidinase-like 2	1808
DPYSL4	dihydropyrimidinase-like 4	10570
DRAXIN	dorsal inhibitory axon guidance protein	374946
DRD1	dopamine receptor D1	1812
DRD4	dopamine receptor D4	1815
DRD5	dopamine receptor D5	1816
DSCAML1	Down syndrome cell adhesion molecule like 1	57453
DSCC1	DNA replication and sister chromatid cohesion 1	79075
DSCR3	Down syndrome critical region gene 3	10311
DSCR4	Down syndrome critical region gene 4	10281
DSCR8	Down syndrome critical region gene 8	84677
DSG2	desmoglein 2	1829
DSTN	destrin (actin depolymerizing factor)	11034
DTNA	dystrobrevin, alpha	1837
DTNB	dystrobrevin, beta	1838
DTNBP1	dystrobrevin binding protein 1	84062
DTWD2	DTW domain containing 2	285605
DTX1	deltex homolog 1 (Drosophila)	1840
DTX2	deltex homolog 2 (Drosophila)	113878
DTX2P1-UPK3BP1-PMS2P11	DTX2P1-UPK3BP1-PMS2P11 readthrough transcribed pseudogene	441263
DTX3L	deltex 3-like (Drosophila)	151636
DTYMK	deoxythymidylate kinase (thymidylate kinase)	1841
DUPD1	dual specificity phosphatase and pro isomerase domain containing 1	338599
DUS2	dihydrouridine synthase 2	54920
DUS3L	dihydrouridine synthase 3-like (S. cerevisiae)	56931
DUSP10	dual specificity phosphatase 10	11221
DUSP12	dual specificity phosphatase 12	11266
DUSP13	dual specificity phosphatase 13	51207
DUSP15	dual specificity phosphatase 15	128853
DUSP16	dual specificity phosphatase 16	80824
DUSP21	dual specificity phosphatase 21	63904
DUSP22	dual specificity phosphatase 22	56940
DUSP28	dual specificity phosphatase 28	285193
DUSP5	dual specificity phosphatase 5	1847
DUSP6	dual specificity phosphatase 6	1848
DVL2	dishevelled segment polarity protein 2	1856
DVL3	dishevelled segment polarity protein 3	1857
DXO	decapping exoribonuclease	1797
DYDC1	DPY30 domain containing 1	143241
DYM	dymeclin	54808
DYNC1H1	dynein, cytoplasmic 1, heavy chain 1	1778
DYNC2LI1	dynein, cytoplasmic 2, light intermediate chain 1	51626
DYNLL1	dynein, light chain, LC8-type 1	8655
DYNLRB2	dynein, light chain, roadblock-type 2	83657
DYRK2	dual-specificity tyrosine-(Y)-phosphorylation regulated kinase 2	8445
DYSF	dysferlin	8291
DZIP1	DAZ interacting zinc finger protein 1	22873
E2F1	E2F transcription factor 1	1869
E2F4	E2F transcription factor 4, p107/p130-binding	1874
E4F1	E4F transcription factor 1	1877
EAF1	ELL associated factor 1	85403
EAPP	E2F-associated phosphoprotein	55837
EARS2	glutamyl-tRNA synthetase 2, mitochondrial	124454
EBF4	early B-cell factor 4	57593
EBI3	Epstein-Barr virus induced 3	10148
EBPL	emopamil binding protein-like	84650
ECE1	endothelin converting enzyme 1	1889
ECE2	endothelin converting enzyme 2	9718
ECEL1	endothelin converting enzyme-like 1	9427
ECH1	enoyl CoA hydratase 1, peroxisomal	1891
ECHDC1	enoyl CoA hydratase domain containing 1	55862
ECT2	epithelial cell transforming sequence 2 oncogene	1894
EDC4	enhancer of mRNA decapping 4	23644
EDF1	endothelial differentiation-related factor 1	8721
EDN1	endothelin 1	1906
EDN2	endothelin 2	1907
EDNRB	endothelin receptor type B	1910
EEF1A2	eukaryotic translation elongation factor 1 alpha 2	1917
EEF1D	eukaryotic translation elongation factor 1 delta (guanine nucleotide exchange protein)	1936
EEPD1	endonuclease/exonuclease/phosphatase family domain containing 1	80820
EFCAB1	EF-hand calcium binding domain 1	79645
EFCAB10	EF-hand calcium binding domain 10	100130771
EFCAB2	EF-hand calcium binding domain 2	84288
EFCAB3	EF-hand calcium binding domain 3	146779
EFCAB4B	EF-hand calcium binding domain 4B	84766
EFCAB6	EF-hand calcium binding domain 6	64800
EFCC1	EF-hand and coiled-coil domain containing 1	79825
EFHB	EF-hand domain family, member B	151651
EFNA1	ephrin-A1	1942
EFNA2	ephrin-A2	1943
EFNA4	ephrin-A4	1945
EFNB3	ephrin-B3	1949
EFR3A	EFR3 homolog A (S. cerevisiae)	23167
EGFL7	EGF-like-domain, multiple 7	51162
EGFLAM	EGF-like, fibronectin type III and laminin G domains	133584
EGOT	eosinophil granule ontogeny transcript (non-protein coding)	100126791
EHD2	EH-domain containing 2	30846
EHMT1-IT1	EHMT1 intronic transcript 1	643210
EHMT2	euchromatic histone-lysine N-methyltransferase 2	10919
EID2B	EP300 interacting inhibitor of differentiation 2B	126272
EID3	EP300 interacting inhibitor of differentiation 3	493861
EIF2AK1	eukaryotic translation initiation factor 2-alpha kinase 1	27102
EIF2AK4	eukaryotic translation initiation factor 2 alpha kinase 4	440275
EIF2B1	eukaryotic translation initiation factor 2B, subunit 1 alpha, 26kDa	1967
EIF2B4	eukaryotic translation initiation factor 2B, subunit 4 delta, 67kDa	8890
EIF3A	eukaryotic translation initiation factor 3, subunit A	8661
EIF3D	eukaryotic translation initiation factor 3, subunit D	8664
EIF3E	eukaryotic translation initiation factor 3, subunit E	3646
EIF3J	eukaryotic translation initiation factor 3, subunit J	8669
EIF3K	eukaryotic translation initiation factor 3, subunit K	27335
EIF3L	eukaryotic translation initiation factor 3, subunit L	51386
EIF4A3	eukaryotic translation initiation factor 4A3	9775
EIF4E3	eukaryotic translation initiation factor 4E family member 3	317649
EIF4EBP3	eukaryotic translation initiation factor 4E binding protein 3	8637
EIF4G1	eukaryotic translation initiation factor 4 gamma, 1	1981
EIF5A	eukaryotic translation initiation factor 5A	1984
EIF5A2	eukaryotic translation initiation factor 5A2	56648
EIF5AL1	eukaryotic translation initiation factor 5A-like 1	143244
EIF6	eukaryotic translation initiation factor 6	3692
ELANE	elastase, neutrophil expressed	1991
ELAVL4	ELAV like neuron-specific RNA binding protein 4	1996
ELF4	E74-like factor 4 (ets domain transcription factor)	2000
ELFN1	extracellular leucine-rich repeat and fibronectin type III domain containing 1	392617
ELL2	elongation factor, RNA polymerase II, 2	22936
ELL3	elongation factor RNA polymerase II-like 3	80237
ELMO1	engulfment and cell motility 1	9844
ELMO2	engulfment and cell motility 2	63916
ELMO3	engulfment and cell motility 3	79767
ELOVL5	ELOVL fatty acid elongase 5	60481
ELOVL7	ELOVL fatty acid elongase 7	79993
ELP6	elongator acetyltransferase complex subunit 6	54859
EMBP1	embigin pseudogene 1	647121
EMC1	ER membrane protein complex subunit 1	23065
EMC10	ER membrane protein complex subunit 10	284361
EMC2	ER membrane protein complex subunit 2	9694
EMC7	ER membrane protein complex subunit 7	56851
EMC8	ER membrane protein complex subunit 8	10328
EMD	emerin	2010
EME1	essential meiotic structure-specific endonuclease 1	146956
EMILIN1	elastin microfibril interfacer 1	11117
EML1	echinoderm microtubule associated protein like 1	2009
EML2	echinoderm microtubule associated protein like 2	24139
EML3	echinoderm microtubule associated protein like 3	256364
EML6	echinoderm microtubule associated protein like 6	400954
EMR3	egf-like module containing, mucin-like, hormone receptor-like 3	84658
EMR4P	egf-like module containing, mucin-like, hormone receptor-like 4 pseudogene	326342
ENDOG	endonuclease G	2021
ENDOV	endonuclease V	284131
ENO3	enolase 3 (beta, muscle)	2027
ENOX1	ecto-NOX disulfide-thiol exchanger 1	55068
ENPEP	glutamyl aminopeptidase (aminopeptidase A)	2028
ENPP7	ectonucleotide pyrophosphatase/phosphodiesterase 7	339221
ENSA	endosulfine alpha	2029
ENTHD1	ENTH domain containing 1	150350
ENTHD2	ENTH domain containing 2	146705
ENTPD7	ectonucleoside triphosphate diphosphohydrolase 7	57089
EP300	E1A binding protein p300	2033
EP400	E1A binding protein p400	57634
EP400NL	EP400 N-terminal like	347918
EPB41L1	erythrocyte membrane protein band 4.1-like 1	2036
EPB42	erythrocyte membrane protein band 4.2	2038
EPC1	enhancer of polycomb homolog 1 (Drosophila)	80314
EPCAM	epithelial cell adhesion molecule	4072
EPDR1	ependymin related 1	54749
EPHA2	EPH receptor A2	1969
EPHB1	EPH receptor B1	2047
EPHB2	EPH receptor B2	2048
EPHB3	EPH receptor B3	2049
EPHX1	epoxide hydrolase 1, microsomal (xenobiotic)	2052
EPHX3	epoxide hydrolase 3	79852
EPN1	epsin 1	29924
EPN3	epsin 3	55040
EPPIN	epididymal peptidase inhibitor	57119
EPPK1	epiplakin 1	83481
EPR1	effector cell peptidase receptor 1 (non-protein coding)	8475
EPRS	glutamyl-prolyl-tRNA synthetase	2058
EPS15	epidermal growth factor receptor pathway substrate 15	2060
EPS15L1	epidermal growth factor receptor pathway substrate 15-like 1	58513
EPS8L1	EPS8-like 1	54869
EPS8L2	EPS8-like 2	64787
EPSTI1	epithelial stromal interaction 1 (breast)	94240
EPT1	ethanolaminephosphotransferase 1 (CDP-ethanolamine-specific)	85465
EPX	eosinophil peroxidase	8288
ERAS	ES cell expressed Ras	3266
ERBB2	v-erb-b2 avian erythroblastic leukemia viral oncogene homolog 2	2064
ERBB2IP	erbb2 interacting protein	55914
ERC2-IT1	ERC2 intronic transcript 1 (non-protein coding)	711
ERCC1	excision repair cross-complementing rodent repair deficiency, complementation group 1 (includes overlapping antisense sequence)	2067
ERCC6L2	excision repair cross-complementing rodent repair deficiency, complementation group 6-like 2	375748
ERG	v-ets avian erythroblastosis virus E26 oncogene homolog	2078
ERGIC1	endoplasmic reticulum-golgi intermediate compartment (ERGIC) 1	57222
ERH	enhancer of rudimentary homolog (Drosophila)	2079
ERICH1	glutamate-rich 1	157697
ERLEC1	endoplasmic reticulum lectin 1	27248
ERMAP	erythroblast membrane-associated protein (Scianna blood group)	114625
ERMP1	endoplasmic reticulum metallopeptidase 1	79956
ERN2	endoplasmic reticulum to nucleus signaling 2	10595
ERP29	endoplasmic reticulum protein 29	10961
ERRFI1	ERBB receptor feedback inhibitor 1	54206
ESCO1	establishment of sister chromatid cohesion N-acetyltransferase 1	114799
ESPN	espin	83715
ESPNL	espin-like	339768
ESR1	estrogen receptor 1	2099
ESR2	estrogen receptor 2 (ER beta)	2100
ESRP2	epithelial splicing regulatory protein 2	80004
ESRRG	estrogen-related receptor gamma	2104
ESYT2	extended synaptotagmin-like protein 2	57488
ETFA	electron-transfer-flavoprotein, alpha polypeptide	2108
ETNK1	ethanolamine kinase 1	55500
ETNK2	ethanolamine kinase 2	55224
ETS2	v-ets avian erythroblastosis virus E26 oncogene homolog 2	2114
ETV3L	ets variant 3-like	440695
EVA1A	eva-1 homolog A (C. elegans)	84141
EVA1B	eva-1 homolog B (C. elegans)	55194
EVA1C	eva-1 homolog C (C. elegans)	59271
EVI5L	ecotropic viral integration site 5-like	115704
EVPL	envoplakin	2125
EVPLL	envoplakin-like	645027
EXD1	exonuclease 3'-5' domain containing 1	161829
EXD2	exonuclease 3'-5' domain containing 2	55218
EXOC2	exocyst complex component 2	55770
EXOC3L1	exocyst complex component 3-like 1	283849
EXOC3L2	exocyst complex component 3-like 2	90332
EXOC3L4	exocyst complex component 3-like 4	91828
EXOC6B	exocyst complex component 6B	23233
EXOC8	exocyst complex component 8	149371
EXOSC10	exosome component 10	5394
EXOSC2	exosome component 2	23404
EXOSC3	exosome component 3	51010
EXOSC4	exosome component 4	54512
EXOSC6	exosome component 6	118460
EXOSC7	exosome component 7	23016
EXTL1	exostosin-like glycosyltransferase 1	2134
EXTL3	exostosin-like glycosyltransferase 3	2137
EYA2	eyes absent homolog 2 (Drosophila)	2139
EYA3	eyes absent homolog 3 (Drosophila)	2140
EZH1	enhancer of zeste homolog 1 (Drosophila)	2145
F10	coagulation factor X	2159
F11	coagulation factor XI	2160
F13A1	coagulation factor XIII, A1 polypeptide	2162
F8	coagulation factor VIII, procoagulant component	2157
F8A1	coagulation factor VIII-associated 1	8263
F8A2	coagulation factor VIII-associated 2	474383
F8A3	coagulation factor VIII-associated 3	474384
FAAH	fatty acid amide hydrolase	2166
FAAH2	fatty acid amide hydrolase 2	158584
FABP12	fatty acid binding protein 12	646486
FABP6	fatty acid binding protein 6, ileal	2172
FADD	Fas (TNFRSF6)-associated via death domain	8772
FADS2	fatty acid desaturase 2	9415
FADS6	fatty acid desaturase 6	283985
FAHD1	fumarylacetoacetate hydrolase domain containing 1	81889
FAHD2A	fumarylacetoacetate hydrolase domain containing 2A	51011
FAHD2CP	fumarylacetoacetate hydrolase domain containing 2C, pseudogene	729234
FAIM2	Fas apoptotic inhibitory molecule 2	23017
FAIM3	Fas apoptotic inhibitory molecule 3	9214
FAM101A	family with sequence similarity 101, member A	144347
FAM101B	family with sequence similarity 101, member B	359845
FAM102B	family with sequence similarity 102, member B	284611
FAM104A	family with sequence similarity 104, member A	84923
FAM104B	family with sequence similarity 104, member B	90736
FAM105A	family with sequence similarity 105, member A	54491
FAM106A	family with sequence similarity 106, member A	80039
FAM107B	family with sequence similarity 107, member B	83641
FAM109B	family with sequence similarity 109, member B	150368
FAM111B	family with sequence similarity 111, member B	374393
FAM115C	family with sequence similarity 115, member C	285966
FAM118A	family with sequence similarity 118, member A	55007
FAM120A	family with sequence similarity 120A	23196
FAM120B	family with sequence similarity 120B	84498
FAM120C	family with sequence similarity 120C	54954
FAM122A	family with sequence similarity 122A	116224
FAM122B	family with sequence similarity 122B	159090
FAM129A	family with sequence similarity 129, member A	116496
FAM129C	family with sequence similarity 129, member C	199786
FAM131A	family with sequence similarity 131, member A	131408
FAM131B	family with sequence similarity 131, member B	9715
FAM131C	family with sequence similarity 131, member C	348487
FAM132A	family with sequence similarity 132, member A	388581
FAM13A	family with sequence similarity 13, member A	10144
FAM13A-AS1	FAM13A antisense RNA 1	285512
FAM149A	family with sequence similarity 149, member A	25854
FAM151A	family with sequence similarity 151, member A	338094
[truncated: 5,283 more rows]
