# Supplementary material for: Genome-wide analysis of DNA methylation and gene expression patterns in purified, uncultured human liver cells and activated hepatic stellate cells
Source: Oncotarget. 2015 Aug 28;6(29):26729–45. doi: 10.18632/oncotarget.4925 (PMC4694948; doi:10.18632/oncotarget.4925)
Supplement: Supplementary file 4 [file oncotarget-06-26729-s004.xlsx]

## Sheet: HEP Only
HEP Only N=1184 [p < 0.05]
GO Term	P-Value	Fold Enrichment
Chromatin assembly [GO:0031497]	3.94e-03	+2.60
Gene expression [GO:0010467]	6.62e-03	+1.17
Nucleosome organization [GO:0034728]	6.77e-03	+2.43
DNA packaging [GO:0006323]	7.07e-03	+2.23
Nucleosome assembly [GO:0006334]	8.35e-03	+2.49
Cellular nitrogen compound metabolic process [GO:0034641]	8.95e-03	+1.14
Cellular macromolecule biosynthetic process [GO:0034645]	9.68e-03	+1.17
Cellular process [GO:0009987]	9.95e-03	+1.05
Nitrogen compound metabolic process [GO:0006807]	1.04e-02	+1.14
Macromolecule biosynthetic process [GO:0009059]	1.31e-02	+1.16
Chromatin assembly or disassembly [GO:0006333]	1.41e-02	+2.06
Protein-DNA complex assembly [GO:0065004]	1.48e-02	+2.30
Positive regulation of protein kinase cascade [GO:0010740]	1.55e-02	+1.88
Negative regulation of endothelial cell proliferation [GO:0001937]	1.73e-02	+4.83
Nucleobase, nucleoside, nucleotide and nucleic acid metabolic process [GO:0006139]	1.88e-02	+1.13
Chromosome organization [GO:0051276]	2.09e-02	+1.44
Translation [GO:0006412]	2.57e-02	+1.52
Cellular component biogenesis [GO:0044085]	2.60e-02	+1.27
Chromatin organization [GO:0006325]	2.85e-02	+1.47
Regulation of protein kinase cascade [GO:0010627]	2.93e-02	+1.61
Regulation of tyrosine phosphorylation of STAT protein [GO:0042509]	3.02e-02	+3.37
Regulation of endothelial cell proliferation [GO:0001936]	3.41e-02	+3.26
Positive regulation of tyrosine phosphorylation of STAT protein [GO:0042531]	3.99e-02	+3.78
Cellular macromolecule metabolic process [GO:0044260]	4.08e-02	+1.08
Transcription [GO:0006350]	4.48e-02	+1.15
Regulation of nucleocytoplasmic transport [GO:0046822]	4.72e-02	+2.40
RNA metabolic process [GO:0016070]	4.74e-02	+1.24
Cellular metabolic process [GO:0044237]	4.99e-02	+1.06

## Sheet: HSC Only
HSC Only N=587 [p < 0.05]
GO Term	P-Value	Fold Enrichment
Regulation of cellular process [GO:0050794]	5.76e-03	+1.14
Regulation of RNA metabolic process [GO:0051252]	7.92e-03	+1.35
Cellular macromolecule biosynthetic process [GO:0034645]	9.67e-03	+1.25
Regulation of biological process [GO:0050789]	9.96e-03	+1.12
Regulation of transcription from RNA polymerase II promoter [GO:0006357]	1.13e-02	+1.59
Negative regulation of biological process [GO:0048519]	1.13e-02	+1.33
Macromolecule biosynthetic process [GO:0009059]	1.17e-02	+1.25
Intracellular signaling cascade [GO:0007242]	1.38e-02	+1.40
Regulation of primary metabolic process [GO:0080090]	1.43e-02	+1.21
Sex determination [GO:0007530]	1.47e-02	+7.58
Protein modification process [GO:0006464]	1.48e-02	+1.36
Regulation of transcription, DNA-dependent [GO:0006355]	1.53e-02	+1.32
Regulation of biosynthetic process [GO:0009889]	1.60e-02	+1.23
Intermediate filament cytoskeleton organization [GO:0045104]	1.69e-02	+7.20
Regulation of steroid metabolic process [GO:0019218]	1.70e-02	+5.00
Negative regulation of cellular process [GO:0048523]	1.82e-02	+1.32
Regulation of nucleobase, nucleoside, nucleotide and nucleic acid metabolic process [GO:0019219]	1.85e-02	+1.23
Biological regulation [GO:0065007]	1.87e-02	+1.10
Neurofilament cytoskeleton organization [GO:0060052]	1.92e-02	+13.50
Organ development [GO:0048513]	2.13e-02	+1.31
Intermediate filament-based process [GO:0045103]	2.20e-02	+6.55
Regulation of nitrogen compound metabolic process [GO:0051171]	2.30e-02	+1.22
Regulation of metabolic process [GO:0019222]	2.30e-02	+1.18
Regulation of cellular biosynthetic process [GO:0031326]	2.43e-02	+1.21
Biopolymer modification [GO:0043412]	2.47e-02	+1.32
Purine ribonucleotide catabolic process [GO:0009154]	2.48e-02	+6.26
Positive regulation of transcription, DNA-dependent [GO:0045893]	2.48e-02	+1.66
Regulation of cellular metabolic process [GO:0031323]	2.57e-02	+1.19
Positive regulation of RNA metabolic process [GO:0051254]	2.70e-02	+1.65
Negative regulation of biosynthetic process [GO:0009890]	2.89e-02	+1.57
Positive regulation of transcription from RNA polymerase II promoter [GO:0045944]	2.92e-02	+1.75
Transcription from RNA polymerase II promoter [GO:0006366]	3.00e-02	+2.00
Second-messenger-mediated signaling [GO:0019932]	3.08e-02	+1.99
Ribonucleotide catabolic process [GO:0009261]	3.09e-02	+5.76
Regulation of steroid biosynthetic process [GO:0050810]	3.09e-02	+5.76
Cellular response to hormone stimulus [GO:0032870]	3.17e-02	+2.44
Regulation of cell communication [GO:0010646]	3.18e-02	+1.39
Glycoprotein biosynthetic process [GO:0009101]	3.19e-02	+2.28
Proteoglycan biosynthetic process [GO:0030166]	3.42e-02	+5.54
Protein polyubiquitination [GO:0000209]	3.42e-02	+5.54
Cytoskeleton organization [GO:0007010]	3.45e-02	+1.65
Male sex determination [GO:0030238]	3.57e-02	+9.82
Regulation of cyclic nucleotide metabolic process [GO:0030799]	3.76e-02	+2.55
Negative regulation of multicellular organismal process [GO:0051241]	3.90e-02	+2.20
Post-translational protein modification [GO:0043687]	3.96e-02	+1.34
Negative regulation of cellular biosynthetic process [GO:0031327]	3.97e-02	+1.54
Cellular response to insulin stimulus [GO:0032869]	4.00e-02	+3.18
Transcription [GO:0006350]	4.10e-02	+1.23
Chromatin modification [GO:0016568]	4.19e-02	+1.84
Regulation of hormone metabolic process [GO:0032350]	4.20e-02	+9.00
Regulation of nucleotide metabolic process [GO:0006140]	4.23e-02	+2.48
Cellular biosynthetic process [GO:0044249]	4.70e-02	+1.16
Negative regulation of nucleobase, nucleoside, nucleotide and nucleic acid metabolic process [GO:0045934]	4.79e-02	+1.55
Cellular response to stimulus [GO:0051716]	4.85e-02	+1.41
Regulation of BMP signaling pathway [GO:0030510]	4.93e-02	+4.80
Microtubule-based process [GO:0007017]	4.94e-02	+1.85

## Sheet: LSEC Only
LSEC Only N=837 [p < 0.05]
GO Term	P-Value	Fold Enrichment
T cell proliferation [GO:0042098]	4.29e-03	+5.43
Regulation of sterol transport [GO:0032371]	7.94e-03	+6.11
Regulation of cholesterol transport [GO:0032374]	7.94e-03	+6.11
Protein localization in Golgi apparatus [GO:0034067]	9.47e-03	+18.32
Phosphate transport [GO:0006817]	1.43e-02	+7.51
Female pregnancy [GO:0007565]	1.45e-02	+2.44
Positive regulation of triglyceride catabolic process [GO:0010898]	1.54e-02	+14.65
Proteolysis [GO:0006508]	1.78e-02	+1.34
Regulation of triglyceride catabolic process [GO:0010896]	2.24e-02	+12.21
Lymphocyte proliferation [GO:0046651]	2.74e-02	+3.49
Triglyceride metabolic process [GO:0006641]	3.00e-02	+3.41
Regulation of sequestering of triglyceride [GO:0010889]	3.06e-02	+10.47
Regulation of T-helper 1 type immune response [GO:0002825]	3.06e-02	+10.47
Very-low-density lipoprotein particle remodeling [GO:0034372]	3.06e-02	+10.47
Regulation of lipid transport [GO:0032368]	3.26e-02	+4.07
Anion transport [GO:0006820]	3.26e-02	+2.05
Mononuclear cell proliferation [GO:0032943]	3.28e-02	+3.33
Leukocyte proliferation [GO:0070661]	3.28e-02	+3.33
Positive regulation of immune response [GO:0050778]	3.56e-02	+2.02
Inorganic anion transport [GO:0015698]	3.63e-02	+2.36
Polysaccharide metabolic process [GO:0005976]	3.80e-02	+2.20
Intra-Golgi vesicle-mediated transport [GO:0006891]	4.04e-02	+5.14
Golgi vesicle transport [GO:0048193]	4.23e-02	+2.05
Carbohydrate metabolic process [GO:0005975]	4.49e-02	+1.43
Defense response [GO:0006952]	4.50e-02	+1.39
Acylglycerol metabolic process [GO:0006639]	4.88e-02	+2.99
Aminoglycan metabolic process [GO:0006022]	4.92e-02	+2.63
Hyaluronan metabolic process [GO:0030212]	4.96e-02	+8.14
Triglyceride-rich lipoprotein particle remodeling [GO:0034370]	4.96e-02	+8.14
Positive regulation of lipid storage [GO:0010884]	4.96e-02	+8.14
