# Supplementary material for: Genome-wide analysis of DNA methylation and gene expression patterns in purified, uncultured human liver cells and activated hepatic stellate cells
Source: Oncotarget. 2015 Aug 28;6(29):26729–45. doi: 10.18632/oncotarget.4925 (PMC4694948; doi:10.18632/oncotarget.4925)
Supplement: Supplementary file 5 [file oncotarget-06-26729-s005.xlsx]

## Sheet: HEP specific (1184)
Genes specifically methylated in HEPs (N = 1184)
Gene Symbol	Description	NCBI gene ID
A2M	alpha-2-macroglobulin	2
A2ML1	alpha-2-macroglobulin-like 1	144568
AADACL4	arylacetamide deacetylase-like 4	343066
AAR2	AAR2 splicing factor homolog (S. cerevisiae)	25980
ABCC10	ATP-binding cassette, sub-family C (CFTR/MRP), member 10	89845
ABCG2	ATP-binding cassette, sub-family G (WHITE), member 2	9429
ABHD14B	abhydrolase domain containing 14B	84836
ABHD16A	abhydrolase domain containing 16A	7920
ABHD6	abhydrolase domain containing 6	57406
ABTB1	ankyrin repeat and BTB (POZ) domain containing 1	80325
ACAD10	acyl-CoA dehydrogenase family, member 10	80724
ACAP1	ArfGAP with coiled-coil, ankyrin repeat and PH domains 1	9744
ACCS	1-aminocyclopropane-1-carboxylate synthase homolog (Arabidopsis)(non-functional)	84680
ACP1	acid phosphatase 1, soluble	52
ACP5	acid phosphatase 5, tartrate resistant	54
ACRBP	acrosin binding protein	84519
ACTBL2	actin, beta-like 2	345651
ACTN1	actinin, alpha 1	87
ACTR10	actin-related protein 10 homolog (S. cerevisiae)	55860
ACTR3B	ARP3 actin-related protein 3 homolog B (yeast)	57180
ADAMTSL4	ADAMTS-like 4	54507
ADARB2	adenosine deaminase, RNA-specific, B2 (non-functional)	105
ADH7	alcohol dehydrogenase 7 (class IV), mu or sigma polypeptide	131
ADIG	adipogenin	149685
ADO	2-aminoethanethiol (cysteamine) dioxygenase	84890
AGAP2	ArfGAP with GTPase domain, ankyrin repeat and PH domain 2	116986
AGAP3	ArfGAP with GTPase domain, ankyrin repeat and PH domain 3	116988
AGRP	agouti related protein homolog (mouse)	181
AHSP	alpha hemoglobin stabilizing protein	51327
AIMP1	aminoacyl tRNA synthetase complex-interacting multifunctional protein 1	9255
AIMP2	aminoacyl tRNA synthetase complex-interacting multifunctional protein 2	7965
AK8	adenylate kinase 8	158067
AKTIP	AKT interacting protein	64400
ALAD	aminolevulinate dehydratase	210
ALDH16A1	aldehyde dehydrogenase 16 family, member A1	126133
ALOX12P2	arachidonate 12-lipoxygenase pseudogene 2	245
ALOX15	arachidonate 15-lipoxygenase	246
AMIGO3	adhesion molecule with Ig-like domain 3	386724
ANGEL2	angel homolog 2 (Drosophila)	90806
ANK3	ankyrin 3, node of Ranvier (ankyrin G)	288
ANKAR	ankyrin and armadillo repeat containing	150709
ANKRD13C	ankyrin repeat domain 13C	81573
ANKRD19P	ankyrin repeat domain 19, pseudogene	138649
ANKRD20A4	ankyrin repeat domain 20 family, member A4	728747
ANKRD52	ankyrin repeat domain 52	283373
ANKZF1	ankyrin repeat and zinc finger domain containing 1	55139
ANXA2	annexin A2	302
AOC2	amine oxidase, copper containing 2 (retina-specific)	314
AP2M1	adaptor-related protein complex 2, mu 1 subunit	1173
APH1A	APH1A gamma secretase subunit	51107
APLNR	apelin receptor	187
APOBEC3B	apolipoprotein B mRNA editing enzyme, catalytic polypeptide-like 3B	9582
APOL5	apolipoprotein L, 5	80831
APPL1	adaptor protein, phosphotyrosine interaction, PH domain and leucine zipper containing 1	26060
AQP4	aquaporin 4	361
AQP4-AS1	AQP4 antisense RNA 1	147429
ARHGAP28	Rho GTPase activating protein 28	79822
ARHGAP33	Rho GTPase activating protein 33	115703
ARHGEF2	Rho/Rac guanine nucleotide exchange factor (GEF) 2	9181
ARHGEF39	Rho guanine nucleotide exchange factor (GEF) 39	84904
ARHGEF9	Cdc42 guanine nucleotide exchange factor (GEF) 9	23229
ARID4A	AT rich interactive domain 4A (RBP1-like)	5926
ARID4B	AT rich interactive domain 4B (RBP1-like)	51742
ARL6IP1	ADP-ribosylation factor-like 6 interacting protein 1	23204
ARMC1	armadillo repeat containing 1	55156
ARMC12	armadillo repeat containing 12	221481
ARNT	aryl hydrocarbon receptor nuclear translocator	405
ARPC3	actin related protein 2/3 complex, subunit 3, 21kDa	10094
ARRDC4	arrestin domain containing 4	91947
ARRDC5	arrestin domain containing 5	645432
ASAP1	ArfGAP with SH3 domain, ankyrin repeat and PH domain 1	50807
ASAP3	ArfGAP with SH3 domain, ankyrin repeat and PH domain 3	55616
ASB4	ankyrin repeat and SOCS box containing 4	51666
ASB7	ankyrin repeat and SOCS box containing 7	140460
ASF1B	anti-silencing function 1B histone chaperone	55723
ASL	argininosuccinate lyase	435
ASNSD1	asparagine synthetase domain containing 1	54529
ATAD1	ATPase family, AAA domain containing 1	84896
ATF7IP	activating transcription factor 7 interacting protein	55729
ATG7	autophagy related 7	10533
ATP5A1	ATP synthase, H+ transporting, mitochondrial F1 complex, alpha subunit 1, cardiac muscle	498
ATP5EP2	ATP synthase, H+ transporting, mitochondrial F1 complex, epsilon subunit pseudogene 2	432369
ATP6V0D1	ATPase, H+ transporting, lysosomal 38kDa, V0 subunit d1	9114
ATP6V0E1	ATPase, H+ transporting, lysosomal 9kDa, V0 subunit e1	8992
ATP6V1E1	ATPase, H+ transporting, lysosomal 31kDa, V1 subunit E1	529
ATP6V1G1	ATPase, H+ transporting, lysosomal 13kDa, V1 subunit G1	9550
ATP8B5P	ATPase, class I, type 8B, member 5, pseudogene	158381
B3GAT2	beta-1,3-glucuronyltransferase 2 (glucuronosyltransferase S)	135152
B3GNT2	UDP-GlcNAc:betaGal beta-1,3-N-acetylglucosaminyltransferase 2	10678
B3GNT8	UDP-GlcNAc:betaGal beta-1,3-N-acetylglucosaminyltransferase 8	374907
B3GNTL1	UDP-GlcNAc:betaGal beta-1,3-N-acetylglucosaminyltransferase-like 1	146712
B4GALT5	UDP-Gal:betaGlcNAc beta 1,4- galactosyltransferase, polypeptide 5	9334
BABAM1	BRISC and BRCA1 A complex member 1	29086
BACH2	BTB and CNC homology 1, basic leucine zipper transcription factor 2	60468
BAIAP2	BAI1-associated protein 2	10458
BAIAP2L1	BAI1-associated protein 2-like 1	55971
BATF	basic leucine zipper transcription factor, ATF-like	10538
BCAR3	breast cancer anti-estrogen resistance 3	8412
BCAR4	breast cancer anti-estrogen resistance 4 (non-protein coding)	400500
BCORP1	BCL6 corepressor pseudogene 1	286554
BEX2	brain expressed X-linked 2	84707
BGN	biglycan	633
BICD1	bicaudal D homolog 1 (Drosophila)	636
BIN1	bridging integrator 1	274
BIVM	basic, immunoglobulin-like variable motif containing	54841
BMX	BMX non-receptor tyrosine kinase	660
BNC2	basonuclin 2	54796
BPIFA2	BPI fold containing family A, member 2	140683
BPNT1	3'(2'), 5'-bisphosphate nucleotidase 1	10380
BTBD1	BTB (POZ) domain containing 1	53339
BTBD3	BTB (POZ) domain containing 3	22903
BTBD9	BTB (POZ) domain containing 9	114781
C10orf11	chromosome 10 open reading frame 11	83938
C10orf68	chromosome 10 open reading frame 68	79741
C11orf49	chromosome 11 open reading frame 49	79096
C14orf169	chromosome 14 open reading frame 169	79697
C14orf183	chromosome 14 open reading frame 183	196913
C15orf61	chromosome 15 open reading frame 61	145853
C16orf72	chromosome 16 open reading frame 72	29035
C16orf87	chromosome 16 open reading frame 87	388272
C17orf100	chromosome 17 open reading frame 100	388327
C17orf77	chromosome 17 open reading frame 77	146723
C1orf50	chromosome 1 open reading frame 50	79078
C1orf54	chromosome 1 open reading frame 54	79630
C1orf63	chromosome 1 open reading frame 63	57035
C1orf64	chromosome 1 open reading frame 64	149563
C1QTNF5	C1q and tumor necrosis factor related protein 5	114902
C20orf96	chromosome 20 open reading frame 96	140680
C21orf54	chromosome 21 open reading frame 54	728409
C2CD5	C2 calcium-dependent domain containing 5	9847
C3orf22	chromosome 3 open reading frame 22	152065
C3orf55	chromosome 3 open reading frame 55	152078
C4orf27	chromosome 4 open reading frame 27	54969
C4orf33	chromosome 4 open reading frame 33	132321
C4orf36	chromosome 4 open reading frame 36	132989
C5orf51	chromosome 5 open reading frame 51	285636
C6orf114	chromosome 6 open reading frame 114	85411
C6orf226	chromosome 6 open reading frame 226	441150
C7orf13	chromosome 7 open reading frame 13	129790
C8orf22	chromosome 8 open reading frame 22	492307
C9orf135	chromosome 9 open reading frame 135	138255
C9orf171	chromosome 9 open reading frame 171	389799
C9orf78	chromosome 9 open reading frame 78	51759
CA11	carbonic anhydrase XI	770
CA7	carbonic anhydrase VII	766
CACNA2D1	calcium channel, voltage-dependent, alpha 2/delta subunit 1	781
CACUL1	CDK2-associated, cullin domain 1	143384
CAP1	CAP, adenylate cyclase-associated protein 1 (yeast)	10487
CAPRIN2	caprin family member 2	65981
CAPZA2	capping protein (actin filament) muscle Z-line, alpha 2	830
CASC4	cancer susceptibility candidate 4	113201
CASP8	caspase 8, apoptosis-related cysteine peptidase	841
CATSPER4	cation channel, sperm associated 4	378807
CAV1	caveolin 1, caveolae protein, 22kDa	857
CAV2	caveolin 2	858
CC2D1B	coiled-coil and C2 domain containing 1B	200014
CCDC108	coiled-coil domain containing 108	255101
CCDC113	coiled-coil domain containing 113	29070
CCDC13	coiled-coil domain containing 13	152206
CCDC138	coiled-coil domain containing 138	165055
CCDC160	coiled-coil domain containing 160	347475
CCDC61	coiled-coil domain containing 61	729440
CCDC64B	coiled-coil domain containing 64B	146439
CCDC84	coiled-coil domain containing 84	338657
CCL20	chemokine (C-C motif) ligand 20	6364
CCL24	chemokine (C-C motif) ligand 24	6369
CCNB2	cyclin B2	9133
CCNK	cyclin K	8812
CCPG1	cell cycle progression 1	9236
CCRL2	chemokine (C-C motif) receptor-like 2	9034
CCRN4L	CCR4 carbon catabolite repression 4-like (S. cerevisiae)	25819
CD101	CD101 molecule	9398
CD19	CD19 molecule	930
CD1C	CD1c molecule	911
CD209	CD209 molecule	30835
CD27-AS1	CD27 antisense RNA 1	678655
CD302	CD302 molecule	9936
CD38	CD38 molecule	952
CD4	CD4 molecule	920
CD47	CD47 molecule	961
CD63	CD63 molecule	967
CD99	CD99 molecule	4267
CDC14C	cell division cycle 14C	168448
CDC27	cell division cycle 27	996
CDC37L1	cell division cycle 37-like 1	55664
CDH18	cadherin 18, type 2	1016
CDH3	cadherin 3, type 1, P-cadherin (placental)	1001
CDK5RAP1	CDK5 regulatory subunit associated protein 1	51654
CDKL2	cyclin-dependent kinase-like 2 (CDC2-related kinase)	8999
CDKN2A	cyclin-dependent kinase inhibitor 2A	1029
CECR1	cat eye syndrome chromosome region, candidate 1	51816
CELF1	CUGBP, Elav-like family member 1	10658
CENPT	centromere protein T	80152
CEP192	centrosomal protein 192kDa	55125
CES3	carboxylesterase 3	23491
CFTR	cystic fibrosis transmembrane conductance regulator (ATP-binding cassette sub-family C, member 7)	1080
CGA	glycoprotein hormones, alpha polypeptide	1081
CHRM1	cholinergic receptor, muscarinic 1	1128
CHRNA6	cholinergic receptor, nicotinic, alpha 6 (neuronal)	8973
CHRNB4	cholinergic receptor, nicotinic, beta 4 (neuronal)	1143
CHRNE	cholinergic receptor, nicotinic, epsilon (muscle)	1145
CHST11	carbohydrate (chondroitin 4) sulfotransferase 11	50515
CHST15	carbohydrate (N-acetylgalactosamine 4-sulfate 6-O) sulfotransferase 15	51363
CIDECP	cell death-inducing DFFA-like effector c pseudogene	152302
CKAP2	cytoskeleton associated protein 2	26586
CKAP2L	cytoskeleton associated protein 2-like	150468
CLCNKB	chloride channel, voltage-sensitive Kb	1188
CLDN16	claudin 16	10686
CLDN9	claudin 9	9080
CLEC4D	C-type lectin domain family 4, member D	338339
CLINT1	clathrin interactor 1	9685
CMPK1	cytidine monophosphate (UMP-CMP) kinase 1, cytosolic	51727
CMSS1	cms1 ribosomal small subunit homolog (yeast)	84319
CMTM3	CKLF-like MARVEL transmembrane domain containing 3	123920
CNNM1	cyclin M1	26507
CNNM3	cyclin M3	26505
CNPY1	canopy FGF signaling regulator 1	285888
CNTF	ciliary neurotrophic factor	1270
COG4	component of oligomeric golgi complex 4	25839
COLGALT1	collagen beta(1-O)galactosyltransferase 1	79709
COMMD10	COMM domain containing 10	51397
COMP	cartilage oligomeric matrix protein	1311
COPB2	coatomer protein complex, subunit beta 2 (beta prime)	9276
COPZ1	coatomer protein complex, subunit zeta 1	22818
COX7A1	cytochrome c oxidase subunit VIIa polypeptide 1 (muscle)	1346
CPQ	carboxypeptidase Q	10404
CPT1C	carnitine palmitoyltransferase 1C	126129
CRBN	cereblon	51185
CREBL2	cAMP responsive element binding protein-like 2	1389
CRELD2	cysteine-rich with EGF-like domains 2	79174
CRMP1	collapsin response mediator protein 1	1400
CSAD	cysteine sulfinic acid decarboxylase	51380
CSF2	colony stimulating factor 2 (granulocyte-macrophage)	1437
CSNK1A1	casein kinase 1, alpha 1	1452
CSNK1G1	casein kinase 1, gamma 1	53944
CSRP1	cysteine and glycine-rich protein 1	1465
CST6	cystatin E/M	1474
CSTB	cystatin B (stefin B)	1476
CTCF	CCCTC-binding factor (zinc finger protein)	10664
CTSF	cathepsin F	8722
CXCL12	chemokine (C-X-C motif) ligand 12	6387
CXorf23	chromosome X open reading frame 23	256643
DAAM2	dishevelled associated activator of morphogenesis 2	23500
DCLK2	doublecortin-like kinase 2	166614
DCN	decorin	1634
DCTN3	dynactin 3 (p22)	11258
DDX46	DEAD (Asp-Glu-Ala-Asp) box polypeptide 46	9879
DDX59	DEAD (Asp-Glu-Ala-Asp) box polypeptide 59	83479
DEFB122	defensin, beta 122 (pseudogene)	245935
DEFB131	defensin, beta 131	644414
DENND2A	DENN/MADD domain containing 2A	27147
DENND3	DENN/MADD domain containing 3	22898
DGKQ	diacylglycerol kinase, theta 110kDa	1609
DHX32	DEAH (Asp-Glu-Ala-His) box polypeptide 32	55760
DHX9	DEAH (Asp-Glu-Ala-His) box helicase 9	1660
DIRAS3	DIRAS family, GTP-binding RAS-like 3	9077
DIRC3	disrupted in renal carcinoma 3	729582
DLGAP1-AS1	DLGAP1 antisense RNA 1	649446
DMRT1	doublesex and mab-3 related transcription factor 1	1761
DNA2	DNA replication helicase/nuclease 2	1763
DNAJB1	DnaJ (Hsp40) homolog, subfamily B, member 1	3337
DNAJB6	DnaJ (Hsp40) homolog, subfamily B, member 6	10049
DNAJB7	DnaJ (Hsp40) homolog, subfamily B, member 7	150353
DNAJC28	DnaJ (Hsp40) homolog, subfamily C, member 28	54943
DOHH	deoxyhypusine hydroxylase/monooxygenase	83475
DPF2	D4, zinc and double PHD fingers family 2	5977
DPP8	dipeptidyl-peptidase 8	54878
DPPA3	developmental pluripotency associated 3	359787
DPPA4	developmental pluripotency associated 4	55211
DPRXP4	divergent-paired related homeobox pseudogene 4	503645
DRP2	dystrophin related protein 2	1821
DTHD1	death domain containing 1	401124
DUS4L	dihydrouridine synthase 4-like (S. cerevisiae)	11062
DYX1C1	dyslexia susceptibility 1 candidate 1	161582
E2F6	E2F transcription factor 6	1876
ECHS1	enoyl CoA hydratase, short chain, 1, mitochondrial	1892
EDARADD	EDAR-associated death domain	128178
EDEM3	ER degradation enhancer, mannosidase alpha-like 3	80267
EFHC2	EF-hand domain (C-terminal) containing 2	80258
EIF2AK2	eukaryotic translation initiation factor 2-alpha kinase 2	5610
EIF2B3	eukaryotic translation initiation factor 2B, subunit 3 gamma, 58kDa	8891
EIF3G	eukaryotic translation initiation factor 3, subunit G	8666
EIF4A2	eukaryotic translation initiation factor 4A2	1974
EIF4B	eukaryotic translation initiation factor 4B	1975
EIF4G3	eukaryotic translation initiation factor 4 gamma, 3	8672
ELAVL1	ELAV like RNA binding protein 1	1994
ELK4	ELK4, ETS-domain protein (SRF accessory protein 1)	2005
EMP3	epithelial membrane protein 3	2014
ENDOU	endonuclease, polyU-specific	8909
ENHO	energy homeostasis associated	375704
ENOX2	ecto-NOX disulfide-thiol exchanger 2	10495
ENPP6	ectonucleotide pyrophosphatase/phosphodiesterase 6	133121
ENTPD1	ectonucleoside triphosphate diphosphohydrolase 1	953
EPHX4	epoxide hydrolase 4	253152
ERC2	ELKS/RAB6-interacting/CAST family member 2	26059
ERCC4	excision repair cross-complementing rodent repair deficiency, complementation group 4	2072
ERI3	ERI1 exoribonuclease family member 3	79033
ESX1	ESX homeobox 1	80712
EXD3	exonuclease 3'-5' domain containing 3	54932
EXOG	endo/exonuclease (5'-3'), endonuclease G-like	9941
F2RL3	coagulation factor II (thrombin) receptor-like 3	9002
F7	coagulation factor VII (serum prothrombin conversion accelerator)	2155
FABP3	fatty acid binding protein 3, muscle and heart (mammary-derived growth inhibitor)	2170
FABP4	fatty acid binding protein 4, adipocyte	2167
FABP7	fatty acid binding protein 7, brain	2173
FAHD2B	fumarylacetoacetate hydrolase domain containing 2B	151313
FAM103A1	family with sequence similarity 103, member A1	83640
FAM106CP	family with sequence similarity 106, member C pseudogene	100129396
FAM122C	family with sequence similarity 122C	159091
FAM133CP	family with sequence similarity 133, member A pseudogene	728640
FAM134B	family with sequence similarity 134, member B	54463
FAM156B	family with sequence similarity 156, member B	727866
FAM166B	family with sequence similarity 166, member B	730112
FAM168B	family with sequence similarity 168, member B	130074
FAM211A	family with sequence similarity 211, member A	388341
FAM215A	family with sequence similarity 215, member A (non-protein coding)	23591
FAM216A	family with sequence similarity 216, member A	29902
FAM21B	family with sequence similarity 21, member B	55747
FAM221A	family with sequence similarity 221, member A	340277
FAM3A	family with sequence similarity 3, member A	60343
FAM46C	family with sequence similarity 46, member C	54855
FAM71B	family with sequence similarity 71, member B	153745
FAM73A	family with sequence similarity 73, member A	374986
FAM78A	family with sequence similarity 78, member A	286336
FAM86A	family with sequence similarity 86, member A	196483
FAM89A	family with sequence similarity 89, member A	375061
FAM96A	family with sequence similarity 96, member A	84191
FANCD2	Fanconi anemia, complementation group D2	2177
FARS2	phenylalanyl-tRNA synthetase 2, mitochondrial	10667
FAXDC2	fatty acid hydroxylase domain containing 2	10826
FBLL1	fibrillarin-like 1	345630
FBXL22	F-box and leucine-rich repeat protein 22	283807
FBXL8	F-box and leucine-rich repeat protein 8	55336
FBXO8	F-box protein 8	26269
FERMT2	fermitin family member 2	10979
FGF11	fibroblast growth factor 11	2256
FGF17	fibroblast growth factor 17	8822
FGF19	fibroblast growth factor 19	9965
FIGF	c-fos induced growth factor (vascular endothelial growth factor D)	2277
FIGLA	folliculogenesis specific basic helix-loop-helix	344018
FIS1	fission 1 (mitochondrial outer membrane) homolog (S. cerevisiae)	51024
FLJ26850	FLJ26850 protein	400710
FOSL1	FOS-like antigen 1	8061
FOXD2	forkhead box D2	2306
FOXD2-AS1	FOXD2 antisense RNA 1 (head to head)	84793
FOXH1	forkhead box H1	8928
FREM1	FRAS1 related extracellular matrix 1	158326
FRMPD4	FERM and PDZ domain containing 4	9758
FRRS1L	ferric-chelate reductase 1-like	23732
FSIP1	fibrous sheath interacting protein 1	161835
FUS	fused in sarcoma	2521
FXR1	fragile X mental retardation, autosomal homolog 1	8087
FXYD4	FXYD domain containing ion transport regulator 4	53828
FZD8	frizzled family receptor 8	8325
GABRA4	gamma-aminobutyric acid (GABA) A receptor, alpha 4	2557
GABRP	gamma-aminobutyric acid (GABA) A receptor, pi	2568
GABRR1	gamma-aminobutyric acid (GABA) A receptor, rho 1	2569
GAN	gigaxonin	8139
GATA5	GATA binding protein 5	140628
GCK	glucokinase (hexokinase 4)	2645
GCSH	glycine cleavage system protein H (aminomethyl carrier)	2653
GDF3	growth differentiation factor 3	9573
GFER	growth factor, augmenter of liver regeneration	2671
GFRA3	GDNF family receptor alpha 3	2676
GGA3	golgi-associated, gamma adaptin ear containing, ARF binding protein 3	23163
GGCX	gamma-glutamyl carboxylase	2677
GINS1	GINS complex subunit 1 (Psf1 homolog)	9837
GJA8	gap junction protein, alpha 8, 50kDa	2703
GLB1L2	galactosidase, beta 1-like 2	89944
GLIS3-AS1	GLIS3 antisense RNA 1	84850
GLTP	glycolipid transfer protein	51228
GLTSCR2	glioma tumor suppressor candidate region gene 2	29997
GNAI2	guanine nucleotide binding protein (G protein), alpha inhibiting activity polypeptide 2	2771
GNLY	granulysin	10578
GOLT1B	golgi transport 1B	51026
GPATCH11	G patch domain containing 11	253635
GPBAR1	G protein-coupled bile acid receptor 1	151306
GPBP1	GC-rich promoter binding protein 1	65056
GPC2	glypican 2	221914
GPHA2	glycoprotein hormone alpha 2	170589
GPN2	GPN-loop GTPase 2	54707
GPR137C	G protein-coupled receptor 137C	283554
GPR153	G protein-coupled receptor 153	387509
GPR64	G protein-coupled receptor 64	10149
GPSM2	G-protein signaling modulator 2	29899
GREB1L	growth regulation by estrogen in breast cancer-like	80000
GRIA3	glutamate receptor, ionotropic, AMPA 3	2892
GRSF1	G-rich RNA sequence binding factor 1	2926
GSTM2	glutathione S-transferase mu 2 (muscle)	2946
GSTP1	glutathione S-transferase pi 1	2950
GTF2H5	general transcription factor IIH, polypeptide 5	404672
GTF2IRD1P1	GTF2I repeat domain containing 1 pseusogene 1	729156
GTPBP8	GTP-binding protein 8 (putative)	29083
GUCY1B2	guanylate cyclase 1, soluble, beta 2 (pseudogene)	2974
GUCY2EP	guanylate cyclase 2E, pseudogene	390226
GUF1	GUF1 GTPase homolog (S. cerevisiae)	60558
H1FOO	H1 histone family, member O, oocyte-specific	132243
H1FX	H1 histone family, member X	8971
H2AFY2	H2A histone family, member Y2	55506
H2AFZ	H2A histone family, member Z	3015
HAT1	histone acetyltransferase 1	8520
HBS1L	HBS1-like (S. cerevisiae)	10767
HCCAT5	hepatocellular carcinoma associated transcript 5 (non-protein coding)	283902
HCG11	HLA complex group 11 (non-protein coding)	493812
HDAC7	histone deacetylase 7	51564
HEATR3	HEAT repeat containing 3	55027
HEBP1	heme binding protein 1	50865
HECTD4	HECT domain containing E3 ubiquitin protein ligase 4	283450
HEXA-AS1	HEXA antisense RNA 1	80072
HHIP	hedgehog interacting protein	64399
HHIPL2	HHIP-like 2	79802
HIC2	hypermethylated in cancer 2	23119
HINFP	histone H4 transcription factor	25988
HIST1H1E	histone cluster 1, H1e	3008
HIST1H2BI	histone cluster 1, H2bi	8346
HIST1H2BO	histone cluster 1, H2bo	8348
HIST1H3E	histone cluster 1, H3e	8353
HIST1H3G	histone cluster 1, H3g	8355
HIST1H3I	histone cluster 1, H3i	8354
HIST1H3J	histone cluster 1, H3j	8356
HIST3H3	histone cluster 3, H3	8290
HLA-DOA	major histocompatibility complex, class II, DO alpha	3111
HLA-DQB2	major histocompatibility complex, class II, DQ beta 2	3120
HLA-DRA	major histocompatibility complex, class II, DR alpha	3122
HLA-DRB5	major histocompatibility complex, class II, DR beta 5	3127
HOXA3	homeobox A3	3200
HOXC13	homeobox C13	3229
HRAS	Harvey rat sarcoma viral oncogene homolog	3265
HRASLS5	HRAS-like suppressor family, member 5	117245
HSPA1B	heat shock 70kDa protein 1B	3304
HSPA5	heat shock 70kDa protein 5 (glucose-regulated protein, 78kDa)	3309
HTR5A	5-hydroxytryptamine (serotonin) receptor 5A, G protein-coupled	3361
HTRA4	HtrA serine peptidase 4	203100
HYKK	hydroxylysine kinase	123688
IAPP	islet amyloid polypeptide	3375
IARS2	isoleucyl-tRNA synthetase 2, mitochondrial	55699
IBTK	inhibitor of Bruton agammaglobulinemia tyrosine kinase	25998
IDNK	idnK, gluconokinase homolog (E. coli)	414328
IFNK	interferon, kappa	56832
IGBP1P1	immunoglobulin (CD79A) binding protein 1 pseudogene 1	280655
IGFBP6	insulin-like growth factor binding protein 6	3489
IHH	indian hedgehog	3549
IL17A	interleukin 17A	3605
IL18BP	interleukin 18 binding protein	10068
IL1RAP	interleukin 1 receptor accessory protein	3556
IL20	interleukin 20	50604
IL22RA1	interleukin 22 receptor, alpha 1	58985
IL4	interleukin 4	3565
IMPG2	interphotoreceptor matrix proteoglycan 2	50939
IPO5	importin 5	3843
IQCC	IQ motif containing C	55721
IQCH	IQ motif containing H	64799
IRAK2	interleukin-1 receptor-associated kinase 2	3656
IRF2BP1	interferon regulatory factor 2 binding protein 1	26145
ISCA1P1	iron-sulfur cluster assembly 1 pseudogene 1	389293
ISYNA1	inositol-3-phosphate synthase 1	51477
ITGA6	integrin, alpha 6	3655
ITGAE	integrin, alpha E (antigen CD103, human mucosal lymphocyte antigen 1; alpha polypeptide)	3682
ITPR1	inositol 1,4,5-trisphosphate receptor, type 1	3708
IVD	isovaleryl-CoA dehydrogenase	3712
JMJD1C-AS1	JMJD1C antisense RNA 1	84989
KAT7	K(lysine) acetyltransferase 7	11143
KATNB1	katanin p80 (WD repeat containing) subunit B 1	10300
KCNAB2	potassium voltage-gated channel, shaker-related subfamily, beta member 2	8514
KCNC1	potassium voltage-gated channel, Shaw-related subfamily, member 1	3746
KCNG4	potassium voltage-gated channel, subfamily G, member 4	93107
KCNK15	potassium channel, subfamily K, member 15	60598
KCNK3	potassium channel, subfamily K, member 3	3777
KCNN2	potassium intermediate/small conductance calcium-activated channel, subfamily N, member 2	3781
KDELR2	KDEL (Lys-Asp-Glu-Leu) endoplasmic reticulum protein retention receptor 2	11014
KDM4D	lysine (K)-specific demethylase 4D	55693
KHDRBS1	KH domain containing, RNA binding, signal transduction associated 1	10657
KIAA0101	KIAA0101	9768
KIAA0319	KIAA0319	9856
KIAA0368	KIAA0368	23392
KIAA0391	KIAA0391	9692
KIAA1210	KIAA1210	57481
KIAA1432	KIAA1432	57589
KIAA1731	KIAA1731	85459
KIAA1737	KIAA1737	85457
KIF26A	kinesin family member 26A	26153
KIF5C	kinesin family member 5C	3800
KLF1	Kruppel-like factor 1 (erythroid)	10661
KLF5	Kruppel-like factor 5 (intestinal)	688
KLHL15	kelch-like family member 15	80311
KLHL35	kelch-like family member 35	283212
KLHL41	kelch-like family member 41	10324
KLK12	kallikrein-related peptidase 12	43849
KRBA1	KRAB-A domain containing 1	84626
KRT33B	keratin 33B	3884
KRT35	keratin 35	3886
KRT39	keratin 39	390792
KRT72	keratin 72	140807
KRT84	keratin 84	3890
KRTAP22-1	keratin associated protein 22-1	337979
KRTAP6-2	keratin associated protein 6-2	337967
LAMC1	laminin, gamma 1 (formerly LAMB2)	3915
LCE1D	late cornified envelope 1D	353134
LDLRAD3	low density lipoprotein receptor class A domain containing 3	143458
LEFTY2	left-right determination factor 2	7044
LEPREL4	leprecan-like 4	10609
LGALS2	lectin, galactoside-binding, soluble, 2	3957
LGALS7	lectin, galactoside-binding, soluble, 7	3963
LHFPL2	lipoma HMGIC fusion partner-like 2	10184
LIMK1	LIM domain kinase 1	3984
LIMK2	LIM domain kinase 2	3985
LIN37	lin-37 homolog (C. elegans)	55957
LINC00092	long intergenic non-protein coding RNA 92	100188953
LINC00094	long intergenic non-protein coding RNA 94	266655
LINC00202-2	long intergenic non-protein coding RNA 202-2	731789
LINC00264	long intergenic non-protein coding RNA 264	645528
LINC00271	long intergenic non-protein coding RNA 271	100131814
LINC00277	long intergenic non-protein coding RNA 277	283673
LINC00467	long intergenic non-protein coding RNA 467	84791
LINC00476	long intergenic non-protein coding RNA 476	100128782
LINC00574	long intergenic non-protein coding RNA 574	80069
LINC00896	long intergenic non-protein coding RNA 896	150197
LINC01105	long intergenic non-protein coding RNA 1105	150622
LIPH	lipase, member H	200879
LMTK2	lemur tyrosine kinase 2	22853
LOC100169752	uncharacterized LOC100169752	100169752
LOC100240726	makorin ring finger protein 1 pseudogene	100240726
LOC145845	uncharacterized LOC145845	145845
LOC153910	uncharacterized LOC153910	153910
LOC285629	uncharacterized LOC285629	285629
LOC285733	hypothetical LOC285733	285733
LOC285847	uncharacterized LOC285847	285847
LOC286367	FP944	286367
LOC340074	uncharacterized LOC340074	340074
LOC440895	two pore channel 3 pseudogene	440895
LPAR3	lysophosphatidic acid receptor 3	23566
LPAR5	lysophosphatidic acid receptor 5	57121
LPPR2	lipid phosphate phosphatase-related protein type 2	64748
LRP11	low density lipoprotein receptor-related protein 11	84918
LRRC23	leucine rich repeat containing 23	10233
LRRC32	leucine rich repeat containing 32	2615
LRRC4	leucine rich repeat containing 4	64101
LRRC42	leucine rich repeat containing 42	115353
LRRC55	leucine rich repeat containing 55	219527
LRRC56	leucine rich repeat containing 56	115399
LRRN3	leucine rich repeat neuronal 3	54674
LRTM2	leucine-rich repeats and transmembrane domains 2	654429
LRTOMT	leucine rich transmembrane and O-methyltransferase domain containing	220074
LRWD1	leucine-rich repeats and WD repeat domain containing 1	222229
LUC7L2	LUC7-like 2 (S. cerevisiae)	51631
LUZP1	leucine zipper protein 1	7798
LY6G6F	lymphocyte antigen 6 complex, locus G6F	259215
LY6K	lymphocyte antigen 6 complex, locus K	54742
LYN	v-yes-1 Yamaguchi sarcoma viral related oncogene homolog	4067
LYRM2	LYR motif containing 2	57226
MAB21L1	mab-21-like 1 (C. elegans)	4081
MAD1L1	MAD1 mitotic arrest deficient-like 1 (yeast)	8379
MAGEA8	melanoma antigen family A, 8	4107
MANEAL	mannosidase, endo-alpha-like	149175
MAP10	microtubule-associated protein 10	54627
MAP1S	microtubule-associated protein 1S	55201
MAP2K2	mitogen-activated protein kinase kinase 2	5605
MB21D2	Mab-21 domain containing 2	151963
MBD3L5	methyl-CpG binding domain protein 3-like 5	284428
MBNL3	muscleblind-like splicing regulator 3	55796
MCUR1	mitochondrial calcium uniporter regulator 1	63933
MDFIC	MyoD family inhibitor domain containing	29969
MED17	mediator complex subunit 17	9440
MED28	mediator complex subunit 28	80306
MED8	mediator complex subunit 8	112950
MEF2C	myocyte enhancer factor 2C	4208
MEGF8	multiple EGF-like-domains 8	1954
METRNL	meteorin, glial cell differentiation regulator-like	284207
METTL16	methyltransferase like 16	79066
METTL21EP	methyltransferase like 21E, pseudogene	121952
MFAP1	microfibrillar-associated protein 1	4236
MFN1	mitofusin 1	55669
MFRP	membrane frizzled-related protein	83552
MFSD1	major facilitator superfamily domain containing 1	64747
MGC45800	uncharacterized LOC90768	90768
MICU3	mitochondrial calcium uptake family, member 3	286097
MID1	midline 1 (Opitz/BBB syndrome)	4281
MIEN1	migration and invasion enhancer 1	84299
MIR100HG	mir-100-let-7a-2 cluster host gene (non-protein coding)	399959
MIXL1	Mix paired-like homeobox	83881
MKRN2	makorin ring finger protein 2	23609
MLH3	mutL homolog 3	27030
MME	membrane metallo-endopeptidase	4311
MMP13	matrix metallopeptidase 13 (collagenase 3)	4322
MMP14	matrix metallopeptidase 14 (membrane-inserted)	4323
MORC2-AS1	MORC2 antisense RNA 1	150291
MPPED2	metallophosphoesterase domain containing 2	744
MPV17L	MPV17 mitochondrial membrane protein-like	255027
MRPL17	mitochondrial ribosomal protein L17	63875
MRPL20	mitochondrial ribosomal protein L20	55052
MRPS24	mitochondrial ribosomal protein S24	64951
MRPS27	mitochondrial ribosomal protein S27	23107
MS4A4A	membrane-spanning 4-domains, subfamily A, member 4A	51338
MSR1	macrophage scavenger receptor 1	4481
MSX1	msh homeobox 1	4487
MTAP	methylthioadenosine phosphorylase	4507
MTIF2	mitochondrial translational initiation factor 2	4528
MTMR14	myotubularin related protein 14	64419
MTMR2	myotubularin related protein 2	8898
MTR	5-methyltetrahydrofolate-homocysteine methyltransferase	4548
MTSS1L	metastasis suppressor 1-like	92154
MTX2	metaxin 2	10651
MUM1L1	melanoma associated antigen (mutated) 1-like 1	139221
MURC	muscle-related coiled-coil protein	347273
MYH13	myosin, heavy chain 13, skeletal muscle	8735
MYH9	myosin, heavy chain 9, non-muscle	4627
MYL4	myosin, light chain 4, alkali; atrial, embryonic	4635
MYO1C	myosin IC	4641
MYO3B	myosin IIIB	140469
MYO6	myosin VI	4646
NAALADL1	N-acetylated alpha-linked acidic dipeptidase-like 1	10004
NACA	nascent polypeptide-associated complex alpha subunit	4666
NANOS3	nanos homolog 3 (Drosophila)	342977
NBR1	neighbor of BRCA1 gene 1	4077
NCKAP5L	NCK-associated protein 5-like	57701
NDRG2	NDRG family member 2	57447
NDST4	N-deacetylase/N-sulfotransferase (heparan glucosaminyl) 4	64579
NDUFA12	NADH dehydrogenase (ubiquinone) 1 alpha subcomplex, 12	55967
NDUFA2	NADH dehydrogenase (ubiquinone) 1 alpha subcomplex, 2, 8kDa	4695
NDUFB4	NADH dehydrogenase (ubiquinone) 1 beta subcomplex, 4, 15kDa	4710
NDUFS2	NADH dehydrogenase (ubiquinone) Fe-S protein 2, 49kDa (NADH-coenzyme Q reductase)	4720
NEIL3	nei endonuclease VIII-like 3 (E. coli)	55247
NELL2	NEL-like 2 (chicken)	4753
NF1	neurofibromin 1	4763
NHP2L1	NHP2 non-histone chromosome protein 2-like 1 (S. cerevisiae)	4809
NIP7	NIP7, nucleolar pre-rRNA processing protein	51388
NKX2-8	NK2 homeobox 8	26257
NLRP2	NLR family, pyrin domain containing 2	55655
NLRP6	NLR family, pyrin domain containing 6	171389
NMT1	N-myristoyltransferase 1	4836
NOL6	nucleolar protein 6 (RNA-associated)	65083
NOS2	nitric oxide synthase 2, inducible	4843
NOXO1	NADPH oxidase organizer 1	124056
NPFF	neuropeptide FF-amide peptide precursor	8620
NRGN	neurogranin (protein kinase C substrate, RC3)	4900
NRROS	negative regulator of reactive oxygen species	375387
NT5C	5', 3'-nucleotidase, cytosolic	30833
NTN1	netrin 1	9423
NUP98	nucleoporin 98kDa	4928
NXF5	nuclear RNA export factor 5	55998
NXNL2	nucleoredoxin-like 2	158046
ODF3	outer dense fiber of sperm tails 3	113746
OGFOD3	2-oxoglutarate and iron-dependent oxygenase domain containing 3	79701
OR10G3	olfactory receptor, family 10, subfamily G, member 3	26533
OR13J1	olfactory receptor, family 13, subfamily J, member 1	392309
OR1L6	olfactory receptor, family 1, subfamily L, member 6	392390
OR2C1	olfactory receptor, family 2, subfamily C, member 1	4993
OR2L1P	olfactory receptor, family 2, subfamily L, member 1 pseudogene	26247
OR3A3	olfactory receptor, family 3, subfamily A, member 3	8392
OR4D11	olfactory receptor, family 4, subfamily D, member 11	219986
OR52M1	olfactory receptor, family 52, subfamily M, member 1	119772
OR5AP2	olfactory receptor, family 5, subfamily AP, member 2	338675
OR6T1	olfactory receptor, family 6, subfamily T, member 1	219874
OR8H2	olfactory receptor, family 8, subfamily H, member 2	390151
OR8H3	olfactory receptor, family 8, subfamily H, member 3	390152
ORC2	origin recognition complex, subunit 2	4999
OSGEPL1	O-sialoglycoprotein endopeptidase-like 1	64172
OTOA	otoancorin	146183
OTOR	otoraplin	56914
OTUD4	OTU domain containing 4	54726
OTUD7A	OTU domain containing 7A	161725
P2RY12	purinergic receptor P2Y, G-protein coupled, 12	64805
P2RY14	purinergic receptor P2Y, G-protein coupled, 14	9934
PABPC1L2B	poly(A) binding protein, cytoplasmic 1-like 2B	645974
PABPC4L	poly(A) binding protein, cytoplasmic 4-like	132430
PAFAH1B3	platelet-activating factor acetylhydrolase 1b, catalytic subunit 3 (29kDa)	5050
PAK1IP1	PAK1 interacting protein 1	55003
PAK4	p21 protein (Cdc42/Rac)-activated kinase 4	10298
PAPOLA	poly(A) polymerase alpha	10914
PAPOLG	poly(A) polymerase gamma	64895
PAQR8	progestin and adipoQ receptor family member VIII	85315
PARD6A	par-6 family cell polarity regulator alpha	50855
PARP1	poly (ADP-ribose) polymerase 1	142
PARVA	parvin, alpha	55742
PATL1	protein associated with topoisomerase II homolog 1 (yeast)	219988
PAXBP1	PAX3 and PAX7 binding protein 1	94104
PBDC1	polysaccharide biosynthesis domain containing 1	51260
PBX3	pre-B-cell leukemia homeobox 3	5090
PCDHA10	protocadherin alpha 10	56139
PCDHB3	protocadherin beta 3	56132
PCDHB4	protocadherin beta 4	56131
PCDHB5	protocadherin beta 5	26167
PCDHGA11	protocadherin gamma subfamily A, 11	56105
PCDHGA4	protocadherin gamma subfamily A, 4	56111
PCDHGA5	protocadherin gamma subfamily A, 5	56110
PCDHGA9	protocadherin gamma subfamily A, 9	56107
PCK2	phosphoenolpyruvate carboxykinase 2 (mitochondrial)	5106
PCSK1N	proprotein convertase subtilisin/kexin type 1 inhibitor	27344
PCYOX1	prenylcysteine oxidase 1	51449
PDAP1	PDGFA associated protein 1	11333
PDCL	phosducin-like	5082
PDGFRL	platelet-derived growth factor receptor-like	5157
PDIA3P1	protein disulfide isomerase family A, member 3 pseudogene 1	171423
PDIA6	protein disulfide isomerase family A, member 6	10130
PDPR	pyruvate dehydrogenase phosphatase regulatory subunit	55066
PDX1	pancreatic and duodenal homeobox 1	3651
PEAK1	pseudopodium-enriched atypical kinase 1	79834
PELI1	pellino E3 ubiquitin protein ligase 1	57162
PEPD	peptidase D	5184
PER2	period circadian clock 2	8864
PET112	PET112 homolog (yeast)	5188
PFAS	phosphoribosylformylglycinamidine synthase	5198
PFN3	profilin 3	345456
PGBD3	piggyBac transposable element derived 3	267004
PHC1	polyhomeotic homolog 1 (Drosophila)	1911
PI16	peptidase inhibitor 16	221476
PI4KAP2	phosphatidylinositol 4-kinase, catalytic, alpha pseudogene 2	375133
PIGX	phosphatidylinositol glycan anchor biosynthesis, class X	54965
PIK3C2G	phosphatidylinositol-4-phosphate 3-kinase, catalytic subunit type 2 gamma	5288
PIK3CB	phosphatidylinositol-4,5-bisphosphate 3-kinase, catalytic subunit beta	5291
PKD2L1	polycystic kidney disease 2-like 1	9033
PKD2L2	polycystic kidney disease 2-like 2	27039
PLAG1	pleiomorphic adenoma gene 1	5324
PLEK2	pleckstrin 2	26499
PLK1	polo-like kinase 1	5347
PLLP	plasmolipin	51090
PLVAP	plasmalemma vesicle associated protein	83483
PMAIP1	phorbol-12-myristate-13-acetate-induced protein 1	5366
PMS2P3	postmeiotic segregation increased 2 pseudogene 3	5387
PNLIP	pancreatic lipase	5406
PNLIPRP3	pancreatic lipase-related protein 3	119548
PNPT1	polyribonucleotide nucleotidyltransferase 1	87178
PNRC2	proline-rich nuclear receptor coactivator 2	55629
POLD2	polymerase (DNA directed), delta 2, accessory subunit	5425
POLL	polymerase (DNA directed), lambda	27343
POLR1A	polymerase (RNA) I polypeptide A, 194kDa	25885
POLR1E	polymerase (RNA) I polypeptide E, 53kDa	64425
POLR2J	polymerase (RNA) II (DNA directed) polypeptide J, 13.3kDa	5439
POLR3K	polymerase (RNA) III (DNA directed) polypeptide K, 12.3 kDa	51728
PP12613	uncharacterized LOC100192379	100192379
PPAN-P2RY11	PPAN-P2RY11 readthrough	692312
PPP1R2	protein phosphatase 1, regulatory (inhibitor) subunit 2	5504
PPP1R9A	protein phosphatase 1, regulatory subunit 9A	55607
PPP2R2A	protein phosphatase 2, regulatory subunit B, alpha	5520
PPP4R1L	protein phosphatase 4, regulatory subunit 1-like	55370
PPP6R1	protein phosphatase 6, regulatory subunit 1	22870
PRAMEF2	PRAME family member 2	65122
PRAMEF3	PRAME family member 3	401940
PRDM5	PR domain containing 5	11107
PRDX1	peroxiredoxin 1	5052
PRELP	proline/arginine-rich end leucine-rich repeat protein	5549
PRICKLE1	prickle homolog 1 (Drosophila)	144165
PRKCSH	protein kinase C substrate 80K-H	5589
PRKD2	protein kinase D2	25865
PRKD3	protein kinase D3	23683
PRKRIP1	PRKR interacting protein 1 (IL11 inducible)	79706
PRKX	protein kinase, X-linked	5613
PRNP	prion protein	5621
PRO0628	uncharacterized LOC29053	29053
PROCA1	protein interacting with cyclin A1	147011
PROSC	proline synthetase co-transcribed homolog (bacterial)	11212
PRPF4B	pre-mRNA processing factor 4B	8899
PRPS1	phosphoribosyl pyrophosphate synthetase 1	5631
PRR14	proline rich 14	78994
PRR24	proline rich 24	255783
PRR3	proline rich 3	80742
PRSS54	protease, serine, 54	221191
PRTFDC1	phosphoribosyl transferase domain containing 1	56952
PRTG	protogenin	283659
PRX	periaxin	57716
PSIMCT-1	malignant T cell amplified sequence 1 pseudogene	100101490
PSMD11	proteasome (prosome, macropain) 26S subunit, non-ATPase, 11	5717
PSMD9	proteasome (prosome, macropain) 26S subunit, non-ATPase, 9	5715
PSMG2	proteasome (prosome, macropain) assembly chaperone 2	56984
PTBP3	polypyrimidine tract binding protein 3	9991
PTH1R	parathyroid hormone 1 receptor	5745
PTPRH	protein tyrosine phosphatase, receptor type, H	5794
PTPRS	protein tyrosine phosphatase, receptor type, S	5802
PTRH2	peptidyl-tRNA hydrolase 2	51651
PWARSN	Prader Willi/Angelman region RNA, SNRPN neighbor	347746
PXDC1	PX domain containing 1	221749
PXMP2	peroxisomal membrane protein 2, 22kDa	5827
PYGO2	pygopus family PHD finger 2	90780
QPCTL	glutaminyl-peptide cyclotransferase-like	54814
QPRT	quinolinate phosphoribosyltransferase	23475
QSER1	glutamine and serine rich 1	79832
R3HDM2	R3H domain containing 2	22864
RAB11FIP4	RAB11 family interacting protein 4 (class II)	84440
RAB22A	RAB22A, member RAS oncogene family	57403
RAB8B	RAB8B, member RAS oncogene family	51762
RAB9A	RAB9A, member RAS oncogene family	9367
RABGAP1L	RAB GTPase activating protein 1-like	9910
RABIF	RAB interacting factor	5877
RAD51AP1	RAD51 associated protein 1	10635
RALGPS1	Ral GEF with PH domain and SH3 binding motif 1	9649
RAMP2	receptor (G protein-coupled) activity modifying protein 2	10266
RANBP10	RAN binding protein 10	57610
RANBP6	RAN binding protein 6	26953
RAP2A	RAP2A, member of RAS oncogene family	5911
RAPGEF4-AS1	RAPGEF4 antisense RNA 1	91149
RAPSN	receptor-associated protein of the synapse	5913
RASGRP3	RAS guanyl releasing protein 3 (calcium and DAG-regulated)	25780
RBM12B	RNA binding motif protein 12B	389677
RBM25	RNA binding motif protein 25	58517
RBM33	RNA binding motif protein 33	155435
RBM8A	RNA binding motif protein 8A	9939
RBPJ	recombination signal binding protein for immunoglobulin kappa J region	3516
RC3H2	ring finger and CCCH-type domains 2	54542
RCBTB2	regulator of chromosome condensation (RCC1) and BTB (POZ) domain containing protein 2	1102
RCC1	regulator of chromosome condensation 1	1104
RDH8	retinol dehydrogenase 8 (all-trans)	50700
RFK	riboflavin kinase	55312
RFPL3S	RFPL3 antisense	10737
RGS9	regulator of G-protein signaling 9	8787
RHBDD2	rhomboid domain containing 2	57414
RIOK3	RIO kinase 3	8780
RNASEH2B	ribonuclease H2, subunit B	79621
RNASEH2C	ribonuclease H2, subunit C	84153
RND2	Rho family GTPase 2	8153
RNF135	ring finger protein 135	84282
RNF168	ring finger protein 168, E3 ubiquitin protein ligase	165918
RNF220	ring finger protein 220	55182
RNF25	ring finger protein 25	64320
RNF4	ring finger protein 4	6047
RNPEP	arginyl aminopeptidase (aminopeptidase B)	6051
ROPN1B	rhophilin associated tail protein 1B	152015
RPA1	replication protein A1, 70kDa	6117
RPF1	ribosome production factor 1 homolog (S. cerevisiae)	80135
RPL14	ribosomal protein L14	9045
RPL21P44	ribosomal protein L21 pseudogene 44	402176
RPL26	ribosomal protein L26	6154
RPL30	ribosomal protein L30	6156
RPL5	ribosomal protein L5	6125
RPS17	ribosomal protein S17	6218
RPS19	ribosomal protein S19	6223
RPS19BP1	ribosomal protein S19 binding protein 1	91582
RPS26P11	ribosomal protein S26 pseudogene 11	441502
RPS6KA2	ribosomal protein S6 kinase, 90kDa, polypeptide 2	6196
RPS6KB1	ribosomal protein S6 kinase, 70kDa, polypeptide 1	6198
RPSAP9	ribosomal protein SA pseudogene 9	653162
RPTN	repetin	126638
RSBN1	round spermatid basic protein 1	54665
RSBN1L	round spermatid basic protein 1-like	222194
RSPRY1	ring finger and SPRY domain containing 1	89970
RTN3	reticulon 3	10313
RTP1	receptor (chemosensory) transporter protein 1	132112
RUNDC2B	RUN domain containing 2B	400509
RUSC1-AS1	RUSC1 antisense RNA 1	284618
S100A13	S100 calcium binding protein A13	6284
S100A14	S100 calcium binding protein A14	57402
S100A5	S100 calcium binding protein A5	6276
S100G	S100 calcium binding protein G	795
SAAL1	serum amyloid A-like 1	113174
SACM1L	SAC1 suppressor of actin mutations 1-like (yeast)	22908
SALL1	spalt-like transcription factor 1	6299
SAMD1	sterile alpha motif domain containing 1	90378
SAMD7	sterile alpha motif domain containing 7	344658
SAR1A	SAR1 homolog A (S. cerevisiae)	56681
SCARNA23	small Cajal body-specific RNA 23	677773
SCARNA4	small Cajal body-specific RNA 4	677771
SCCPDH	saccharopine dehydrogenase (putative)	51097
SCD5	stearoyl-CoA desaturase 5	79966
SCG5	secretogranin V (7B2 protein)	6447
SCIMP	SLP adaptor and CSK interacting membrane protein	388325
SCN8A	sodium channel, voltage gated, type VIII, alpha subunit	6334
SDE2	SDE2 telomere maintenance homolog (S. pombe)	163859
SEC16A	SEC16 homolog A (S. cerevisiae)	9919
SEC24D	SEC24 family member D	9871
SEC31B	SEC31 homolog B (S. cerevisiae)	25956
SEC61G	Sec61 gamma subunit	23480
SEC62	SEC62 homolog (S. cerevisiae)	7095
SELM	selenoprotein M	140606
SEPT11	septin 11	55752
SERPINB10	serpin peptidase inhibitor, clade B (ovalbumin), member 10	5273
SERPINI1	serpin peptidase inhibitor, clade I (neuroserpin), member 1	5274
SERTAD3	SERTA domain containing 3	29946
SF3B4	splicing factor 3b, subunit 4, 49kDa	10262
SFXN2	sideroflexin 2	118980
SFXN3	sideroflexin 3	81855
SH2D6	SH2 domain containing 6	284948
SH3D20	SH3 domain containing 20	201175
SH3D21	SH3 domain containing 21	79729
SH3KBP1	SH3-domain kinase binding protein 1	30011
SH3PXD2B	SH3 and PX domains 2B	285590
SH3YL1	SH3 and SYLF domain containing 1	26751
SHISA6	shisa family member 6	388336
SIGLEC1	sialic acid binding Ig-like lectin 1, sialoadhesin	6614
SIGLEC14	sialic acid binding Ig-like lectin 14	100049587
SIK3	SIK family kinase 3	23387
SIRT1	sirtuin 1	23411
SIRT4	sirtuin 4	23409
SLC10A4	solute carrier family 10, member 4	201780
SLC13A3	solute carrier family 13 (sodium-dependent dicarboxylate transporter), member 3	64849
SLC13A5	solute carrier family 13 (sodium-dependent citrate transporter), member 5	284111
SLC16A7	solute carrier family 16 (monocarboxylate transporter), member 7	9194
SLC22A15	solute carrier family 22, member 15	55356
SLC24A4	solute carrier family 24 (sodium/potassium/calcium exchanger), member 4	123041
SLC25A23	solute carrier family 25 (mitochondrial carrier; phosphate carrier), member 23	79085
SLC25A32	solute carrier family 25 (mitochondrial folate carrier), member 32	81034
SLC25A37	solute carrier family 25 (mitochondrial iron transporter), member 37	51312
SLC25A43	solute carrier family 25, member 43	203427
SLC27A3	solute carrier family 27 (fatty acid transporter), member 3	11000
SLC27A5	solute carrier family 27 (fatty acid transporter), member 5	10998
SLC2A12	solute carrier family 2 (facilitated glucose transporter), member 12	154091
SLC2A3	solute carrier family 2 (facilitated glucose transporter), member 3	6515
SLC30A5	solute carrier family 30 (zinc transporter), member 5	64924
SLC38A10	solute carrier family 38, member 10	124565
SLC39A13	solute carrier family 39 (zinc transporter), member 13	91252
SLC39A2	solute carrier family 39 (zinc transporter), member 2	29986
SLC4A7	solute carrier family 4, sodium bicarbonate cotransporter, member 7	9497
SLC7A10	solute carrier family 7 (neutral amino acid transporter light chain, asc system), member 10	56301
SLC7A5	solute carrier family 7 (amino acid transporter light chain, L system), member 5	8140
SLC7A6OS	solute carrier family 7, member 6 opposite strand	84138
SLC7A7	solute carrier family 7 (amino acid transporter light chain, y+L system), member 7	9056
SLC7A9	solute carrier family 7 (amino acid transporter light chain, bo,+ system), member 9	11136
SLC9A3R1	solute carrier family 9, subfamily A (NHE3, cation proton antiporter 3), member 3 regulator 1	9368
SLFN5	schlafen family member 5	162394
SLITRK2	SLIT and NTRK-like family, member 2	84631
SLTM	SAFB-like, transcription modulator	79811
SMAGP	small cell adhesion glycoprotein	57228
SMCO4	single-pass membrane protein with coiled-coil domains 4	56935
SMIM21	small integral membrane protein 21	284274
SNAI3	snail family zinc finger 3	333929
SNAPC5	small nuclear RNA activating complex, polypeptide 5, 19kDa	10302
SND1-IT1	SND1 intronic transcript 1 (non-protein coding)	27099
SNHG3	small nucleolar RNA host gene 3 (non-protein coding)	8420
SNORA22	small nucleolar RNA, H/ACA box 22	677807
SNORA27	small nucleolar RNA, H/ACA box 27	619499
SNORA28	small nucleolar RNA, H/ACA box 28	677811
SNORA35	small nucleolar RNA, H/ACA box 35	677816
SNORA38	small nucleolar RNA, H/ACA box 38	677820
SNORA44	small nucleolar RNA, H/ACA box 44	677825
SNORA46	small nucleolar RNA, H/ACA box 46	677827
SNORA53	small nucleolar RNA, H/ACA box 53	677832
SNORA61	small nucleolar RNA, H/ACA box 61	677838
SNORA7B	small nucleolar RNA, H/ACA box 7B	677797
SNORD102	small nucleolar RNA, C/D box 102	26771
SNORD107	small nucleolar RNA, C/D box 107	91380
SNORD111	small nucleolar RNA, C/D box 111	692214
SNORD114-20	small nucleolar RNA, C/D box 114-20	767598
SNORD114-30	small nucleolar RNA, C/D box 114-30	767611
SNORD114-31	small nucleolar RNA, C/D box 114-31	767612
SNORD115-14	small nucleolar RNA, C/D box 115-14	100033451
SNORD119	small nucleolar RNA, C/D box 119	100113378
SNORD19	small nucleolar RNA, C/D box 19	692089
SNORD19B	small nucleolar RNA, C/D box 19B	100113381
SNORD69	small nucleolar RNA, C/D box 69	692109
SNORD73A	small nucleolar RNA, C/D box 73A	8944
SNORD8	small nucleolar RNA, C/D box 8	319103
SNORD99	small nucleolar RNA, C/D box 99	692212
SNRNP25	small nuclear ribonucleoprotein 25kDa (U11/U12)	79622
SNRPF	small nuclear ribonucleoprotein polypeptide F	6636
SNTN	sentan, cilia apical structure protein	132203
SNX1	sorting nexin 1	6642
SOAT1	sterol O-acyltransferase 1	6646
SOD3	superoxide dismutase 3, extracellular	6649
SOSTDC1	sclerostin domain containing 1	25928
SOX18	SRY (sex determining region Y)-box 18	54345
SP1	Sp1 transcription factor	6667
SP2	Sp2 transcription factor	6668
SP8	Sp8 transcription factor	221833
SPACA4	sperm acrosome associated 4	171169
SPAG9	sperm associated antigen 9	9043
SPATA19	spermatogenesis associated 19	219938
SPATA31D1	SPATA31 subfamily D, member 1	389763
SPG21	spastic paraplegia 21 (autosomal recessive, Mast syndrome)	51324
SPRY4	sprouty homolog 4 (Drosophila)	81848
SPTY2D1	SPT2, Suppressor of Ty, domain containing 1 (S. cerevisiae)	144108
SQSTM1	sequestosome 1	8878
SRD5A1	steroid-5-alpha-reductase, alpha polypeptide 1 (3-oxo-5 alpha-steroid delta 4-dehydrogenase alpha 1)	6715
SRSF2	serine/arginine-rich splicing factor 2	6427
SRSF6	serine/arginine-rich splicing factor 6	6431
SSX6	synovial sarcoma, X breakpoint 6 (pseudogene)	280657
ST7-OT3	ST7 overlapping transcript 3 (non-protein coding)	93655
ST8SIA3	ST8 alpha-N-acetyl-neuraminide alpha-2,8-sialyltransferase 3	51046
STC2	stanniocalcin 2	8614
STK11	serine/threonine kinase 11	6794
SUSD1	sushi domain containing 1	64420
SYN2	synapsin II	6854
SYT2	synaptotagmin II	127833
SYT5	synaptotagmin V	6861
SYT9	synaptotagmin IX	143425
TAB3	TGF-beta activated kinase 1/MAP3K7 binding protein 3	257397
TADA1	transcriptional adaptor 1	117143
TAF1A	TATA box binding protein (TBP)-associated factor, RNA polymerase I, A, 48kDa	9015
TAF1B	TATA box binding protein (TBP)-associated factor, RNA polymerase I, B, 63kDa	9014
TAF5	TAF5 RNA polymerase II, TATA box binding protein (TBP)-associated factor, 100kDa	6877
TAGLN3	transgelin 3	29114
TAS2R42	taste receptor, type 2, member 42	353164
TBCC	tubulin folding cofactor C	6903
TBL3	transducin (beta)-like 3	10607
TBPL2	TATA box binding protein like 2	387332
TCEA2	transcription elongation factor A (SII), 2	6919
TCF12	transcription factor 12	6938
TCF20	transcription factor 20 (AR1)	6942
TCFL5	transcription factor-like 5 (basic helix-loop-helix)	10732
TCL1B	T-cell leukemia/lymphoma 1B	9623
TDGF1	teratocarcinoma-derived growth factor 1	6997
TDRD3	tudor domain containing 3	81550
TENM2	teneurin transmembrane protein 2	57451
TEX37	testis expressed 37	200523
TGDS	TDP-glucose 4,6-dehydratase	23483
TGFBR1	transforming growth factor, beta receptor 1	7046
TGIF1	TGFB-induced factor homeobox 1	7050
TGIF2	TGFB-induced factor homeobox 2	60436
THAP6	THAP domain containing 6	152815
THUMPD2	THUMP domain containing 2	80745
TIAL1	TIA1 cytotoxic granule-associated RNA binding protein-like 1	7073
TIMM17A	translocase of inner mitochondrial membrane 17 homolog A (yeast)	10440
TIMP3	TIMP metallopeptidase inhibitor 3	7078
TIPIN	TIMELESS interacting protein	54962
TLR3	toll-like receptor 3	7098
TLR5	toll-like receptor 5	7100
TLR9	toll-like receptor 9	54106
TM2D1	TM2 domain containing 1	83941
TM2D3	TM2 domain containing 3	80213
TMBIM6	transmembrane BAX inhibitor motif containing 6	7009
TMC1	transmembrane channel-like 1	117531
TMC7	transmembrane channel-like 7	79905
TMCC1	transmembrane and coiled-coil domain family 1	23023
TMED3	transmembrane emp24 protein transport domain containing 3	23423
TMED4	transmembrane emp24 protein transport domain containing 4	222068
TMED5	transmembrane emp24 protein transport domain containing 5	50999
TMEM115	transmembrane protein 115	11070
TMEM125	transmembrane protein 125	128218
TMEM185B	transmembrane protein 185B	79134
TMEM192	transmembrane protein 192	201931
TMEM205	transmembrane protein 205	374882
TMEM222	transmembrane protein 222	84065
TMEM233	transmembrane protein 233	387890
TMEM237	transmembrane protein 237	65062
TMEM244	transmembrane protein 244	253582
TMEM254	transmembrane protein 254	80195
TMEM26	transmembrane protein 26	219623
TMEM39B	transmembrane protein 39B	55116
TMEM70	transmembrane protein 70	54968
TMEM72	transmembrane protein 72	643236
TMEM9B	TMEM9 domain family, member B	56674
TNFRSF13C	tumor necrosis factor receptor superfamily, member 13C	115650
TNFRSF1A	tumor necrosis factor receptor superfamily, member 1A	7132
TNFRSF8	tumor necrosis factor receptor superfamily, member 8	943
TNFSF10	tumor necrosis factor (ligand) superfamily, member 10	8743
TNNI1	troponin I type 1 (skeletal, slow)	7135
TOB2	transducer of ERBB2, 2	10766
TOP2A	topoisomerase (DNA) II alpha 170kDa	7153
TOP3B	topoisomerase (DNA) III beta	8940
TOR1AIP2	torsin A interacting protein 2	163590
TPM2	tropomyosin 2 (beta)	7169
TPT1	tumor protein, translationally-controlled 1	7178
TRADD	TNFRSF1A-associated via death domain	8717
TRAF3IP1	TNF receptor-associated factor 3 interacting protein 1	26146
TRAP1	TNF receptor-associated protein 1	10131
TRAPPC11	trafficking protein particle complex 11	60684
TRAPPC12	trafficking protein particle complex 12	51112
TRAPPC2P1	trafficking protein particle complex 2 pseudogene 1	10597
TRIM13	tripartite motif containing 13	10206
TRIM4	tripartite motif containing 4	89122
TRIM59	tripartite motif containing 59	286827
TRIM69	tripartite motif containing 69	140691
TRMT61B	tRNA methyltransferase 61 homolog B (S. cerevisiae)	55006
TSC22D2	TSC22 domain family, member 2	9819
TSC22D3	TSC22 domain family, member 3	1831
TSHR	thyroid stimulating hormone receptor	7253
TSKS	testis-specific serine kinase substrate	60385
TSNAXIP1	translin-associated factor X interacting protein 1	55815
TSPO2	translocator protein 2	222642
TSPY26P	testis specific protein, Y-linked 26, pseudogene	128854
TSPYL2	TSPY-like 2	64061
TSSC1	tumor suppressing subtransferable candidate 1	7260
TTC22	tetratricopeptide repeat domain 22	55001
TTC3	tetratricopeptide repeat domain 3	7267
TTC9B	tetratricopeptide repeat domain 9B	148014
TTF1	transcription termination factor, RNA polymerase I	7270
TTLL4	tubulin tyrosine ligase-like family, member 4	9654
TUBBP5	tubulin, beta pseudogene 5	643224
TXK	TXK tyrosine kinase	7294
TYMS	thymidylate synthetase	7298
TYR	tyrosinase	7299
TYRO3	TYRO3 protein tyrosine kinase	7301
U2AF1L4	U2 small nuclear RNA auxiliary factor 1-like 4	199746
UACA	uveal autoantigen with coiled-coil domains and ankyrin repeats	55075
UAP1L1	UDP-N-acteylglucosamine pyrophosphorylase 1-like 1	91373
UBA52	ubiquitin A-52 residue ribosomal protein fusion product 1	7311
UBAP2	ubiquitin associated protein 2	55833
UBE2D1	ubiquitin-conjugating enzyme E2D 1	7321
UBE2F	ubiquitin-conjugating enzyme E2F (putative)	140739
UBE2Q2	ubiquitin-conjugating enzyme E2Q family member 2	92912
UFC1	ubiquitin-fold modifier conjugating enzyme 1	51506
UGT1A8	UDP glucuronosyltransferase 1 family, polypeptide A8	54576
UGT2B17	UDP glucuronosyltransferase 2 family, polypeptide B17	7367
UHMK1	U2AF homology motif (UHM) kinase 1	127933
UQCR10	ubiquinol-cytochrome c reductase, complex III subunit X	29796
URAHP	urate (hydroxyiso-) hydrolase, pseudogene	100130015
USHBP1	Usher syndrome 1C binding protein 1	83878
USP10	ubiquitin specific peptidase 10	9100
USP16	ubiquitin specific peptidase 16	10600
USP22	ubiquitin specific peptidase 22	23326
USP44	ubiquitin specific peptidase 44	84101
USP47	ubiquitin specific peptidase 47	55031
UTS2	urotensin 2	10911
UTY	ubiquitously transcribed tetratricopeptide repeat containing, Y-linked	7404
VCX3A	variable charge, X-linked 3A	51481
VN1R2	vomeronasal 1 receptor 2	317701
VSIG1	V-set and immunoglobulin domain containing 1	340547
VSIG2	V-set and immunoglobulin domain containing 2	23584
VSTM2L	V-set and transmembrane domain containing 2 like	128434
VWA3B	von Willebrand factor A domain containing 3B	200403
WAPAL	wings apart-like homolog (Drosophila)	23063
WDR33	WD repeat domain 33	55339
WDR4	WD repeat domain 4	10785
WDR46	WD repeat domain 46	9277
WDR52	WD repeat domain 52	55779
WDR59	WD repeat domain 59	79726
WDR76	WD repeat domain 76	79968
WDR91	WD repeat domain 91	29062
WDR92	WD repeat domain 92	116143
WDTC1	WD and tetratricopeptide repeats 1	23038
WEE2	WEE1 homolog 2 (S. pombe)	494551
WISP1	WNT1 inducible signaling pathway protein 1	8840
WNK4	WNK lysine deficient protein kinase 4	65266
WNT11	wingless-type MMTV integration site family, member 11	7481
WNT16	wingless-type MMTV integration site family, member 16	51384
WNT2B	wingless-type MMTV integration site family, member 2B	7482
XRCC5	X-ray repair complementing defective repair in Chinese hamster cells 5 (double-strand-break rejoining)	7520
XRRA1	X-ray radiation resistance associated 1	143570
XXYLT1	xyloside xylosyltransferase 1	152002
YEATS4	YEATS domain containing 4	8089
YIPF7	Yip1 domain family, member 7	285525
YTHDF2	YTH domain family, member 2	51441
ZAR1	zygote arrest 1	326340
ZBTB11-AS1	ZBTB11 antisense RNA 1	100009676
ZBTB20	zinc finger and BTB domain containing 20	26137
ZC3H4	zinc finger CCCH-type containing 4	23211
ZCCHC4	zinc finger, CCHC domain containing 4	29063
ZCCHC8	zinc finger, CCHC domain containing 8	55596
ZDHHC14	zinc finger, DHHC-type containing 14	79683
ZDHHC17	zinc finger, DHHC-type containing 17	23390
ZDHHC8P1	zinc finger, DHHC-type containing 8 pseudogene 1	150244
ZFAND2B	zinc finger, AN1-type domain 2B	130617
ZFP14	ZFP14 zinc finger protein	57677
ZFP36	ZFP36 ring finger protein	7538
ZIC1	Zic family member 1	7545
ZIC2	Zic family member 2	7546
ZIC4	Zic family member 4	84107
ZMYM5	zinc finger, MYM-type 5	9205
ZNF17	zinc finger protein 17	7565
ZNF213	zinc finger protein 213	7760
ZNF225	zinc finger protein 225	7768
ZNF266	zinc finger protein 266	10781
ZNF28	zinc finger protein 28	7576
ZNF280C	zinc finger protein 280C	55609
ZNF283	zinc finger protein 283	284349
ZNF287	zinc finger protein 287	57336
ZNF300	zinc finger protein 300	91975
ZNF311	zinc finger protein 311	282890
ZNF32	zinc finger protein 32	7580
ZNF322P1	zinc finger protein 322 pseudogene 1	387328
ZNF326	zinc finger protein 326	284695
ZNF329	zinc finger protein 329	79673
ZNF404	zinc finger protein 404	342908
ZNF418	zinc finger protein 418	147686
ZNF444	zinc finger protein 444	55311
ZNF451	zinc finger protein 451	26036
ZNF480	zinc finger protein 480	147657
ZNF492	zinc finger protein 492	57615
ZNF514	zinc finger protein 514	84874
ZNF525	zinc finger protein 525	170958
ZNF529	zinc finger protein 529	57711
ZNF542	zinc finger protein 542	147947
ZNF547	zinc finger protein 547	284306
ZNF564	zinc finger protein 564	163050
ZNF567	zinc finger protein 567	163081
ZNF577	zinc finger protein 577	84765
ZNF578	zinc finger protein 578	147660
ZNF628	zinc finger protein 628	89887
ZNF654	zinc finger protein 654	55279
ZNF667	zinc finger protein 667	63934
ZNF670	zinc finger protein 670	93474
ZNF677	zinc finger protein 677	342926
ZNF695	zinc finger protein 695	57116
ZNF697	zinc finger protein 697	90874
ZNF701	zinc finger protein 701	55762
ZNF763	zinc finger protein 763	284390
ZNF777	zinc finger protein 777	27153
ZNF778	zinc finger protein 778	197320
ZNF785	zinc finger protein 785	146540
ZNF793	zinc finger protein 793	390927
ZNF813	zinc finger protein 813	126017
ZNF839	zinc finger protein 839	55778
ZNF93	zinc finger protein 93	81931
ZP2	zona pellucida glycoprotein 2 (sperm receptor)	7783
ZSWIM1	zinc finger, SWIM-type containing 1	90204
ZXDB	zinc finger, X-linked, duplicated B	158586
ZYG11A	zyg-11 family member A, cell cycle regulator	440590

## Sheet: HSC specific (587)
Genes specifically methylated in HSCs (N = 587)
Gene Symbol	Description	NCBI gene ID
ABCC12	ATP-binding cassette, sub-family C (CFTR/MRP), member 12	94160
ABCC6P2	ATP-binding cassette, sub-family C, member 6 pseudogene 2	730013
ABHD17C	abhydrolase domain containing 17C	58489
ABI1	abl-interactor 1	10006
ABO	ABO blood group (transferase A, alpha 1-3-N-acetylgalactosaminyltransferase; transferase B, alpha 1-3-galactosyltransferase)	28
ACKR4	atypical chemokine receptor 4	51554
ACOT1	acyl-CoA thioesterase 1	641371
ACTG1P4	actin, gamma 1 pseudogene 4	648740
ACVR2A	activin A receptor, type IIA	92
ADAMTS12	ADAM metallopeptidase with thrombospondin type 1 motif, 12	81792
ADAP2	ArfGAP with dual PH domains 2	55803
ADCK5	aarF domain containing kinase 5	203054
ADCY1	adenylate cyclase 1 (brain)	107
ADCY7	adenylate cyclase 7	113
AGER	advanced glycosylation end product-specific receptor	177
AHCY	adenosylhomocysteinase	191
AIPL1	aryl hydrocarbon receptor interacting protein-like 1	23746
AKIRIN2	akirin 2	55122
ALPI	alkaline phosphatase, intestinal	248
AMMECR1	Alport syndrome, mental retardation, midface hypoplasia and elliptocytosis chromosomal region gene 1	9949
AMOTL2	angiomotin like 2	51421
ANKRD10	ankyrin repeat domain 10	55608
ANKRD30B	ankyrin repeat domain 30B	374860
ANO2	anoctamin 2	57101
AP5B1	adaptor-related protein complex 5, beta 1 subunit	91056
APBB1	amyloid beta (A4) precursor protein-binding, family B, member 1 (Fe65)	322
APBB1IP	amyloid beta (A4) precursor protein-binding, family B, member 1 interacting protein	54518
ARAP1	ArfGAP with RhoGAP domain, ankyrin repeat and PH domain 1	116985
ARHGAP20	Rho GTPase activating protein 20	57569
ARHGAP30	Rho GTPase activating protein 30	257106
ARHGAP31	Rho GTPase activating protein 31	57514
ARHGEF25	Rho guanine nucleotide exchange factor (GEF) 25	115557
ASNA1	arsA arsenite transporter, ATP-binding, homolog 1 (bacterial)	439
ATF6	activating transcription factor 6	22926
ATP11A	ATPase, class VI, type 11A	23250
ATP1A1	ATPase, Na+/K+ transporting, alpha 1 polypeptide	476
ATP2A1	ATPase, Ca++ transporting, cardiac muscle, fast twitch 1	487
ATP5G2	ATP synthase, H+ transporting, mitochondrial Fo complex, subunit C2 (subunit 9)	517
ATXN7L2	ataxin 7-like 2	127002
AVL9	AVL9 homolog (S. cerevisiase)	23080
B4GALT3	UDP-Gal:betaGlcNAc beta 1,4- galactosyltransferase, polypeptide 3	8703
BAG3	BCL2-associated athanogene 3	9531
BAZ2A	bromodomain adjacent to zinc finger domain, 2A	11176
BCAR1	breast cancer anti-estrogen resistance 1	9564
BCL11B	B-cell CLL/lymphoma 11B (zinc finger protein)	64919
BCMO1	beta-carotene 15,15'-monooxygenase 1	53630
BCOR	BCL6 corepressor	54880
BFSP2	beaded filament structural protein 2, phakinin	8419
BMP6	bone morphogenetic protein 6	654
BTNL3	butyrophilin-like 3	10917
C10orf111	chromosome 10 open reading frame 111	221060
C10orf55	chromosome 10 open reading frame 55	414236
C11orf42	chromosome 11 open reading frame 42	160298
C12orf10	chromosome 12 open reading frame 10	60314
C19orf18	chromosome 19 open reading frame 18	147685
C19orf43	chromosome 19 open reading frame 43	79002
C1orf86	chromosome 1 open reading frame 86	199990
C20orf112	chromosome 20 open reading frame 112	140688
C20orf197	chromosome 20 open reading frame 197	284756
C21orf67	chromosome 21 open reading frame 67	84536
C22orf34	chromosome 22 open reading frame 34	348645
C2CD4B	C2 calcium-dependent domain containing 4B	388125
C2orf71	chromosome 2 open reading frame 71	388939
C3orf72	chromosome 3 open reading frame 72	401089
C5orf30	chromosome 5 open reading frame 30	90355
C5orf49	chromosome 5 open reading frame 49	134121
C5orf52	chromosome 5 open reading frame 52	100190949
C7orf61	chromosome 7 open reading frame 61	402573
C8A	complement component 8, alpha polypeptide	731
C8orf82	chromosome 8 open reading frame 82	414919
C9orf139	chromosome 9 open reading frame 139	401563
CA9	carbonic anhydrase IX	768
CALML4	calmodulin-like 4	91860
CAND2	cullin-associated and neddylation-dissociated 2 (putative)	23066
CARD8	caspase recruitment domain family, member 8	22900
CASC3	cancer susceptibility candidate 3	22794
CCDC12	coiled-coil domain containing 12	151903
CCDC88B	coiled-coil domain containing 88B	283234
CCDC92	coiled-coil domain containing 92	80212
CCL25	chemokine (C-C motif) ligand 25	6370
CDH1	cadherin 1, type 1, E-cadherin (epithelial)	999
CDH26	cadherin 26	60437
CDK2AP2	cyclin-dependent kinase 2 associated protein 2	10263
CDKN2B-AS1	CDKN2B antisense RNA 1	100048912
CDX2	caudal type homeobox 2	1045
CEACAM8	carcinoembryonic antigen-related cell adhesion molecule 8	1088
CEMP1	cementum protein 1	752014
CENPB	centromere protein B, 80kDa	1059
CGGBP1	CGG triplet repeat binding protein 1	8545
CGREF1	cell growth regulator with EF-hand domain 1	10669
CHPT1	choline phosphotransferase 1	56994
CHRNA3	cholinergic receptor, nicotinic, alpha 3 (neuronal)	1136
CHST8	carbohydrate (N-acetylgalactosamine 4-0) sulfotransferase 8	64377
CHSY3	chondroitin sulfate synthase 3	337876
CLCN7	chloride channel, voltage-sensitive 7	1186
CLDN15	claudin 15	24146
CLEC2L	C-type lectin domain family 2, member L	154790
CLMN	calmin (calponin-like, transmembrane)	79789
CNFN	cornifelin	84518
CNKSR2	connector enhancer of kinase suppressor of Ras 2	22866
COL23A1	collagen, type XXIII, alpha 1	91522
COL4A1	collagen, type IV, alpha 1	1282
COL4A2	collagen, type IV, alpha 2	1284
CPZ	carboxypeptidase Z	8532
CRK	v-crk avian sarcoma virus CT10 oncogene homolog	1398
CSF3	colony stimulating factor 3 (granulocyte)	1440
CSGALNACT2	chondroitin sulfate N-acetylgalactosaminyltransferase 2	55454
CSK	c-src tyrosine kinase	1445
CSPG4P1Y	chondroitin sulfate proteoglycan 4 pseudogene 1, Y-linked	114758
CSPG4P2Y	chondroitin sulfate proteoglycan 4 pseudogene 2, Y-linked	84664
CSRNP1	cysteine-serine-rich nuclear protein 1	64651
CTSL3P	cathepsin L family member 3, pseudogene	392360
CWC27	CWC27 spliceosome-associated protein homolog (S. cerevisiae)	10283
CXorf27	chromosome X open reading frame 27	25763
CXorf30	chromosome X open reading frame 30	645090
CYB561D1	cytochrome b561 family, member D1	284613
CYorf15B	chromosome Y open reading frame 15B	84663
CYP11A1	cytochrome P450, family 11, subfamily A, polypeptide 1	1583
DALRD3	DALR anticodon binding domain containing 3	55152
DANCR	differentiation antagonizing non-protein coding RNA	57291
DAPK2	death-associated protein kinase 2	23604
DCD	dermcidin	117159
DCSTAMP	dendrocyte expressed seven transmembrane protein	81501
DDX26B	DEAD/H (Asp-Glu-Ala-Asp/His) box polypeptide 26B	203522
DDX55	DEAD (Asp-Glu-Ala-Asp) box polypeptide 55	57696
DEFB124	defensin, beta 124	245937
DHH	desert hedgehog	50846
DIP2A	DIP2 disco-interacting protein 2 homolog A (Drosophila)	23181
DLEU7	deleted in lymphocytic leukemia, 7	220107
DLG5	discs, large homolog 5 (Drosophila)	9231
DLGAP3	discs, large (Drosophila) homolog-associated protein 3	58512
DMBT1	deleted in malignant brain tumors 1	1755
DMRT3	doublesex and mab-3 related transcription factor 3	58524
DOK7	docking protein 7	285489
DRAP1	DR1-associated protein 1 (negative cofactor 2 alpha)	10589
DRC1	dynein regulatory complex subunit 1 homolog (Chlamydomonas)	92749
DSP	desmoplakin	1832
DUSP7	dual specificity phosphatase 7	1849
DUSP9	dual specificity phosphatase 9	1852
DYNC1I1	dynein, cytoplasmic 1, intermediate chain 1	1780
DYNLT1	dynein, light chain, Tctex-type 1	6993
DYRK1A	dual-specificity tyrosine-(Y)-phosphorylation regulated kinase 1A	1859
E2F2	E2F transcription factor 2	1870
ECHDC3	enoyl CoA hydratase domain containing 3	79746
EEA1	early endosome antigen 1	8411
EED	embryonic ectoderm development	8726
EIF2AK3	eukaryotic translation initiation factor 2-alpha kinase 3	9451
EIF5B	eukaryotic translation initiation factor 5B	9669
ELOVL2	ELOVL fatty acid elongase 2	54898
EMID1	EMI domain containing 1	129080
EMILIN2	elastin microfibril interfacer 2	84034
EMR2	egf-like module containing, mucin-like, hormone receptor-like 2	30817
ENDOD1	endonuclease domain containing 1	23052
ENOPH1	enolase-phosphatase 1	58478
ENTPD2	ectonucleoside triphosphate diphosphohydrolase 2	954
EPM2AIP1	EPM2A (laforin) interacting protein 1	9852
ERC1	ELKS/RAB6-interacting/CAST family member 1	23085
ERP27	endoplasmic reticulum protein 27	121506
ERVFRD-1	endogenous retrovirus group FRD, member 1	405754
EVC	Ellis van Creveld syndrome	2121
EVC2	Ellis van Creveld syndrome 2	132884
EZH2	enhancer of zeste homolog 2 (Drosophila)	2146
FAIM	Fas apoptotic inhibitory molecule	55179
FAM107A	family with sequence similarity 107, member A	11170
FAM155A	family with sequence similarity 155, member A	728215
FAM180A	family with sequence similarity 180, member A	389558
FAM196A	family with sequence similarity 196, member A	642938
FAM201A	family with sequence similarity 201, member A	158228
FAM219A	family with sequence similarity 219, member A	203259
FAM49A	family with sequence similarity 49, member A	81553
FAM71D	family with sequence similarity 71, member D	161142
FAM91A1	family with sequence similarity 91, member A1	157769
FAM9C	family with sequence similarity 9, member C	171484
FCN1	ficolin (collagen/fibrinogen domain containing) 1	2219
FCRL6	Fc receptor-like 6	343413
FGFRL1	fibroblast growth factor receptor-like 1	53834
FLII	flightless I homolog (Drosophila)	2314
FLJ36777	uncharacterized LOC730971	730971
FLJ37453	uncharacterized LOC729614	729614
FLJ41941	uncharacterized LOC100192420	100192420
FMN1	formin 1	342184
FNBP1	formin binding protein 1	23048
FOXO4	forkhead box O4	4303
FUCA1	fucosidase, alpha-L- 1, tissue	2517
FUT7	fucosyltransferase 7 (alpha (1,3) fucosyltransferase)	2529
FUT8-AS1	FUT8 antisense RNA 1	645431
FXYD5	FXYD domain containing ion transport regulator 5	53827
FXYD7	FXYD domain containing ion transport regulator 7	53822
G0S2	G0/G1switch 2	50486
GAL3ST3	galactose-3-O-sulfotransferase 3	89792
GALE	UDP-galactose-4-epimerase	2582
GALNT18	UDP-N-acetyl-alpha-D-galactosamine:polypeptide N-acetylgalactosaminyltransferase 18	374378
GALNT6	UDP-N-acetyl-alpha-D-galactosamine:polypeptide N-acetylgalactosaminyltransferase 6 (GalNAc-T6)	11226
GAPVD1	GTPase activating protein and VPS9 domains 1	26130
GAREM	GRB2 associated, regulator of MAPK1	64762
GBP5	guanylate binding protein 5	115362
GCOM1	GRINL1A complex locus 1	145781
GEN1	GEN1 Holliday junction 5' flap endonuclease	348654
GFPT2	glutamine-fructose-6-phosphate transaminase 2	9945
GLTPD1	glycolipid transfer protein domain containing 1	80772
GPR26	G protein-coupled receptor 26	2849
GPX7	glutathione peroxidase 7	2882
GRIK3	glutamate receptor, ionotropic, kainate 3	2899
GRM4	glutamate receptor, metabotropic 4	2914
GRM8	glutamate receptor, metabotropic 8	2918
GSTA3	glutathione S-transferase alpha 3	2940
HAR1A	highly accelerated region 1A (non-protein coding)	768096
HBM	hemoglobin, mu	3042
HCG22	HLA complex group 22 (non-protein coding)	285834
HDAC10	histone deacetylase 10	83933
HDAC6	histone deacetylase 6	10013
HEPACAM2	HEPACAM family member 2	253012
HES2	hes family bHLH transcription factor 2	54626
HEY1	hes-related family bHLH transcription factor with YRPW motif 1	23462
HIRA	histone cell cycle regulator	7290
HLA-F	major histocompatibility complex, class I, F	3134
HMGB2	high mobility group box 2	3148
HOMEZ	homeobox and leucine zipper encoding	57594
HSD17B2	hydroxysteroid (17-beta) dehydrogenase 2	3294
ICMT	isoprenylcysteine carboxyl methyltransferase	23463
IFIT5	interferon-induced protein with tetratricopeptide repeats 5	24138
IFLTD1	intermediate filament tail domain containing 1	160492
IGBP1	immunoglobulin (CD79A) binding protein 1	3476
IGF1R	insulin-like growth factor 1 receptor	3480
IKBKAP	inhibitor of kappa light polypeptide gene enhancer in B-cells, kinase complex-associated protein	8518
IL17C	interleukin 17C	27189
IL17REL	interleukin 17 receptor E-like	400935
IL20RB	interleukin 20 receptor beta	53833
IL3RA	interleukin 3 receptor, alpha (low affinity)	3563
IL8	interleukin 8	3576
INA	internexin neuronal intermediate filament protein, alpha	9118
INGX	inhibitor of growth family, X-linked, pseudogene	27160
INTS3	integrator complex subunit 3	65123
INTS4L1	integrator complex subunit 4-like 1	285905
ITCH	itchy E3 ubiquitin protein ligase	83737
ITPR3	inositol 1,4,5-trisphosphate receptor, type 3	3710
ITPRIPL2	inositol 1,4,5-trisphosphate receptor interacting protein-like 2	162073
JMJD6	jumonji domain containing 6	23210
JPH4	junctophilin 4	84502
KCNA3	potassium voltage-gated channel, shaker-related subfamily, member 3	3738
KCNH6	potassium voltage-gated channel, subfamily H (eag-related), member 6	81033
KCNJ11	potassium inwardly-rectifying channel, subfamily J, member 11	3767
KCNMA1	potassium large conductance calcium-activated channel, subfamily M, alpha member 1	3778
KCNQ4	potassium voltage-gated channel, KQT-like subfamily, member 4	9132
KDELR3	KDEL (Lys-Asp-Glu-Leu) endoplasmic reticulum protein retention receptor 3	11015
KDM4C	lysine (K)-specific demethylase 4C	23081
KIAA0040	KIAA0040	9674
KIAA0232	KIAA0232	9778
KIAA0825	KIAA0825	285600
KIAA1211L	KIAA1211-like	343990
KIF21A	kinesin family member 21A	55605
KIF7	kinesin family member 7	374654
KIN	KIN, antigenic determinant of recA protein homolog (mouse)	22944
KISS1	KiSS-1 metastasis-suppressor	3814
KISS1R	KISS1 receptor	84634
KLC1	kinesin light chain 1	3831
KLHDC8A	kelch domain containing 8A	55220
KLHL21	kelch-like family member 21	9903
KLHL25	kelch-like family member 25	64410
KLHL36	kelch-like family member 36	79786
KMT2B	lysine (K)-specific methyltransferase 2B	9757
KREMEN1	kringle containing transmembrane protein 1	83999
KRT6A	keratin 6A	3853
KRT6B	keratin 6B	3854
KRTAP10-8	keratin associated protein 10-8	386681
KRTAP4-11	keratin associated protein 4-11	653240
KRTAP5-AS1	KRTAP5-1/KRTAP5-2 antisense RNA 1	338651
L3MBTL4	l(3)mbt-like 4 (Drosophila)	91133
LHX2	LIM homeobox 2	9355
LHX8	LIM homeobox 8	431707
LINC00087	long intergenic non-protein coding RNA 87	644596
LINC00160	long intergenic non-protein coding RNA 160	54064
LINC00294	long intergenic non-protein coding RNA 294	283267
LINC00472	long intergenic non-protein coding RNA 472	79940
LINC00620	long intergenic non-protein coding RNA 620	285375
LINC00922	long intergenic non-protein coding RNA 922	283867
LINC00982	long intergenic non-protein coding RNA 982	440556
LMNB1	lamin B1	4001
LOC100132111	uncharacterized LOC100132111	100132111
LOC150776	sphingomyelin phosphodiesterase 4, neutral membrane (neutral sphingomyelinase-3) pseudogene	150776
LOC283332	uncharacterized LOC283332	283332
LOC340357	uncharacterized LOC340357	340357
LOC389332	uncharacterized LOC389332	389332
LOC441455	makorin ring finger protein 1 pseudogene	441455
LOC441601	septin 7 pseudogene	441601
LOC728606	uncharacterized LOC728606	728606
LOH12CR1	loss of heterozygosity, 12, chromosomal region 1	118426
LOH12CR2	loss of heterozygosity, 12, chromosomal region 2 (non-protein coding)	503693
LOXL1	lysyl oxidase-like 1	4016
LPAR2	lysophosphatidic acid receptor 2	9170
LRIG1	leucine-rich repeats and immunoglobulin-like domains 1	26018
LRIG3	leucine-rich repeats and immunoglobulin-like domains 3	121227
LRRN2	leucine rich repeat neuronal 2	10446
LTB4R	leukotriene B4 receptor	1241
MAGEA5	melanoma antigen family A, 5	4104
MAGOHB	mago-nashi homolog B (Drosophila)	55110
MAK	male germ cell-associated kinase	4117
MANSC1	MANSC domain containing 1	54682
MAOA	monoamine oxidase A	4128
MAP1LC3B2	microtubule-associated protein 1 light chain 3 beta 2	643246
MAP3K6	mitogen-activated protein kinase kinase kinase 6	9064
MAP4K1	mitogen-activated protein kinase kinase kinase kinase 1	11184
MAPT	microtubule-associated protein tau	4137
MAPT-IT1	MAPT intronic transcript 1 (non-protein coding)	100130148
MAZ	MYC-associated zinc finger protein (purine-binding transcription factor)	4150
MCL1	myeloid cell leukemia sequence 1 (BCL2-related)	4170
MEFV	Mediterranean fever	4210
MESDC1	mesoderm development candidate 1	59274
MFSD12	major facilitator superfamily domain containing 12	126321
MGAT4A	mannosyl (alpha-1,3-)-glycoprotein beta-1,4-N-acetylglucosaminyltransferase, isozyme A	11320
MGC12916	uncharacterized protein MGC12916	84815
MGRN1	mahogunin ring finger 1, E3 ubiquitin protein ligase	23295
MIEF2	mitochondrial elongation factor 2	125170
MIER3	mesoderm induction early response 1, family member 3	166968
MINPP1	multiple inositol-polyphosphate phosphatase 1	9562
MMRN2	multimerin 2	79812
MOSPD1	motile sperm domain containing 1	56180
MPPED1	metallophosphoesterase domain containing 1	758
MRPL24	mitochondrial ribosomal protein L24	79590
MRPL40	mitochondrial ribosomal protein L40	64976
MS4A3	membrane-spanning 4-domains, subfamily A, member 3 (hematopoietic cell-specific)	932
MT3	metallothionein 3	4504
MVB12B	multivesicular body subunit 12B	89853
MYH7	myosin, heavy chain 7, cardiac muscle, beta	4625
NAA30	N(alpha)-acetyltransferase 30, NatC catalytic subunit	122830
NANOS1	nanos homolog 1 (Drosophila)	340719
NAPSA	napsin A aspartic peptidase	9476
NAV1	neuron navigator 1	89796
NBEAL2	neurobeachin-like 2	23218
NCAM1	neural cell adhesion molecule 1	4684
NCKAP1	NCK-associated protein 1	10787
NCOA7	nuclear receptor coactivator 7	135112
NCOR1	nuclear receptor corepressor 1	9611
NCRNA00120	non-protein coding RNA 120	55389
NDUFAF3	NADH dehydrogenase (ubiquinone) complex I, assembly factor 3	25915
NEFH	neurofilament, heavy polypeptide	4744
NEFM	neurofilament, medium polypeptide	4741
NEK4	NIMA-related kinase 4	6787
NEK9	NIMA-related kinase 9	91754
NFATC2	nuclear factor of activated T-cells, cytoplasmic, calcineurin-dependent 2	4773
NFIL3	nuclear factor, interleukin 3 regulated	4783
NHLRC1	NHL repeat containing 1	378884
NIPA1	non imprinted in Prader-Willi/Angelman syndrome 1	123606
NKAIN1	Na+/K+ transporting ATPase interacting 1	79570
NLRP3	NLR family, pyrin domain containing 3	114548
NOA1	nitric oxide associated 1	84273
NOL9	nucleolar protein 9	79707
NOP14-AS1	NOP14 antisense RNA 1	317648
NPAS3	neuronal PAS domain protein 3	64067
NPHP4	nephronophthisis 4	261734
NR5A1	nuclear receptor subfamily 5, group A, member 1	2516
NRIP1	nuclear receptor interacting protein 1	8204
NRXN2	neurexin 2	9379
NSG1	neuron specific gene family member 1	27065
NT5M	5',3'-nucleotidase, mitochondrial	56953
NTRK1	neurotrophic tyrosine kinase, receptor, type 1	4914
NUP210	nucleoporin 210kDa	23225
NUTM2F	NUT family member 2F	54754
OBFC1	oligonucleotide/oligosaccharide-binding fold containing 1	79991
OBSCN	obscurin, cytoskeletal calmodulin and titin-interacting RhoGEF	84033
OIP5	Opa interacting protein 5	11339
OPRM1	opioid receptor, mu 1	4988
OR10AD1	olfactory receptor, family 10, subfamily AD, member 1	121275
OR10S1	olfactory receptor, family 10, subfamily S, member 1	219873
OR14J1	olfactory receptor, family 14, subfamily J, member 1	442191
OR4D9	olfactory receptor, family 4, subfamily D, member 9	390199
OR4E2	olfactory receptor, family 4, subfamily E, member 2	26686
OTX1	orthodenticle homeobox 1	5013
P2RY1	purinergic receptor P2Y, G-protein coupled, 1	5028
P2RY13	purinergic receptor P2Y, G-protein coupled, 13	53829
P2RY2	purinergic receptor P2Y, G-protein coupled, 2	5029
P2RY8	purinergic receptor P2Y, G-protein coupled, 8	286530
PABPC1L2A	poly(A) binding protein, cytoplasmic 1-like 2A	340529
PAPD7	PAP associated domain containing 7	11044
PATL2	protein associated with topoisomerase II homolog 2 (yeast)	197135
PBK	PDZ binding kinase	55872
PBX2	pre-B-cell leukemia homeobox 2	5089
PCBP4	poly(rC) binding protein 4	57060
PCSK9	proprotein convertase subtilisin/kexin type 9	255738
PDCD2L	programmed cell death 2-like	84306
PDCD6	programmed cell death 6	10016
PDCL2	phosducin-like 2	132954
PDLIM4	PDZ and LIM domain 4	8572
PDXP	pyridoxal (pyridoxine, vitamin B6) phosphatase	57026
PDZD3	PDZ domain containing 3	79849
PHYKPL	5-phosphohydroxy-L-lysine phospho-lyase	85007
PIGL	phosphatidylinositol glycan anchor biosynthesis, class L	9487
PITPNM1	phosphatidylinositol transfer protein, membrane-associated 1	9600
PITX1	paired-like homeodomain 1	5307
PKD1P1	polycystic kidney disease 1 (autosomal dominant) pseudogene 1	339044
PKN3	protein kinase N3	29941
PLA2R1	phospholipase A2 receptor 1, 180kDa	22925
PLCB2	phospholipase C, beta 2	5330
PLEKHA6	pleckstrin homology domain containing, family A member 6	22874
PLEKHA7	pleckstrin homology domain containing, family A member 7	144100
PLEKHM3	pleckstrin homology domain containing, family M, member 3	389072
PLEKHO1	pleckstrin homology domain containing, family O member 1	51177
PLSCR3	phospholipid scramblase 3	57048
PLXNB1	plexin B1	5364
PNPLA3	patatin-like phospholipase domain containing 3	80339
POLR2B	polymerase (RNA) II (DNA directed) polypeptide B, 140kDa	5431
POMGNT1	protein O-linked mannose N-acetylglucosaminyltransferase 1 (beta 1,2-)	55624
POU2F3	POU class 2 homeobox 3	25833
POU5F1B	POU class 5 homeobox 1B	5462
PP14571	uncharacterized LOC100130449	100130449
PP7080	uncharacterized LOC25845	25845
PPAP2C	phosphatidic acid phosphatase type 2C	8612
PPARG	peroxisome proliferator-activated receptor gamma	5468
PPFIA2	protein tyrosine phosphatase, receptor type, f polypeptide (PTPRF), interacting protein (liprin), alpha 2	8499
PPIF	peptidylprolyl isomerase F	10105
PPIL2	peptidylprolyl isomerase (cyclophilin)-like 2	23759
PPP1R11	protein phosphatase 1, regulatory (inhibitor) subunit 11	6992
PPP2CB	protein phosphatase 2, catalytic subunit, beta isozyme	5516
PPP3R1	protein phosphatase 3, regulatory subunit B, alpha	5534
PQBP1	polyglutamine binding protein 1	10084
PRAMEF18	PRAME family member 18	391003
PRAMEF19	PRAME family member 19	645414
PRDM11	PR domain containing 11	56981
PRDM16	PR domain containing 16	63976
PRIMPOL	primase and polymerase (DNA-directed)	201973
PRINS	psoriasis associated non-protein coding RNA induced by stress	100169750
PRKACA	protein kinase, cAMP-dependent, catalytic, alpha	5566
PRR19	proline rich 19	284338
PRRT3	proline-rich transmembrane protein 3	285368
PRSS53	protease, serine, 53	339105
PRSS57	protease, serine, 57	400668
PTCD3	pentatricopeptide repeat domain 3	55037
PTDSS2	phosphatidylserine synthase 2	81490
PTK7	protein tyrosine kinase 7	5754
PTPN2	protein tyrosine phosphatase, non-receptor type 2	5771
PTPRN	protein tyrosine phosphatase, receptor type, N	5798
PUSL1	pseudouridylate synthase-like 1	126789
QSOX1	quiescin Q6 sulfhydryl oxidase 1	5768
RAB36	RAB36, member RAS oncogene family	9609
RAB4B	RAB4B, member RAS oncogene family	53916
RAD50	RAD50 homolog (S. cerevisiae)	10111
RAI2	retinoic acid induced 2	10742
RALGPS2	Ral GEF with PH domain and SH3 binding motif 2	55103
RAPGEFL1	Rap guanine nucleotide exchange factor (GEF)-like 1	51195
RARG	retinoic acid receptor, gamma	5916
RBM15B	RNA binding motif protein 15B	29890
RBM20	RNA binding motif protein 20	282996
REM1	RAS (RAD and GEM)-like GTP-binding 1	28954
RER1	retention in endoplasmic reticulum sorting receptor 1	11079
REV3L	REV3-like, polymerase (DNA directed), zeta, catalytic subunit	5980
RGMA	repulsive guidance molecule family member a	56963
RGS6	regulator of G-protein signaling 6	9628
RHOF	ras homolog family member F (in filopodia)	54509
RIBC2	RIB43A domain with coiled-coils 2	26150
RIMKLB	ribosomal modification protein rimK-like family member B	57494
RIN1	Ras and Rab interactor 1	9610
RLF	rearranged L-myc fusion	6018
RNFT2	ring finger protein, transmembrane 2	84900
RNH1	ribonuclease/angiogenin inhibitor 1	6050
ROR1	receptor tyrosine kinase-like orphan receptor 1	4919
RPS8	ribosomal protein S8	6202
RRAS	related RAS viral (r-ras) oncogene homolog	6237
RREB1	ras responsive element binding protein 1	6239
S100A9	S100 calcium binding protein A9	6280
SAMD4B	sterile alpha motif domain containing 4B	55095
SCAF1	SR-related CTD-associated factor 1	58506
SEC1P	secretory blood group 1, pseudogene	653677
SEMA3F	sema domain, immunoglobulin domain (Ig), short basic domain, secreted, (semaphorin) 3F	6405
SEMA6B	sema domain, transmembrane domain (TM), and cytoplasmic domain, (semaphorin) 6B	10501
SERTAD4-AS1	SERTAD4 antisense RNA 1	574036
SESN2	sestrin 2	83667
SF3B2	splicing factor 3b, subunit 2, 145kDa	10992
SFTPB	surfactant protein B	6439
SGK1	serum/glucocorticoid regulated kinase 1	6446
SGSM1	small G protein signaling modulator 1	129049
SGSM3	small G protein signaling modulator 3	27352
SHANK3	SH3 and multiple ankyrin repeat domains 3	85358
SHB	Src homology 2 domain containing adaptor protein B	6461
SKI	v-ski avian sarcoma viral oncogene homolog	6497
SLBP	stem-loop binding protein	7884
SLC20A1	solute carrier family 20 (phosphate transporter), member 1	6574
SLC25A16	solute carrier family 25 (mitochondrial carrier; Graves disease autoantigen), member 16	8034
SLC25A22	solute carrier family 25 (mitochondrial carrier: glutamate), member 22	79751
SLC25A5	solute carrier family 25 (mitochondrial carrier; adenine nucleotide translocator), member 5	292
SLC32A1	solute carrier family 32 (GABA vesicular transporter), member 1	140679
SLC35D1	solute carrier family 35 (UDP-GlcA/UDP-GalNAc transporter), member D1	23169
SLC38A1	solute carrier family 38, member 1	81539
SLC5A1	solute carrier family 5 (sodium/glucose cotransporter), member 1	6523
SMARCD3	SWI/SNF related, matrix associated, actin dependent regulator of chromatin, subfamily d, member 3	6604
SMDT1	single-pass membrane protein with aspartate-rich tail 1	91689
SNORD113-6	small nucleolar RNA, C/D box 113-6	767566
SNORD113-7	small nucleolar RNA, C/D box 113-7	767567
SNORD114-13	small nucleolar RNA, C/D box 114-13	767591
SNORD115-13	small nucleolar RNA, C/D box 115-13	100033450
SNORD115-24	small nucleolar RNA, C/D box 115-24	100036563
SNORD115-25	small nucleolar RNA, C/D box 115-25	100033801
SNORD116-13	small nucleolar RNA, C/D box 116-13	100033425
SNORD116-14	small nucleolar RNA, C/D box 116-14	100033426
SNORD116-15	small nucleolar RNA, C/D box 116-15	100033427
SNORD46	small nucleolar RNA, C/D box 46	94161
SNORD55	small nucleolar RNA, C/D box 55	26811
SOWAHB	sosondowah ankyrin repeat domain family member B	345079
SOX9	SRY (sex determining region Y)-box 9	6662
SPACA5	sperm acrosome associated 5	389852
SPATA32	spermatogenesis associated 32	124783
SPEF1	sperm flagellar 1	25876
SPEN	spen family transcriptional repressor	23013
SPINT2	serine peptidase inhibitor, Kunitz type, 2	10653
ST3GAL5	ST3 beta-galactoside alpha-2,3-sialyltransferase 5	8869
STOM	stomatin	2040
SWSAP1	SWIM-type zinc finger 7 associated protein 1	126074
SYNGR4	synaptogyrin 4	23546
SYNM	synemin, intermediate filament protein	23336
SYNPR	synaptoporin	132204
TACC2	transforming, acidic coiled-coil containing protein 2	10579
TACC3	transforming, acidic coiled-coil containing protein 3	10460
TARDBP	TAR DNA binding protein	23435
TAS1R1	taste receptor, type 1, member 1	80835
TBX18	T-box 18	9096
TBX4	T-box 4	9496
TEAD2	TEA domain family member 2	8463
TEAD3	TEA domain family member 3	7005
TET2	tet methylcytosine dioxygenase 2	54790
TEX36	testis expressed 36	387718
TFF3	trefoil factor 3 (intestinal)	7033
THEM6	thioesterase superfamily member 6	51337
TIGD6	tigger transposable element derived 6	81789
TMEM109	transmembrane protein 109	79073
TMEM129	transmembrane protein 129	92305
TMEM132D	transmembrane protein 132D	121256
TMEM165	transmembrane protein 165	55858
TMEM179	transmembrane protein 179	388021
TMEM189	transmembrane protein 189	387521
TMEM198	transmembrane protein 198	130612
TMEM63C	transmembrane protein 63C	57156
TMSB4X	thymosin beta 4, X-linked	7114
TNFRSF10B	tumor necrosis factor receptor superfamily, member 10b	8795
TNFRSF1B	tumor necrosis factor receptor superfamily, member 1B	7133
TNP1	transition protein 1 (during histone to protamine replacement)	7141
TPPP3	tubulin polymerization-promoting protein family member 3	51673
TRAF4	TNF receptor-associated factor 4	9618
TRMT2A	tRNA methyltransferase 2 homolog A (S. cerevisiae)	27037
TSTA3	tissue specific transplantation antigen P35B	7264
TTC39A	tetratricopeptide repeat domain 39A	22996
TTLL1	tubulin tyrosine ligase-like family, member 1	25809
TTTY15	testis-specific transcript, Y-linked 15 (non-protein coding)	64595
TUBA1C	tubulin, alpha 1c	84790
TUBA4A	tubulin, alpha 4a	7277
TXLNG2P	taxilin gamma 2, pseudogene	246126
TYMP	thymidine phosphorylase	1890
UBFD1	ubiquitin family domain containing 1	56061
UBL5	ubiquitin-like 5	59286
UBQLN2	ubiquilin 2	29978
UBXN10	UBX domain protein 10	127733
ULBP3	UL16 binding protein 3	79465
UNC119B	unc-119 homolog B (C. elegans)	84747
UNC13A	unc-13 homolog A (C. elegans)	23025
UNC13D	unc-13 homolog D (C. elegans)	201294
UNC5CL	unc-5 homolog C (C. elegans)-like	222643
UPF1	UPF1 regulator of nonsense transcripts homolog (yeast)	5976
USH1C	Usher syndrome 1C (autosomal recessive, severe)	10083
USP12	ubiquitin specific peptidase 12	219333
USP3	ubiquitin specific peptidase 3	9960
UTP14A	UTP14, U3 small nucleolar ribonucleoprotein, homolog A (yeast)	10813
VASH2	vasohibin 2	79805
VENTX	VENT homeobox	27287
VPREB3	pre-B lymphocyte 3	29802
VPS53	vacuolar protein sorting 53 homolog (S. cerevisiae)	55275
VSTM5	V-set and transmembrane domain containing 5	387804
VWC2	von Willebrand factor C domain containing 2	375567
WDR34	WD repeat domain 34	89891
WDR89	WD repeat domain 89	112840
WIPF1	WAS/WASL interacting protein family, member 1	7456
WNK3	WNK lysine deficient protein kinase 3	65267
WSB1	WD repeat and SOCS box containing 1	26118
YAP1	Yes-associated protein 1	10413
YBX1	Y box binding protein 1	4904
ZBTB44	zinc finger and BTB domain containing 44	29068
ZCCHC2	zinc finger, CCHC domain containing 2	54877
ZFR2	zinc finger RNA binding protein 2	23217
ZFYVE9	zinc finger, FYVE domain containing 9	9372
ZNF107	zinc finger protein 107	51427
ZNF280A	zinc finger protein 280A	129025
ZNF317	zinc finger protein 317	57693
ZNF354B	zinc finger protein 354B	117608
ZNF44	zinc finger protein 44	51710
ZNF565	zinc finger protein 565	147929
ZNF705D	zinc finger protein 705D	728957
ZNF710	zinc finger protein 710	374655
ZNF768	zinc finger protein 768	79724
ZP1	zona pellucida glycoprotein 1 (sperm receptor)	22917
ZSCAN23	zinc finger and SCAN domain containing 23	222696

## Sheet: LSEC specfic (837)
Genes specifically methylatedin LSECs (N = 837)
Gene Symbol	Description	NCBI gene ID
ABCA5	ATP-binding cassette, sub-family A (ABC1), member 5	23461
ABCC1	ATP-binding cassette, sub-family C (CFTR/MRP), member 1	4363
ABCC13	ATP-binding cassette, sub-family C (CFTR/MRP), member 13, pseudogene	150000
ABHD15	abhydrolase domain containing 15	116236
ACKR3	atypical chemokine receptor 3	57007
ACOT11	acyl-CoA thioesterase 11	26027
ACTB	actin, beta	60
ACTL9	actin-like 9	284382
ACY1	aminoacylase 1	95
ACYP1	acylphosphatase 1, erythrocyte (common) type	97
ADAM7	ADAM metallopeptidase domain 7	8756
ADAMTS15	ADAM metallopeptidase with thrombospondin type 1 motif, 15	170689
ADORA3	adenosine A3 receptor	140
AEBP1	AE binding protein 1	165
AFAP1L2	actin filament associated protein 1-like 2	84632
AGA	aspartylglucosaminidase	175
AGAP2-AS1	AGAP2 antisense RNA 1	100130776
AGBL2	ATP/GTP binding protein-like 2	79841
AGK	acylglycerol kinase	55750
AHDC1	AT hook, DNA binding motif, containing 1	27245
AIF1L	allograft inflammatory factor 1-like	83543
AK3	adenylate kinase 3	50808
AK4	adenylate kinase 4	205
AKAP8	A kinase (PRKA) anchor protein 8	10270
ALDOC	aldolase C, fructose-bisphosphate	230
ALG11	ALG11, alpha-1,2-mannosyltransferase	440138
ALOX5	arachidonate 5-lipoxygenase	240
ALPP	alkaline phosphatase, placental	250
ALS2CL	ALS2 C-terminal like	259173
ANKEF1	ankyrin repeat and EF-hand domain containing 1	63926
ANKRD24	ankyrin repeat domain 24	170961
ANXA11	annexin A11	311
ANXA8	annexin A8	653145
ANXA8L1	annexin A8-like 1	728113
AOC3	amine oxidase, copper containing 3	8639
AOC4P	amine oxidase, copper containing 4, pseudogene	90586
AP1S1	adaptor-related protein complex 1, sigma 1 subunit	1174
APOA4	apolipoprotein A-IV	337
APOC2	apolipoprotein C-II	344
APOC4	apolipoprotein C-IV	346
APOE	apolipoprotein E	348
AQP5	aquaporin 5	362
ARF5	ADP-ribosylation factor 5	381
ARL2BP	ADP-ribosylation factor-like 2 binding protein	23568
ARMC8	armadillo repeat containing 8	25852
ARSK	arylsulfatase family, member K	153642
ARVCF	armadillo repeat gene deleted in velocardiofacial syndrome	421
ASB13	ankyrin repeat and SOCS box containing 13	79754
ASB16	ankyrin repeat and SOCS box containing 16	92591
ASB16-AS1	ASB16 antisense RNA 1	339201
ASF1A	anti-silencing function 1A histone chaperone	25842
ASGR1	asialoglycoprotein receptor 1	432
ASPSCR1	alveolar soft part sarcoma chromosome region, candidate 1	79058
ATF1	activating transcription factor 1	466
ATF5	activating transcription factor 5	22809
ATG16L1	autophagy related 16-like 1 (S. cerevisiae)	55054
ATP2B2	ATPase, Ca++ transporting, plasma membrane 2	491
ATP8A2	ATPase, aminophospholipid transporter, class I, type 8A, member 2	51761
ATPAF2	ATP synthase mitochondrial F1 complex assembly factor 2	91647
ATXN2L	ataxin 2-like	11273
ATXN3L	ataxin 3-like	92552
ATXN7	ataxin 7	6314
B3GAT3	beta-1,3-glucuronyltransferase 3 (glucuronosyltransferase I)	26229
B3GNT1	UDP-GlcNAc:betaGal beta-1,3-N-acetylglucosaminyltransferase 1	11041
B3GNT5	UDP-GlcNAc:betaGal beta-1,3-N-acetylglucosaminyltransferase 5	84002
BANP	BTG3 associated nuclear protein	54971
BCL2L12	BCL2-like 12 (proline rich)	83596
BCL7B	B-cell CLL/lymphoma 7B	9275
BHMT	betaine--homocysteine S-methyltransferase	635
BLOC1S3	biogenesis of lysosomal organelles complex-1, subunit 3	388552
BLVRB	biliverdin reductase B (flavin reductase (NADPH))	645
BMPR1A	bone morphogenetic protein receptor, type IA	657
BOLA3	bolA family member 3	388962
BTLA	B and T lymphocyte associated	151888
C11orf24	chromosome 11 open reading frame 24	53838
C11orf35	chromosome 11 open reading frame 35	256329
C11orf80	chromosome 11 open reading frame 80	79703
C12orf29	chromosome 12 open reading frame 29	91298
C12orf44	chromosome 12 open reading frame 44	60673
C12orf57	chromosome 12 open reading frame 57	113246
C14orf119	chromosome 14 open reading frame 119	55017
C16orf52	chromosome 16 open reading frame 52	730094
C16orf74	chromosome 16 open reading frame 74	404550
C16orf92	chromosome 16 open reading frame 92	146378
C17orf53	chromosome 17 open reading frame 53	78995
C17orf76-AS1	C17orf76 antisense RNA 1	125144
C17orf85	chromosome 17 open reading frame 85	55421
C19orf52	chromosome 19 open reading frame 52	90580
C19orf77	chromosome 19 open reading frame 77	284422
C19orf80	chromosome 19 open reading frame 80	55908
C1orf174	chromosome 1 open reading frame 174	339448
C1orf186	chromosome 1 open reading frame 186	440712
C1QA	complement component 1, q subcomponent, A chain	712
C1QL2	complement component 1, q subcomponent-like 2	165257
C1QTNF4	C1q and tumor necrosis factor related protein 4	114900
C1QTNF8	C1q and tumor necrosis factor related protein 8	390664
C20orf195	chromosome 20 open reading frame 195	79025
C2orf70	chromosome 2 open reading frame 70	339778
C2orf76	chromosome 2 open reading frame 76	130355
C4orf32	chromosome 4 open reading frame 32	132720
C5orf45	chromosome 5 open reading frame 45	51149
C7orf49	chromosome 7 open reading frame 49	78996
C8G	complement component 8, gamma polypeptide	733
C9orf152	chromosome 9 open reading frame 152	401546
C9orf172	chromosome 9 open reading frame 172	389813
CADM3	cell adhesion molecule 3	57863
CAPG	capping protein (actin filament), gelsolin-like	822
CAPNS1	calpain, small subunit 1	826
CARNS1	carnosine synthase 1	57571
CCBL2	cysteine conjugate-beta lyase 2	56267
CCDC106	coiled-coil domain containing 106	29903
CCDC124	coiled-coil domain containing 124	115098
CCDC125	coiled-coil domain containing 125	202243
CCDC148	coiled-coil domain containing 148	130940
CCDC174	coiled-coil domain containing 174	51244
CCDC19	coiled-coil domain containing 19	25790
CCDC33	coiled-coil domain containing 33	80125
CCDC57	coiled-coil domain containing 57	284001
CCDC6	coiled-coil domain containing 6	8030
CCDC88C	coiled-coil domain containing 88C	440193
CD244	CD244 molecule, natural killer cell receptor 2B4	51744
CD300LB	CD300 molecule-like family member b	124599
CD44	CD44 molecule (Indian blood group)	960
CDC123	cell division cycle 123	8872
CDC42BPB	CDC42 binding protein kinase beta (DMPK-like)	9578
CDC45	cell division cycle 45	8318
CDH22	cadherin 22, type 2	64405
CDK3	cyclin-dependent kinase 3	1018
CEBPB	CCAAT/enhancer binding protein (C/EBP), beta	1051
CECR5	cat eye syndrome chromosome region, candidate 5	27440
CECR6	cat eye syndrome chromosome region, candidate 6	27439
CELA2B	chymotrypsin-like elastase family, member 2B	51032
CELSR1	cadherin, EGF LAG seven-pass G-type receptor 1	9620
CELSR2	cadherin, EGF LAG seven-pass G-type receptor 2	1952
CENPI	centromere protein I	2491
CENPU	centromere protein U	79682
CEP112	centrosomal protein 112kDa	201134
CERK	ceramide kinase	64781
CES1	carboxylesterase 1	1066
CHST13	carbohydrate (chondroitin 4) sulfotransferase 13	166012
CHST4	carbohydrate (N-acetylglucosamine 6-O) sulfotransferase 4	10164
CIAO1	cytosolic iron-sulfur protein assembly 1	9391
CIB4	calcium and integrin binding family member 4	130106
CIDEA	cell death-inducing DFFA-like effector a	1149
CLEC9A	C-type lectin domain family 9, member A	283420
COG7	component of oligomeric golgi complex 7	91949
COL5A1	collagen, type V, alpha 1	1289
COL8A2	collagen, type VIII, alpha 2	1296
COPG1	coatomer protein complex, subunit gamma 1	22820
COQ2	coenzyme Q2 4-hydroxybenzoate polyprenyltransferase	27235
CORO1C	coronin, actin binding protein, 1C	23603
CPA6	carboxypeptidase A6	57094
CPEB2	cytoplasmic polyadenylation element binding protein 2	132864
CPN1	carboxypeptidase N, polypeptide 1	1369
CRHR2	corticotropin releasing hormone receptor 2	1395
CRIP2	cysteine-rich protein 2	1397
CRSP8P	mediator complex subunit 27 pseudogene	441089
CRTAM	cytotoxic and regulatory T cell molecule	56253
CRTAP	cartilage associated protein	10491
CRYGA	crystallin, gamma A	1418
CSH1	chorionic somatomammotropin hormone 1 (placental lactogen)	1442
CSH2	chorionic somatomammotropin hormone 2	1443
CSNK1G2	casein kinase 1, gamma 2	1455
CST1	cystatin SN	1469
CSTL1	cystatin-like 1	128817
CTAGE9	CTAGE family, member 9	643854
CTRC	chymotrypsin C (caldecrin)	11330
CTSZ	cathepsin Z	1522
CXCL10	chemokine (C-X-C motif) ligand 10	3627
CXorf21	chromosome X open reading frame 21	80231
CYB5D2	cytochrome b5 domain containing 2	124936
CYP2A13	cytochrome P450, family 2, subfamily A, polypeptide 13	1553
CYP2D7P	cytochrome P450, family 2, subfamily D, polypeptide 7, pseudogene	1564
CYP2W1	cytochrome P450, family 2, subfamily W, polypeptide 1	54905
CYP46A1	cytochrome P450, family 46, subfamily A, polypeptide 1	10858
CYP4F8	cytochrome P450, family 4, subfamily F, polypeptide 8	11283
CYP8B1	cytochrome P450, family 8, subfamily B, polypeptide 1	1582
CYS1	cystin 1	192668
DAPK3	death-associated protein kinase 3	1613
DBNDD2	dysbindin (dystrobrevin binding protein 1) domain containing 2	55861
DCAF17	DDB1 and CUL4 associated factor 17	80067
DCUN1D2	DCN1, defective in cullin neddylation 1, domain containing 2	55208
DDX25	DEAD (Asp-Glu-Ala-Asp) box helicase 25	29118
DDX56	DEAD (Asp-Glu-Ala-Asp) box helicase 56	54606
DEFA4	defensin, alpha 4, corticostatin	1669
DEFB119	defensin, beta 119	245932
DFFB	DNA fragmentation factor, 40kDa, beta polypeptide (caspase-activated DNase)	1677
DGCR5	DiGeorge syndrome critical region gene 5 (non-protein coding)	26220
DHX16	DEAH (Asp-Glu-Ala-His) box polypeptide 16	8449
DHX30	DEAH (Asp-Glu-Ala-His) box helicase 30	22907
DKFZP434K028	uncharacterized LOC26070	26070
DNAJA1	DnaJ (Hsp40) homolog, subfamily A, member 1	3301
DNAJB5	DnaJ (Hsp40) homolog, subfamily B, member 5	25822
DNM1	dynamin 1	1759
DNMBP	dynamin binding protein	23268
DNMT3B	DNA (cytosine-5-)-methyltransferase 3 beta	1789
DOC2B	double C2-like domains, beta	8447
DOCK6	dedicator of cytokinesis 6	57572
DPEP2	dipeptidase 2	64174
DPP7	dipeptidyl-peptidase 7	29952
DPYS	dihydropyrimidinase	1807
DPYSL2	dihydropyrimidinase-like 2	1808
DRAXIN	dorsal inhibitory axon guidance protein	374946
DUSP12	dual specificity phosphatase 12	11266
DUSP15	dual specificity phosphatase 15	128853
DUSP6	dual specificity phosphatase 6	1848
DZIP1	DAZ interacting zinc finger protein 1	22873
E2F4	E2F transcription factor 4, p107/p130-binding	1874
ECH1	enoyl CoA hydratase 1, peroxisomal	1891
EDC4	enhancer of mRNA decapping 4	23644
EEF1A2	eukaryotic translation elongation factor 1 alpha 2	1917
EFNA1	ephrin-A1	1942
EFNA4	ephrin-A4	1945
EID2B	EP300 interacting inhibitor of differentiation 2B	126272
ELP6	elongator acetyltransferase complex subunit 6	54859
EMBP1	embigin pseudogene 1	647121
EMD	emerin	2010
ENO3	enolase 3 (beta, muscle)	2027
ENTPD7	ectonucleoside triphosphate diphosphohydrolase 7	57089
EPPIN	epididymal peptidase inhibitor	57119
EPS15	epidermal growth factor receptor pathway substrate 15	2060
EPT1	ethanolaminephosphotransferase 1 (CDP-ethanolamine-specific)	85465
ERCC1	excision repair cross-complementing rodent repair deficiency, complementation group 1 (includes overlapping antisense sequence)	2067
ERGIC1	endoplasmic reticulum-golgi intermediate compartment (ERGIC) 1	57222
ERMAP	erythroblast membrane-associated protein (Scianna blood group)	114625
EVPLL	envoplakin-like	645027
EXOC3L1	exocyst complex component 3-like 1	283849
EXOSC10	exosome component 10	5394
EZH1	enhancer of zeste homolog 1 (Drosophila)	2145
F11	coagulation factor XI	2160
FAHD1	fumarylacetoacetate hydrolase domain containing 1	81889
FAM118A	family with sequence similarity 118, member A	55007
FAM122B	family with sequence similarity 122B	159090
FAM132A	family with sequence similarity 132, member A	388581
FAM13A	family with sequence similarity 13, member A	10144
FAM151B	family with sequence similarity 151, member B	167555
FAM160B1	family with sequence similarity 160, member B1	57700
FAM167A	family with sequence similarity 167, member A	83648
FAM169A	family with sequence similarity 169, member A	26049
FAM193B	family with sequence similarity 193, member B	54540
FAM195A	family with sequence similarity 195, member A	84331
FAM214A	family with sequence similarity 214, member A	56204
FAM27C	family with sequence similarity 27, member C	100132948
FAM92A1	family with sequence similarity 92, member A1	137392
FAR1	fatty acyl CoA reductase 1	84188
FASTK	Fas-activated serine/threonine kinase	10922
FBP2	fructose-1,6-bisphosphatase 2	8789
FBXO25	F-box protein 25	26260
FBXW5	F-box and WD repeat domain containing 5	54461
FBXW8	F-box and WD repeat domain containing 8	26259
FCAR	Fc fragment of IgA, receptor for	2204
FCGRT	Fc fragment of IgG, receptor, transporter, alpha	2217
FKBP11	FK506 binding protein 11, 19 kDa	51303
FKBP1A	FK506 binding protein 1A, 12kDa	2280
FLJ35024	uncharacterized LOC401491	401491
FMR1	fragile X mental retardation 1	2332
FOXA3	forkhead box A3	3171
FPR1	formyl peptide receptor 1	2357
FUOM	fucose mutarotase	282969
FUT5	fucosyltransferase 5 (alpha (1,3) fucosyltransferase)	2527
FXYD1	FXYD domain containing ion transport regulator 1	5348
FZD1	frizzled family receptor 1	8321
FZD9	frizzled family receptor 9	8326
GABBR1	gamma-aminobutyric acid (GABA) B receptor, 1	2550
GABPA	GA binding protein transcription factor, alpha subunit 60kDa	2551
GANAB	glucosidase, alpha; neutral AB	23193
GCC1	GRIP and coiled-coil domain containing 1	79571
GCG	glucagon	2641
GCH1	GTP cyclohydrolase 1	2643
GDF9	growth differentiation factor 9	2661
GGT8P	gamma-glutamyltransferase 8 pseudogene	645367
GINS2	GINS complex subunit 2 (Psf2 homolog)	51659
GINS3	GINS complex subunit 3 (Psf3 homolog)	64785
GLOD4	glyoxalase domain containing 4	51031
GLRA2	glycine receptor, alpha 2	2742
GLRX	glutaredoxin (thioltransferase)	2745
GLTSCR1	glioma tumor suppressor candidate region gene 1	29998
GMPPA	GDP-mannose pyrophosphorylase A	29926
GNB2L1	guanine nucleotide binding protein (G protein), beta polypeptide 2-like 1	10399
GOLGA2	golgin A2	2801
GOLGA3	golgin A3	2802
GOLGA8I	golgin A8 family, member I	283796
GPKOW	G patch domain and KOW motifs	27238
GPLD1	glycosylphosphatidylinositol specific phospholipase D1	2822
GPR132	G protein-coupled receptor 132	29933
GPR137	G protein-coupled receptor 137	56834
GPR34	G protein-coupled receptor 34	2857
GPR6	G protein-coupled receptor 6	2830
GPR88	G protein-coupled receptor 88	54112
GRAPL	GRB2-related adaptor protein-like	400581
GRID2IP	glutamate receptor, ionotropic, delta 2 (Grid2) interacting protein	392862
GRK4	G protein-coupled receptor kinase 4	2868
GRM2	glutamate receptor, metabotropic 2	2912
GSAP	gamma-secretase activating protein	54103
GSC2	goosecoid homeobox 2	2928
GSDMB	gasdermin B	55876
GSTO2	glutathione S-transferase omega 2	119391
GTF2IRD2B	GTF2I repeat domain containing 2B	389524
GUSB	glucuronidase, beta	2990
GUSBP11	glucuronidase, beta pseudogene 11	91316
GYS1	glycogen synthase 1 (muscle)	2997
HAO2	hydroxyacid oxidase 2 (long chain)	51179
HAS3	hyaluronan synthase 3	3038
HCFC2	host cell factor C2	29915
HEATR1	HEAT repeat containing 1	55127
HEPACAM	hepatic and glial cell adhesion molecule	220296
HGS	hepatocyte growth factor-regulated tyrosine kinase substrate	9146
HID1	HID1 domain containing	283987
HIGD2A	HIG1 hypoxia inducible domain family, member 2A	192286
HIVEP3	human immunodeficiency virus type I enhancer binding protein 3	59269
HLA-DRB1	major histocompatibility complex, class II, DR beta 1	3123
HMOX2	heme oxygenase (decycling) 2	3163
HOMER3	homer homolog 3 (Drosophila)	9454
HOXB3	homeobox B3	3213
HOXB5	homeobox B5	3215
HPR	haptoglobin-related protein	3250
HSD17B3	hydroxysteroid (17-beta) dehydrogenase 3	3293
HSPG2	heparan sulfate proteoglycan 2	3339
HTATIP2	HIV-1 Tat interactive protein 2, 30kDa	10553
HTR3A	5-hydroxytryptamine (serotonin) receptor 3A, ionotropic	3359
HTT	huntingtin	3064
IDUA	iduronidase, alpha-L-	3425
IFFO2	intermediate filament family orphan 2	126917
IFI6	interferon, alpha-inducible protein 6	2537
IFNGR2	interferon gamma receptor 2 (interferon gamma transducer 1)	3460
IGSF6	immunoglobulin superfamily, member 6	10261
IL11RA	interleukin 11 receptor, alpha	3590
IL15RA	interleukin 15 receptor, alpha	3601
IL19	interleukin 19	29949
IL1F10	interleukin 1 family, member 10 (theta)	84639
IL27	interleukin 27	246778
IL27RA	interleukin 27 receptor, alpha	9466
INF2	inverted formin, FH2 and WH2 domain containing	64423
INSIG1	insulin induced gene 1	3638
INSM2	insulinoma-associated 2	84684
INTS1	integrator complex subunit 1	26173
INTS4L2	integrator complex subunit 4-like 2	644619
IQCJ	IQ motif containing J	654502
IRF9	interferon regulatory factor 9	10379
ITGB1BP2	integrin beta 1 binding protein (melusin) 2	26548
ITGB5	integrin, beta 5	3693
ITIH1	inter-alpha-trypsin inhibitor heavy chain 1	3697
ITIH3	inter-alpha-trypsin inhibitor heavy chain 3	3699
ITIH4	inter-alpha-trypsin inhibitor heavy chain family, member 4	3700
JPH2	junctophilin 2	57158
KANK3	KN motif and ankyrin repeat domains 3	256949
KCNE1L	KCNE1-like	23630
KCNE2	potassium voltage-gated channel, Isk-related family, member 2	9992
KCNE4	potassium voltage-gated channel, Isk-related family, member 4	23704
KCNIP4-IT1	KCNIP4 intronic transcript 1 (non-protein coding)	359822
KCTD15	potassium channel tetramerization domain containing 15	79047
KDELC1	KDEL (Lys-Asp-Glu-Leu) containing 1	79070
KDM2A	lysine (K)-specific demethylase 2A	22992
KIAA0226	KIAA0226	9711
KIAA1549L	KIAA1549-like	25758
KIAA1683	KIAA1683	80726
KIAA1984	KIAA1984	84960
KIAA2022	KIAA2022	340533
KIF12	kinesin family member 12	113220
KIF16B	kinesin family member 16B	55614
KIFC2	kinesin family member C2	90990
KIR2DS2	killer cell immunoglobulin-like receptor, two domains, short cytoplasmic tail, 2	100132285
KIR3DL1	killer cell immunoglobulin-like receptor, three domains, long cytoplasmic tail, 1	3811
KIR3DX1	killer cell immunoglobulin-like receptor, three domains, X1	90011
KIRREL2	kin of IRRE like 2 (Drosophila)	84063
KLF12	Kruppel-like factor 12	11278
KLHL2	kelch-like family member 2	11275
KLHL26	kelch-like family member 26	55295
KLK4	kallikrein-related peptidase 4	9622
KLK5	kallikrein-related peptidase 5	25818
KMT2D	lysine (K)-specific methyltransferase 2D	8085
KRT1	keratin 1	3848
KRT3	keratin 3	3850
KRT77	keratin 77	374454
KRT80	keratin 80	144501
KRTAP19-3	keratin associated protein 19-3	337970
KRTAP3-1	keratin associated protein 3-1	83896
KRTAP4-12	keratin associated protein 4-12	83755
KRTAP5-6	keratin associated protein 5-6	440023
LAMB1	laminin, beta 1	3912
LAMTOR3	late endosomal/lysosomal adaptor, MAPK and MTOR activator 3	8649
LARP1B	La ribonucleoprotein domain family, member 1B	55132
LAX1	lymphocyte transmembrane adaptor 1	54900
LBX2-AS1	LBX2 antisense RNA 1	151534
LCN2	lipocalin 2	3934
LEUTX	leucine twenty homeobox	342900
LGI2	leucine-rich repeat LGI family, member 2	55203
LGI4	leucine-rich repeat LGI family, member 4	163175
LGMN	legumain	5641
LIAS	lipoic acid synthetase	11019
LINC00112	long intergenic non-protein coding RNA 112	54089
LINC00303	long intergenic non-protein coding RNA 303	284573
LINC00593	long intergenic non-protein coding RNA 593	414926
LINC00643	long intergenic non-protein coding RNA 643	646113
LINC00908	long intergenic non-protein coding RNA 908	284276
LINC00950	long intergenic non-protein coding RNA 950	92973
LINGO3	leucine rich repeat and Ig domain containing 3	645191
LOC100240735	uncharacterized LOC100240735	100240735
LOC100272216	uncharacterized LOC100272216	100272216
LOC200726	hCG1657980	200726
LOC285074	anaphase promoting complex subunit 1 pseudogene	285074
LOC286094	uncharacterized LOC286094	286094
LOC339524	uncharacterized LOC339524	339524
LOC402377	UDP-GlcNAc:betaGal beta-1,3-N-acetylglucosaminyltransferase 5 pseudogene	402377
LOC645752	golgin A6 family, member A pseudogene	645752
LONRF2	LON peptidase N-terminal domain and ring finger 2	164832
LONRF3	LON peptidase N-terminal domain and ring finger 3	79836
LOXL4	lysyl oxidase-like 4	84171
LPCAT2	lysophosphatidylcholine acyltransferase 2	54947
LPPR3	lipid phosphate phosphatase-related protein type 3	79948
LRG1	leucine-rich alpha-2-glycoprotein 1	116844
LRRC45	leucine rich repeat containing 45	201255
LRRC73	leucine rich repeat containing 73	221424
LTB4R2	leukotriene B4 receptor 2	56413
LTBP1	latent transforming growth factor beta binding protein 1	4052
LTK	leukocyte receptor tyrosine kinase	4058
LYZL4	lysozyme-like 4	131375
LZTS2	leucine zipper, putative tumor suppressor 2	84445
MAB21L3	mab-21-like 3 (C. elegans)	126868
MAD2L2	MAD2 mitotic arrest deficient-like 2 (yeast)	10459
MAL	mal, T-cell differentiation protein	4118
MALT1	mucosa associated lymphoid tissue lymphoma translocation gene 1	10892
MAN1B1	mannosidase, alpha, class 1B, member 1	11253
MAP2K3	mitogen-activated protein kinase kinase 3	5606
MAP3K11	mitogen-activated protein kinase kinase kinase 11	4296
MAP3K4	mitogen-activated protein kinase kinase kinase 4	4216
MAP3K9	mitogen-activated protein kinase kinase kinase 9	4293
MARK4	MAP/microtubule affinity-regulating kinase 4	57787
MBL2	mannose-binding lectin (protein C) 2, soluble	4153
MED16	mediator complex subunit 16	10025
MED20	mediator complex subunit 20	9477
METTL14	methyltransferase like 14	57721
METTL8	methyltransferase like 8	79828
MFF	mitochondrial fission factor	56947
MFSD3	major facilitator superfamily domain containing 3	113655
MGAM	maltase-glucoamylase (alpha-glucosidase)	8972
MGARP	mitochondria-localized glutamic acid-rich protein	84709
MGAT4B	mannosyl (alpha-1,3-)-glycoprotein beta-1,4-N-acetylglucosaminyltransferase, isozyme B	11282
MIP	major intrinsic protein of lens fiber	4284
MITD1	MIT, microtubule interacting and transport, domain containing 1	129531
MMGT1	membrane magnesium transporter 1	93380
MOB3A	MOB kinase activator 3A	126308
MPG	N-methylpurine-DNA glycosylase	4350
MPST	mercaptopyruvate sulfurtransferase	4357
MRPL15	mitochondrial ribosomal protein L15	29088
MRPL55	mitochondrial ribosomal protein L55	128308
MRPL9	mitochondrial ribosomal protein L9	65005
MRPS31	mitochondrial ribosomal protein S31	10240
MS4A12	membrane-spanning 4-domains, subfamily A, member 12	54860
MS4A6A	membrane-spanning 4-domains, subfamily A, member 6A	64231
MST1L	macrophage stimulating 1-like	11223
MTG2	mitochondrial ribosome-associated GTPase 2	26164
MTTP	microsomal triglyceride transfer protein	4547
MTVR2	mouse mammary tumor virus receptor homolog 2	246754
MYCL	v-myc avian myelocytomatosis viral oncogene lung carcinoma derived homolog	4610
MYL10	myosin, light chain 10, regulatory	93408
MYL12B	myosin, light chain 12B, regulatory	103910
MYL3	myosin, light chain 3, alkali; ventricular, skeletal, slow	4634
MYL6	myosin, light chain 6, alkali, smooth muscle and non-muscle	4637
MYO1B	myosin IB	4430
MYO1E	myosin IE	4643
MYO5C	myosin VC	55930
MYO7A	myosin VIIA	4647
MYOZ3	myozenin 3	91977
NAA10	N(alpha)-acetyltransferase 10, NatA catalytic subunit	8260
NAIF1	nuclear apoptosis inducing factor 1	203245
NAMPT	nicotinamide phosphoribosyltransferase	10135
NANOGNB	NANOG neighbor homeobox	360030
NAP1L4	nucleosome assembly protein 1-like 4	4676
NARS	asparaginyl-tRNA synthetase	4677
NBPF1	neuroblastoma breakpoint family, member 1	55672
NCOA4	nuclear receptor coactivator 4	8031
NCR2	natural cytotoxicity triggering receptor 2	9436
NEU4	sialidase 4	129807
NFKB1	nuclear factor of kappa light polypeptide gene enhancer in B-cells 1	4790
NHP2	NHP2 ribonucleoprotein	55651
NHS	Nance-Horan syndrome (congenital cataracts and dental anomalies)	4810
NIPAL1	NIPA-like domain containing 1	152519
NIT2	nitrilase family, member 2	56954
NKAIN2	Na+/K+ transporting ATPase interacting 2	154215
NLRP8	NLR family, pyrin domain containing 8	126205
NME6	NME/NM23 nucleoside diphosphate kinase 6	10201
NMRAL1	NmrA-like family domain containing 1	57407
NOP2	NOP2 nucleolar protein	4839
NOS1AP	nitric oxide synthase 1 (neuronal) adaptor protein	9722
NOX3	NADPH oxidase 3	50508
NPC1L1	NPC1-like 1	29881
NPEPPS	aminopeptidase puromycin sensitive	9520
NPPC	natriuretic peptide C	4880
NPSR1	neuropeptide S receptor 1	387129
NR4A1	nuclear receptor subfamily 4, group A, member 1	3164
NRL	neural retina leucine zipper	4901
NSF	N-ethylmaleimide-sensitive factor	4905
NTF4	neurotrophin 4	4909
NUDT8	nudix (nucleoside diphosphate linked moiety X)-type motif 8	254552
NUDT9	nudix (nucleoside diphosphate linked moiety X)-type motif 9	53343
OAF	OAF homolog (Drosophila)	220323
OAZ3	ornithine decarboxylase antizyme 3	51686
OPA3	optic atrophy 3 (autosomal recessive, with chorea and spastic paraplegia)	80207
OPN1SW	opsin 1 (cone pigments), short-wave-sensitive	611
OPRD1	opioid receptor, delta 1	4985
OPRL1	opiate receptor-like 1	4987
OPTN	optineurin	10133
OR1A2	olfactory receptor, family 1, subfamily A, member 2	26189
OR1F1	olfactory receptor, family 1, subfamily F, member 1	4992
OR2C3	olfactory receptor, family 2, subfamily C, member 3	81472
OR2M2	olfactory receptor, family 2, subfamily M, member 2	391194
OR2T27	olfactory receptor, family 2, subfamily T, member 27	403239
OR52K2	olfactory receptor, family 52, subfamily K, member 2	119774
OR52W1	olfactory receptor, family 52, subfamily W, member 1	120787
OR5AR1	olfactory receptor, family 5, subfamily AR, member 1	219493
OR6K2	olfactory receptor, family 6, subfamily K, member 2	81448
OR7E24	olfactory receptor, family 7, subfamily E, member 24	26648
OR8B8	olfactory receptor, family 8, subfamily B, member 8	26493
OR8J1	olfactory receptor, family 8, subfamily J, member 1	219477
ORC1	origin recognition complex, subunit 1	4998
OTUD5	OTU domain containing 5	55593
OXER1	oxoeicosanoid (OXE) receptor 1	165140
PACS1	phosphofurin acidic cluster sorting protein 1	55690
PAPD5	PAP associated domain containing 5	64282
PAPLN	papilin, proteoglycan-like sulfated glycoprotein	89932
PARP9	poly (ADP-ribose) polymerase family, member 9	83666
PCA3	prostate cancer antigen 3 (non-protein coding)	50652
PCBD1	pterin-4 alpha-carbinolamine dehydratase/dimerization cofactor of hepatocyte nuclear factor 1 alpha	5092
PCDH11Y	protocadherin 11 Y-linked	83259
PCIF1	PDX1 C-terminal inhibiting factor 1	63935
PCK1	phosphoenolpyruvate carboxykinase 1 (soluble)	5105
PCM1	pericentriolar material 1	5108
PDC	phosducin	5132
PDDC1	Parkinson disease 7 domain containing 1	347862
PDE6C	phosphodiesterase 6C, cGMP-specific, cone, alpha prime	5146
PDK3	pyruvate dehydrogenase kinase, isozyme 3	5165
PDYN	prodynorphin	5173
PEG10	paternally expressed 10	23089
PEMT	phosphatidylethanolamine N-methyltransferase	10400
PENK	proenkephalin	5179
PEX10	peroxisomal biogenesis factor 10	5192
PEX19	peroxisomal biogenesis factor 19	5824
PFDN4	prefoldin subunit 4	5203
PFN1	profilin 1	5216
PGA5	pepsinogen 5, group I (pepsinogen A)	5222
PHACTR4	phosphatase and actin regulator 4	65979
PHYH	phytanoyl-CoA 2-hydroxylase	5264
PIAS3	protein inhibitor of activated STAT, 3	10401
PIK3CG	phosphatidylinositol-4,5-bisphosphate 3-kinase, catalytic subunit gamma	5294
PIK3R1	phosphoinositide-3-kinase, regulatory subunit 1 (alpha)	5295
PINX1	PIN2/TERF1 interacting, telomerase inhibitor 1	54984
PKP4	plakophilin 4	8502
PLCB3	phospholipase C, beta 3 (phosphatidylinositol-specific)	5331
PLCD3	phospholipase C, delta 3	113026
PLCH2	phospholipase C, eta 2	9651
PLXNA2	plexin A2	5362
PMPCB	peptidase (mitochondrial processing) beta	9512
PMS2	PMS2 postmeiotic segregation increased 2 (S. cerevisiae)	5395
PNPLA2	patatin-like phospholipase domain containing 2	57104
PNPLA5	patatin-like phospholipase domain containing 5	150379
POLR2L	polymerase (RNA) II (DNA directed) polypeptide L, 7.6kDa	5441
POMZP3	POM121 and ZP3 fusion	22932
POP7	processing of precursor 7, ribonuclease P/MRP subunit (S. cerevisiae)	10248
PPP1R10	protein phosphatase 1, regulatory subunit 10	5514
PPP1R12C	protein phosphatase 1, regulatory subunit 12C	54776
PPP1R14B	protein phosphatase 1, regulatory (inhibitor) subunit 14B	26472
PPP1R14D	protein phosphatase 1, regulatory (inhibitor) subunit 14D	54866
PPP1R3B	protein phosphatase 1, regulatory subunit 3B	79660
PPP1R7	protein phosphatase 1, regulatory subunit 7	5510
PPP5C	protein phosphatase 5, catalytic subunit	5536
PRG4	proteoglycan 4	10216
PRR15L	proline rich 15-like	79170
PRRC2B	proline-rich coiled-coil 2B	84726
PRRG3	proline rich Gla (G-carboxyglutamic acid) 3 (transmembrane)	79057
PRSS33	protease, serine, 33	260429
PSCA	prostate stem cell antigen	8000
PSG11	pregnancy specific beta-1-glycoprotein 11	5680
PSG3	pregnancy specific beta-1-glycoprotein 3	5671
PSG4	pregnancy specific beta-1-glycoprotein 4	5672
PSG6	pregnancy specific beta-1-glycoprotein 6	5675
PSMA7	proteasome (prosome, macropain) subunit, alpha type, 7	5688
PSMD2	proteasome (prosome, macropain) 26S subunit, non-ATPase, 2	5708
PSMG3	proteasome (prosome, macropain) assembly chaperone 3	84262
PTCHD1	patched domain containing 1	139411
PTGER4P2-CDK2AP2P2	PTGER4P2-CDK2AP2P2 readthrough transcribed pseudogene	442421
PTPRVP	protein tyrosine phosphatase, receptor type, V, pseudogene	148713
PVRL4	poliovirus receptor-related 4	81607
PYCARD	PYD and CARD domain containing	29108
PYDC1	PYD (pyrin domain) containing 1	260434
RAI14	retinoic acid induced 14	26064
RALGDS	ral guanine nucleotide dissociation stimulator	5900
RANBP17	RAN binding protein 17	64901
RAPGEF5	Rap guanine nucleotide exchange factor (GEF) 5	9771
RASA3	RAS p21 protein activator 3	22821
RBBP4	retinoblastoma binding protein 4	5928
RBM34	RNA binding motif protein 34	23029
RBM47	RNA binding motif protein 47	54502
RBMXL1	RNA binding motif protein, X-linked-like 1	494115
REEP6	receptor accessory protein 6	92840
REG4	regenerating islet-derived family, member 4	83998
RELT	RELT tumor necrosis factor receptor	84957
RENBP	renin binding protein	5973
RET	ret proto-oncogene	5979
RETN	resistin	56729
RHEB	Ras homolog enriched in brain	6009
RHOA	ras homolog family member A	387
RIBC1	RIB43A domain with coiled-coils 1	158787
RIMS1	regulating synaptic membrane exocytosis 1	22999
RIMS2	regulating synaptic membrane exocytosis 2	9699
RIPK2	receptor-interacting serine-threonine kinase 2	8767
RLN3	relaxin 3	117579
RMND5A	required for meiotic nuclear division 5 homolog A (S. cerevisiae)	64795
RNASE8	ribonuclease, RNase A family, 8	122665
RNF123	ring finger protein 123	63891
RNF167	ring finger protein 167	26001
RNF186	ring finger protein 186	54546
RNF24	ring finger protein 24	11237
ROCK2	Rho-associated, coiled-coil containing protein kinase 2	9475
RPL10L	ribosomal protein L10-like	140801
RPL23AP32	ribosomal protein L23a pseudogene 32	56969
RPL29	ribosomal protein L29	6159
RPL35A	ribosomal protein L35a	6165
RPL7L1	ribosomal protein L7-like 1	285855
RPP30	ribonuclease P/MRP 30kDa subunit	10556
RPS15A	ribosomal protein S15a	6210
RRAGD	Ras-related GTP binding D	58528
RRAS2	related RAS viral (r-ras) oncogene homolog 2	22800
RRN3P1	RNA polymerase I transcription factor homolog (S. cerevisiae) pseudogene 1	730092
RRNAD1	ribosomal RNA adenine dimethylase domain containing 1	51093
RSPH9	radial spoke head 9 homolog (Chlamydomonas)	221421
RTEL1	regulator of telomere elongation helicase 1	51750
RUFY1	RUN and FYVE domain containing 1	80230
RUFY3	RUN and FYVE domain containing 3	22902
RUNX1T1	runt-related transcription factor 1; translocated to, 1 (cyclin D-related)	862
RWDD2A	RWD domain containing 2A	112611
RWDD2B	RWD domain containing 2B	10069
SAP30BP	SAP30 binding protein	29115
SCD	stearoyl-CoA desaturase (delta-9-desaturase)	6319
SCO2	SCO2 cytochrome c oxidase assembly protein	9997
SCRT1	scratch family zinc finger 1	83482
SEBOX	SEBOX homeobox	645832
SEL1L3	sel-1 suppressor of lin-12-like 3 (C. elegans)	23231
SEMA3G	sema domain, immunoglobulin domain (Ig), short basic domain, secreted, (semaphorin) 3G	56920
SEMA5B	sema domain, seven thrombospondin repeats (type 1 and type 1-like), transmembrane domain (TM) and short cytoplasmic domain, (semaphorin) 5B	54437
SEMG2	semenogelin II	6407
SEPHS1P1	selenophosphate synthetase 1 pseudogene 1	168474
SERF2	small EDRK-rich factor 2	10169
SERPINA10	serpin peptidase inhibitor, clade A (alpha-1 antiproteinase, antitrypsin), member 10	51156
SERPINF2	serpin peptidase inhibitor, clade F (alpha-2 antiplasmin, pigment epithelium derived factor), member 2	5345
SERPING1	serpin peptidase inhibitor, clade G (C1 inhibitor), member 1	710
SFRP5	secreted frizzled-related protein 5	6425
SFTPA2	surfactant protein A2	729238
SH3PXD2A	SH3 and PX domains 2A	9644
SH3TC1	SH3 domain and tetratricopeptide repeats 1	54436
SHARPIN	SHANK-associated RH domain interactor	81858
SHBG	sex hormone-binding globulin	6462
SHCBP1L	SHC SH2-domain binding protein 1-like	81626
SHPK	sedoheptulokinase	23729
SIGLEC7	sialic acid binding Ig-like lectin 7	27036
SIRT6	sirtuin 6	51548
SLC11A1	solute carrier family 11 (proton-coupled divalent metal ion transporter), member 1	6556
SLC16A2	solute carrier family 16, member 2 (thyroid hormone transporter)	6567
SLC17A1	solute carrier family 17 (organic anion transporter), member 1	6568
SLC17A7	solute carrier family 17 (vesicular glutamate transporter), member 7	57030
SLC22A20	solute carrier family 22, member 20	440044
SLC25A18	solute carrier family 25 (glutamate carrier), member 18	83733
SLC25A29	solute carrier family 25 (mitochondrial carnitine/acylcarnitine carrier), member 29	123096
SLC25A47	solute carrier family 25, member 47	283600
SLC26A9	solute carrier family 26 (anion exchanger), member 9	115019
SLC27A2	solute carrier family 27 (fatty acid transporter), member 2	11001
SLC34A1	solute carrier family 34 (type II sodium/phosphate contransporter), member 1	6569
SLC35C1	solute carrier family 35 (GDP-fucose transporter), member C1	55343
SLC39A10	solute carrier family 39 (zinc transporter), member 10	57181
SLC3A2	solute carrier family 3 (amino acid transporter heavy chain), member 2	6520
SLC43A3	solute carrier family 43, member 3	29015
SLC4A2	solute carrier family 4 (anion exchanger), member 2	6522
SLC6A4	solute carrier family 6 (neurotransmitter transporter), member 4	6532
SLIT3	slit homolog 3 (Drosophila)	6586
SMC1A	structural maintenance of chromosomes 1A	8243
SMEK1	SMEK homolog 1, suppressor of mek1 (Dictyostelium)	55671
SNAPC2	small nuclear RNA activating complex, polypeptide 2, 45kDa	6618
SNED1	sushi, nidogen and EGF-like domains 1	25992
SNHG7	small nucleolar RNA host gene 7 (non-protein coding)	84973
SNORA45	small nucleolar RNA, H/ACA box 45	677826
SNORA55	small nucleolar RNA, H/ACA box 55	677834
SNORA70C	small nucleolar RNA, H/ACA box 70C	100124538
SNORD115-33	small nucleolar RNA, C/D box 115-33	100033807
SNORD115-34	small nucleolar RNA, C/D box 115-34	100033808
SNORD115-35	small nucleolar RNA, C/D box 115-35	100033809
SNORD115-38	small nucleolar RNA, C/D box 115-38	100033812
SNORD115-39	small nucleolar RNA, C/D box 115-39	100033813
SNORD115-40	small nucleolar RNA, C/D box 115-40	100033814
SNORD116-11	small nucleolar RNA, C/D box 116-11	100033423
SNORD49B	small nucleolar RNA, C/D box 49B	692087
SNORD83B	small nucleolar RNA, C/D box 83B	116938
SNORD95	small nucleolar RNA, C/D box 95	619570
SNORD96A	small nucleolar RNA, C/D box 96A	619571
SNRPE	small nuclear ribonucleoprotein polypeptide E	6635
SNX18	sorting nexin 18	112574
SNX4	sorting nexin 4	8723
SOCS6	suppressor of cytokine signaling 6	9306
SOX8	SRY (sex determining region Y)-box 8	30812
SPA17	sperm autoantigenic protein 17	53340
SPAG11B	sperm associated antigen 11B	10407
SPAG4	sperm associated antigen 4	6676
SPAG7	sperm associated antigen 7	9552
SPANXD	SPANX family, member D	64648
SPANXE	SPANX family, member E	171489
SPATC1L	spermatogenesis and centriole associated 1-like	84221
SPEG	SPEG complex locus	10290
SPNS2	spinster homolog 2 (Drosophila)	124976
SRGAP1	SLIT-ROBO Rho GTPase activating protein 1	57522
SRXN1	sulfiredoxin 1	140809
ST7	suppression of tumorigenicity 7	7982
ST7-OT4	ST7 overlapping transcript 4	338069
STK32A	serine/threonine kinase 32A	202374
STRBP	spermatid perinuclear RNA binding protein	55342
STX16	syntaxin 16	8675
STYK1	serine/threonine/tyrosine kinase 1	55359
SUDS3	suppressor of defective silencing 3 homolog (S. cerevisiae)	64426
SULT2A1	sulfotransferase family, cytosolic, 2A, dehydroepiandrosterone (DHEA)-preferring, member 1	6822
SUN2	Sad1 and UNC84 domain containing 2	25777
SUSD3	sushi domain containing 3	203328
SWI5	SWI5 recombination repair homolog (yeast)	375757
SYMPK	symplekin	8189
SYNGR2	synaptogyrin 2	9144
SYT7	synaptotagmin VII	9066
TAF4B	TAF4b RNA polymerase II, TATA box binding protein (TBP)-associated factor, 105kDa	6875
TAOK3	TAO kinase 3	51347
TAP2	transporter 2, ATP-binding cassette, sub-family B (MDR/TAP)	6891
TAPBPL	TAP binding protein-like	55080
TBC1D28	TBC1 domain family, member 28	254272
TBCA	tubulin folding cofactor A	6902
TBCEL	tubulin folding cofactor E-like	219899
TBX22	T-box 22	50945
TCEA3	transcription elongation factor A (SII), 3	6920
TCP11	t-complex 11, testis-specific	6954
TEF	thyrotrophic embryonic factor	7008
TERT	telomerase reverse transcriptase	7015
TFEB	transcription factor EB	7942
THNSL2	threonine synthase-like 2 (S. cerevisiae)	55258
THOC7	THO complex 7 homolog (Drosophila)	80145
TIGD2	tigger transposable element derived 2	166815
TIMM17B	translocase of inner mitochondrial membrane 17 homolog B (yeast)	10245
TLE1	transducin-like enhancer of split 1 (E(sp1) homolog, Drosophila)	7088
TLX2	T-cell leukemia homeobox 2	3196
TM4SF5	transmembrane 4 L six family member 5	9032
TM7SF2	transmembrane 7 superfamily member 2	7108
TMCC3	transmembrane and coiled-coil domain family 3	57458
TMEM131	transmembrane protein 131	23505
TMEM132A	transmembrane protein 132A	54972
TMEM147	transmembrane protein 147	10430
TMEM183A	transmembrane protein 183A	92703
TMEM183B	transmembrane protein 183B	653659
TMEM202	transmembrane protein 202	338949
TMEM206	transmembrane protein 206	55248
TMEM38A	transmembrane protein 38A	79041
TMEM71	transmembrane protein 71	137835
TMTC2	transmembrane and tetratricopeptide repeat containing 2	160335
TNFRSF10A	tumor necrosis factor receptor superfamily, member 10a	8797
TNFSF14	tumor necrosis factor (ligand) superfamily, member 14	8740
TOP1	topoisomerase (DNA) I	7150
TOP1MT	topoisomerase (DNA) I, mitochondrial	116447
TP53I13	tumor protein p53 inducible protein 13	90313
TP53INP2	tumor protein p53 inducible nuclear protein 2	58476
TPRX1	tetra-peptide repeat homeobox 1	284355
TRAPPC3L	trafficking protein particle complex 3-like	100128327
TRAPPC5	trafficking protein particle complex 5	126003
TREH	trehalase (brush-border membrane glycoprotein)	11181
TRIM28	tripartite motif containing 28	10155
TRIM67	tripartite motif containing 67	440730
TRIT1	tRNA isopentenyltransferase 1	54802
TRPV3	transient receptor potential cation channel, subfamily V, member 3	162514
TSGA10	testis specific, 10	80705
TSPAN1	tetraspanin 1	10103
TSPO	translocator protein (18kDa)	706
TTC36	tetratricopeptide repeat domain 36	143941
TTC7B	tetratricopeptide repeat domain 7B	145567
TTPA	tocopherol (alpha) transfer protein	7274
TTTY13	testis-specific transcript, Y-linked 13 (non-protein coding)	83868
TUBB1	tubulin, beta 1 class VI	81027
TUBB3	tubulin, beta 3 class III	10381
TUBGCP6	tubulin, gamma complex associated protein 6	85378
TXNDC11	thioredoxin domain containing 11	51061
UBA6-AS1	UBA6 antisense RNA 1 (head to head)	550112
UBB	ubiquitin B	7314
UBE2D4	ubiquitin-conjugating enzyme E2D 4 (putative)	51619
UBE2M	ubiquitin-conjugating enzyme E2M	9040
UBTF	upstream binding transcription factor, RNA polymerase I	7343
UCKL1-AS1	UCKL1 antisense RNA 1	100113386
ULK4P1	ULK4 pseudogene 1	89838
ULK4P2	ULK4 pseudogene 2	100288380
UNC5A	unc-5 homolog A (C. elegans)	90249
UPB1	ureidopropionase, beta	51733
UQCR11	ubiquinol-cytochrome c reductase, complex III subunit XI	10975
UQCRQ	ubiquinol-cytochrome c reductase, complex III subunit VII, 9.5kDa	27089
USB1	U6 snRNA biogenesis 1	79650
USP18	ubiquitin specific peptidase 18	11274
USP28	ubiquitin specific peptidase 28	57646
USP36	ubiquitin specific peptidase 36	57602
USP46	ubiquitin specific peptidase 46	64854
VCPKMT	valosin containing protein lysine (K) methyltransferase	79609
VPS33B	vacuolar protein sorting 33 homolog B (yeast)	26276
VTCN1	V-set domain containing T cell activation inhibitor 1	79679
VWA1	von Willebrand factor A domain containing 1	64856
VWCE	von Willebrand factor C and EGF domains	220001
WASF3	WAS protein family, member 3	10810
WDR45	WD repeat domain 45	11152
WDR53	WD repeat domain 53	348793
WDR87	WD repeat domain 87	83889
WDR90	WD repeat domain 90	197335
WHAMMP2	WAS protein homolog associated with actin, golgi membranes and microtubules pseudogene 2	440253
WHAMMP3	WAS protein homolog associated with actin, golgi membranes and microtubules pseudogene 3	339005
WNT4	wingless-type MMTV integration site family, member 4	54361
WWP1	WW domain containing E3 ubiquitin protein ligase 1	11059
YBX2	Y box binding protein 2	51087
YKT6	YKT6 v-SNARE homolog (S. cerevisiae)	10652
ZBTB42	zinc finger and BTB domain containing 42	100128927
ZBTB48	zinc finger and BTB domain containing 48	3104
ZC2HC1C	zinc finger, C2HC-type containing 1C	79696
ZFAND5	zinc finger, AN1-type domain 5	7763
ZFHX3	zinc finger homeobox 3	463
ZFYVE28	zinc finger, FYVE domain containing 28	57732
ZNF12	zinc finger protein 12	7559
ZNF284	zinc finger protein 284	342909
ZNF321P	zinc finger protein 321, pseudogene	399669
ZNF354A	zinc finger protein 354A	6940
ZNF384	zinc finger protein 384	171017
ZNF410	zinc finger protein 410	57862
ZNF441	zinc finger protein 441	126068
ZNF536	zinc finger protein 536	9745
ZNF571	zinc finger protein 571	51276
ZNF592	zinc finger protein 592	9640
ZNF595	zinc finger protein 595	152687
ZNF621	zinc finger protein 621	285268
ZNF644	zinc finger protein 644	84146
ZNF682	zinc finger protein 682	91120
ZNF718	zinc finger protein 718	255403
ZNF786	zinc finger protein 786	136051
ZNF98	zinc finger protein 98	148198
ZNRF3	zinc and ring finger 3	84133
