# Supplementary material for: Genome-wide analysis of DNA methylation and gene expression patterns in purified, uncultured human liver cells and activated hepatic stellate cells
Source: Oncotarget. 2015 Aug 28;6(29):26729–45. doi: 10.18632/oncotarget.4925 (PMC4694948; doi:10.18632/oncotarget.4925)
Supplement: Supplementary file 6 [file oncotarget-06-26729-s006.xlsx]

## Sheet: UP in qHSC 
Genes downregulated during activation of human HSCs
Gene Symbol	FC ([qHSC] vs [aHSC])	Entrez Gene
ALB	610.52	213
SERPINA1	597.608	5265
ORM2	557.999	5005
APOA2	355.09	336
ORM1	334.304	5004
FGA	319.145	2243
FGB	307.752	2244
GC	256.818	2638
APCS	225.301	325
HP	201.109	3240
DNASE1L3	190.464	1776
CCL14	178.611	6358
RBP4	177.206	5950
PECAM1	155.343	5175
APOB	151.945	338
APOC1	151.234	341
RNASE1	149.894	6035
FGG	148.269	2266
CRHBP	143.038	1393
APOC2	141.445	344
S100A8	137.825	6279
RAMP2	135.661	10266
ITIH2	131.79	3698
GIMAP4	130.382	55303
FLT1	114.869	2321
SERPINA3	107.073	12
FCN3	94.1891	8547
PLVAP	94.1463	83483
TNFSF10	93.2031	8743
FGL1	92.5623	2267
APOH	91.7298	350
CCL14-CCL15	89.5938	348249
APOC3	89.4216	345
CYYR1	89.3751	116159
S1PR1	89.0033	1901
KDR	85.7808	3791
MT1H	80.027	4496
SERPINC1	75.419	462
GIMAP7	74.6731	168537
TSPAN7	69.7723	7102
CALCRL	69.2177	10203
TTR	66.6735	7276
AMBP	65.2161	259
IL33	64.4993	90865
EDNRB	63.9294	1910
LMO2	63.6918	4005
SLCO2A1	62.5273	6578
CCL15	59.9742	6359
CES1	58.1722	1066
UGT2B4	54.6549	7363
CD93	54.5355	22918
TF	54.2668	7018
CLEC14A	54.0096	161198
GIMAP8	53.044	155038
AGT	49.6893	183
ERG	49.5718	2078
CD74	48.7815	972
ANGPTL3	48.6383	27329
SPP1	48.5223	6696
ROBO4	46.9287	54538
SHANK3	46.2973	85358
C7	46.297	730
LCN2	44.5646	3934
KIF26A	43.052	26153
LYZ	42.8367	4069
MRC1	42.3156	4360
ABCG2	42.2209	9429
MT1G	42.1647	4495
S100A9	41.9625	6280
APOA1	41.8142	335
AZGP1	41.4955	563
PTPRB	40.6043	5787
ECSCR	40.1234	641700
C8orf4	39.6095	56892
C2CD4B	38.7697	388125
MRC1L1	37.8193	414308
NOSTRIN	37.6763	115677
RASGEF1B	37.5365	153020
EMCN	37.5231	51705
KNG1	37.2948	3827
ST8SIA6	36.4765	338596
GPX2	35.8676	2877
GJA4	35.3178	2701
VTN	35.003	7448
NRN1	34.783	51299
FXYD6	34.4005	53826
ST6GALNAC3	33.8225	256435
CD34	33.5176	947
CDH5	33.098	1003
PCDH17	33.0677	27253
ITIH4	32.9964	3700
VWF	32.8364	7450
SPARCL1	32.1454	8404
SEBOX	31.5646	645832
SCARNA10	31.5631	692148
MMRN1	31.4839	22915
C9	31.1211	735
FGD5	30.6221	152273
CPB2	30.0358	1361
OIT3	29.9598	170392
LPAR6	29.7349	10161
FOS	29.6108	2353
F8	29.1041	2157
FOSB	28.9722	2354
CXCL2	28.361	2920
TM4SF18	27.9086	116441
IFI27	27.2842	3429
AHSG	26.9996	197
SEMA6A	26.8279	57556
ADCY4	26.6931	196883
PDE2A	26.4801	5138
ID1	25.6835	3397
ITM2A	25.5329	9452
ALDOB	24.4093	229
FCER1G	24.3781	2207
ESAM	24.0051	90952
CFHR2	23.6281	3080
STAB1	23.5253	23166
RASIP1	23.2417	54922
MECOM	22.9086	2122
MMRN2	22.7661	79812
NTS	22.6596	4922
SHE	22.0424	126669
ABCG1	22.0251	9619
LRRC70	21.9135	100130733
LCP1	21.2746	3936
C20orf160	20.9964	140706
THSD7A	20.8757	221981
GATM	20.809	2628
GMFG	20.7638	9535
SNORA71D	20.6142	677840
CD163	20.539	9332
NUDT10	19.9563	170685
HLA-DRA	19.8893	3122
EFNB2	19.7331	1948
MYCT1	19.512	80177
HSPA12B	19.305	116835
IFI44L	19.1603	10964
PLG	19.0066	5340
LDB2	18.7895	9079
HSPA1B	18.7791	3304
EFNA1	18.4655	1942
AIF1	18.4558	199
HHEX	18.1616	3087
GPR182	18.1189	11318
PREX2	18.0572	80243
NDRG2	17.823	57447
GIMAP2	17.8072	26157
CD24	17.8039	100133941
ITGA9	17.7535	3680
ST6GAL1	17.4646	6480
ENPP2	17.3615	5168
C1QB	17.048	713
F11R	16.9348	50848
PIK3AP1	16.9169	118788
GIMAP5	16.8585	55340
RBP7	16.8471	116362
NR4A2	16.7957	4929
HES1	16.6936	3280
GBP4	16.6635	115361
RAMP3	16.5213	10268
TGFBR3	16.4929	7049
HSPA1A	16.3502	3303
PALMD	16.2529	54873
PAH	16.2117	5053
ASGR2	16.0196	433
DUSP6	15.9555	1848
GPM6A	15.8074	2823
NPY1R	15.534	4886
LOC100292046	15.3765	100292046
LOC100294156	15.3765	100294156
C4A	15.3765	720
C4B	15.3765	721
PDK4	15.3427	5166
CEACAM1	15.3171	634
TSPAN18	15.3148	90139
FCGR3A	15.2803	2214
SOX7	15.024	83595
HABP2	14.8075	3026
LOC100291462	14.7629	100291462
HLA-DRB1	14.5962	3123
INSR	14.3631	3643
SOX18	14.3572	54345
ELMO1	14.3034	9844
PLCG2	14.1539	5336
BCL6B	14.0627	255877
HLA-DRB4	13.9231	3126
GIMAP6	13.8959	474344
HLA-DRB3	13.7934	3125
NR5A2	13.7912	2494
PIK3C2B	13.6779	5287
LCP2	13.5448	3937
HGD	13.5421	3081
GRASP	13.4608	160622
HLA-DRB5	13.4516	3127
SLC40A1	13.3049	30061
MS4A6A	13.1575	64231
CLDN5	13.0922	7122
CCL21	13.086	6366
RASGRP3	13.0786	25780
CXCL16	12.9488	58191
FCGR3B	12.9183	2215
SH2D3C	12.8965	10044
PREX1	12.6987	57580
SELP	12.6538	6403
DEFB1	12.4529	1672
VAMP8	12.4208	8673
SERPIND1	12.377	3053
TMEM176A	12.2091	55365
FLT4	12.1371	2324
ADH1A	12.1193	124
ABI3	12.0713	51225
ENTPD1	11.9468	953
SNORD89	11.7245	692205
ARHGEF15	11.6926	22899
CYBB	11.6374	1536
INHBB	11.5902	3625
FRMD4B	11.4823	23150
LOC100291393	11.4497	100291393
SHC2	11.4497	25759
PTP4A3	11.3111	11156
TIE1	11.2721	7075
GGTA1	11.2371	2681
LYVE1	11.1787	10894
GPRC5C	11.1373	55890
MFNG	11.0745	4242
ITIH1	11.0666	3697
PLGLA	10.9754	285189
A1CF	10.8681	29974
LOC100294036	10.7794	100294036
APOC1P1	10.7218	342
GIMAP1	10.6196	170575
UBD	10.5945	10537
IL3RA	10.4532	3563
CTSS	10.2631	1520
PROX1	10.0959	5629
NOTCH4	9.98932	4855
CLIC2	9.93289	1193
ARHGDIB	9.89258	397
CCL23	9.87087	6368
AIF1L	9.83545	83543
OAS1	9.8318	4938
ETS2	9.76283	2114
JUP	9.75237	3728
C10orf58	9.70686	84293
BTNL9	9.64425	153579
CCL3	9.57278	6348
MERTK	9.52697	10461
PON3	9.47094	5446
TMEM176B	9.40464	28959
UGT1A8	9.38829	54576
UGT1A7	9.38829	54577
UGT1A5	9.38829	54579
UGT1A9	9.38829	54600
UGT1A3	9.38829	54659
RAB17	9.34084	64284
TBC1D8	9.33701	11138
PLEKHG1	9.29127	57480
AQP3	9.27222	360
HLA-F	9.26066	3134
ASRGL1	9.21717	80150
UGT1A10	9.13289	54575
UGT1A6	9.13289	54578
UGT1A4	9.13289	54657
ACP5	9.10073	54
RAPGEF4	8.94505	11069
OLFM1	8.92141	10439
LGALS9B	8.83694	284194
LGALS9C	8.83694	654346
TFR2	8.82076	7036
PRKCH	8.80796	5583
SMAD6	8.78625	4091
PPP1R16B	8.77421	26051
SNORD14D	8.75047	85390
HCP5	8.73201	10866
EPHB4	8.7314	2050
F9	8.6941	2158
KIAA1274	8.65915	27143
RPS6P6	8.56704	728131
UGT1A1	8.56632	54658
ARRB1	8.4683	408
ARL15	8.45373	54622
FOXA1	8.43768	3169
PDE4B	8.41381	5142
BMPER	8.41304	168667
EGFL7	8.41118	51162
CXCR4	8.28459	7852
TCF15	8.27276	6939
CD40	8.26539	958
APOE	8.15259	348
LGALS9	8.09703	3965
CYP27A1	8.08083	1593
SCARF1	8.04711	8578
SCGB3A1	8.02815	92304
HRG	7.96183	3273
TAL1	7.81976	6886
GNA14	7.79407	9630
RBP5	7.79374	83758
GCNT2	7.72655	2651
NFKBIA	7.63053	4792
MNDA	7.61597	4332
DOCK9	7.5709	23348
CEBPA	7.56171	1050
TMCC3	7.55158	57458
KCNQ1	7.51532	3784
NPR1	7.50945	4881
SNRK	7.41482	54861
CA2	7.39107	760
ATP1B2	7.26813	482
MYRIP	7.22923	25924
RNF144B	7.22451	255488
CPLX1	7.19568	10815
IQGAP2	7.18945	10788
HECW2	7.13691	57520
NRARP	7.10643	441478
EXOC3L2	7.08842	90332
C5	7.08464	727
CCDC69	7.0155	26112
HLA-E	6.94508	3133
FXYD2	6.84564	486
RNF144A	6.78913	9781
FGFR3	6.7846	2261
EXOC6	6.73685	54536
CYP3A5	6.71188	1577
KLF4	6.69134	9314
ICA1	6.6569	3382
FCN2	6.6553	2220
SH3BGRL2	6.64652	83699
KLRG1	6.56657	10219
BAAT	6.551	570
CYP2C9	6.54139	1559
CPM	6.45191	1368
SYNE2	6.45156	23224
TMEM150C	6.33269	441027
PTPRN2	6.33144	5799
CLEC1A	6.25357	51267
MS4A7	6.21697	58475
KANK3	6.19128	256949
AOC3	6.15527	8639
LRRC33	6.14219	375387
CGNL1	6.13678	84952
NRG3	6.13529	10718
FAM167B	6.07838	84734
FOXO1	6.0714	2308
ANGPT2	6.06054	285
MAL2	6.0427	114569
TNFAIP8L1	6.01865	126282
HYAL2	6.00729	8692
RALGAPA2	5.99639	57186
JUN	5.97372	3725
ADAMTS4	5.93346	9507
MAFB	5.92417	9935
UGT2B7	5.8794	7364
JAG2	5.8493	3714
ICAM2	5.84707	3384
HLA-DQA1	5.84337	3117
F12	5.83337	2161
TMEM37	5.82737	140738
MGST2	5.76712	4258
CPVL	5.74556	54504
SEC14L1	5.68866	6397
ADAMTS9	5.68497	56999
IFI44	5.68045	10561
MLXIPL	5.67763	51085
STOM	5.64025	2040
EPCAM	5.63966	4072
VCAM1	5.60248	7412
MEF2C	5.59913	4208
BCL2L11	5.58905	10018
PPP1R1A	5.54627	5502
CYP7B1	5.54235	9420
C2	5.52614	717
RSAD2	5.52122	91543
FILIP1	5.49075	27145
CASP10	5.47279	843
HS3ST1	5.47263	9957
PON1	5.42737	5444
PROC	5.39939	5624
RBM47	5.39049	54502
ID3	5.37187	3399
FYB	5.36291	2533
PPAP2B	5.31026	8613
HNRNPM	5.30951	4670
C3AR1	5.27447	719
CMKLR1	5.2343	1240
PLEK	5.23272	5341
ZNF704	5.22589	619279
NOS3	5.19092	4846
ACSL5	5.17253	51703
DOCK4	5.15656	9732
CYP4F11	5.15452	57834
GUCY1A3	5.12895	2982
C10orf128	5.12142	170371
GPR56	5.118	9289
SORL1	5.11603	6653
TLR4	5.11059	7099
PLSCR1	5.09873	5359
C1orf115	5.09341	79762
PTPRE	5.07309	5791
MLKL	5.0719	197259
DGKE	5.05514	8526
GPR4	5.0334	2828
CCDC88C	4.98851	440193
TPSB2	4.98395	64499
TPSAB1	4.98395	7177
BMX	4.98263	660
HYAL1	4.98165	3373
ACVRL1	4.96545	94
PPARG	4.95932	5468
NOVA2	4.95768	4858
GCA	4.93864	25801
C12orf35	4.92578	55196
SHROOM4	4.90027	57477
RBP1	4.88243	5947
ID2B	4.87887	84099
TM4SF1	4.85607	4071
ID2	4.84877	3398
SNORA47	4.84647	677828
GRRP1	4.84306	79927
HPN	4.81954	3249
PZP	4.81036	5858
CARD8	4.79643	22900
EPB41L4A	4.78622	64097
SLC9A3R1	4.77489	9368
GRAPL	4.73766	400581
FOLH1B	4.72332	219595
DCHS1	4.7074	8642
PDZD2	4.70639	23037
NEIL1	4.6842	79661
CMTM8	4.68257	152189
PRCP	4.67949	5547
CYSLTR1	4.67236	10800
CMPK2	4.64431	129607
RPGR	4.64308	6103
C14orf105	4.62662	55195
ACSS1	4.62487	84532
UPP1	4.60425	7378
CDO1	4.60137	1036
GNG7	4.59575	2788
OVOS	4.5915	408186
ASB9	4.54668	140462
AGFG2	4.54661	3268
C14orf181	4.54015	400223
C17orf28	4.53416	283987
TSPAN12	4.50109	23554
SLC22A1	4.49407	6580
LECT2	4.49067	3950
INPP5D	4.45775	3635
CLDN23	4.43339	137075
CYSLTR2	4.43012	57105
REEP6	4.41703	92840
DYNC1I2	4.40948	1781
MTMR9L	4.40396	339483
FAM70B	4.39244	348013
TRIM47	4.38648	91107
C21orf34	4.38455	388815
AFM	4.37283	173
KIAA1147	4.35672	57189
BMP2	4.33668	650
AFAP1L1	4.3117	134265
ESRP2	4.30253	80004
ZNF608	4.29273	57507
PTPRC	4.28862	5788
STARD8	4.2491	9754
CHD7	4.23824	55636
ZBTB46	4.237	140685
NOTCH1	4.2307	4851
LILRB3	4.22596	11025
PRAP1	4.21476	118471
FAM49A	4.21415	81553
VASH1	4.21233	22846
KLF8	4.20529	11279
MMP15	4.20528	4324
ELF3	4.19705	1999
ELK3	4.19698	2004
SEMA3G	4.19329	56920
KIAA1161	4.18371	57462
PIM3	4.18113	415116
SERPINA11	4.17981	256394
SERPING1	4.16803	710
KCNJ2	4.14229	3759
RHOJ	4.14196	57381
ELFN1	4.13328	392617
CSF3R	4.12902	1441
ETS1	4.12756	2113
SNORA12	4.11258	677800
RAPGEF3	4.07692	10411
IGSF6	4.07194	10261
MCC	4.05794	4163
ARGLU1	4.05011	55082
SNCAIP	4.04229	9627
LOC100294412	4.02154	100294412
HIP1R	4.02154	9026
SOX17	4.0079	64321
PITPNC1	3.99883	26207
C21orf63	3.98502	59271
GCH1	3.92787	2643
PCDHB5	3.91207	26167
ITGB4	3.91109	3691
ZNF467	3.88092	168544
SGK2	3.88052	10110
PRDM11	3.87973	56981
CSF1R	3.87843	1436
SEMA6C	3.8595	10500
ANXA9	3.85449	8416
RFK	3.84496	55312
ECHDC3	3.84181	79746
FUT1	3.83486	2523
HLF	3.8296	3131
SLC9A9	3.82829	285195
NR1H4	3.8254	9971
GRB10	3.82408	2887
ST3GAL6	3.80962	10402
PCDH12	3.80854	51294
TNFRSF10C	3.80547	8794
MS4A4A	3.80317	51338
ATG9B	3.80134	285973
CYP2A6	3.79797	1548
HLA-DPB1	3.79762	3115
CMIP	3.79696	80790
WSCD1	3.79332	23302
TMTC1	3.79262	83857
LRRC45	3.79253	201255
FRMD3	3.78951	257019
SIPA1L2	3.78818	57568
NKG7	3.78732	4818
ALDH8A1	3.78274	64577
SNCG	3.782	6623
ATP2A3	3.76954	489
AKR1C4	3.7621	1109
FOLH1	3.75025	2346
PRODH2	3.75014	58510
CPNE2	3.74761	221184
FLJ22536	3.74144	401237
MAOB	3.73776	4129
CYP2A13	3.71479	1553
BCAM	3.71324	4059
EPB49	3.71057	2039
SELL	3.70681	6402
CASKIN2	3.70299	57513
LOC100288418	3.69161	100288418
GIPC2	3.67241	54810
SOX4	3.66936	6659
ZNF366	3.65841	167465
CD1D	3.65484	912
NXF3	3.64516	56000
C1QTNF5	3.64025	114902
MFRP	3.64025	83552
EDN1	3.63899	1906
CLK1	3.63275	1195
RDX	3.62754	5962
CYP2A7	3.62429	1549
SASH3	3.62396	54440
LIPC	3.60902	3990
CABC1	3.60701	56997
TTTY6B	3.6062	441543
MAP2K6	3.60368	5608
CHST4	3.60212	10164
LTF	3.597	4057
C2CD4C	3.58781	126567
RASAL3	3.58733	64926
TGFBR2	3.58644	7048
C2orf72	3.58117	257407
ARHGAP31	3.57892	57514
ARAP3	3.57815	64411
SOX13	3.5757	9580
TSPAN15	3.57301	23555
CXorf36	3.56664	79742
CTAGE5	3.56228	4253
ZNF521	3.53612	25925
ARHGAP26	3.53474	23092
ALOX5AP	3.52813	241
IL2RG	3.52563	3561
SLC46A3	3.52044	283537
RAP1GAP	3.51929	5909
FAM84B	3.51683	157638
SAMSN1	3.51519	64092
SNED1	3.51391	25992
KIF13B	3.49887	23303
GABRD	3.49194	2563
SYT15	3.47512	83849
AQP7P4	3.47498	100132938
AQP7P1	3.47498	375719
AQP7P2	3.47498	389756
IPO11	3.47116	51194
OVOS2	3.45191	144203
HOMER2	3.45136	9455
GIPC3	3.45064	126326
BTG1	3.44885	694
PDE4D	3.44233	5144
ZNF91	3.44201	7644
SNORA29	3.43788	677812
GRAP	3.43543	10750
SFRP5	3.43247	6425
GNG11	3.4312	2791
SLC16A14	3.42981	151473
NR4A3	3.42644	8013
CYP2B6	3.42141	1555
FLOT1	3.41313	10211
VAV3	3.41229	10451
VMO1	3.40969	284013
ZNF124	3.4096	7678
WNT11	3.39959	7481
CBX2	3.39684	84733
MLLT4	3.39549	4301
USHBP1	3.38708	83878
CECR1	3.37529	51816
GABBR1	3.37251	2550
SNORA4	3.37117	619568
IRF7	3.35582	3665
SPATA13	3.35536	221178
AADAC	3.34976	13
LOC100289944	3.34933	100289944
RGL3	3.34603	57139
B3GNT5	3.34442	84002
CNKSR1	3.34108	10256
PKN3	3.33703	29941
TBXA2R	3.33564	6915
HSD17B6	3.33042	8630
FAM78A	3.32527	286336
RASGRP2	3.32434	10235
STAP2	3.32254	55620
FAT4	3.32104	79633
ZNF711	3.32096	7552
CASP12	3.32037	120329
DPYS	3.31067	1807
FUT5	3.28921	2527
LRRC8C	3.27803	84230
ITPKB	3.27796	3707
MAST4	3.2707	375449
UGT2B10	3.26504	7365
NAPRT1	3.26382	93100
HBCBP	3.25304	100130083
GPR151	3.24254	134391
DUSP23	3.23513	54935
SAV1	3.21751	60485
MARCKSL1	3.2158	65108
KLHL3	3.21522	26249
HKDC1	3.21306	80201
BHLHE40	3.20022	8553
DKK2	3.19786	27123
PCDHA6	3.19506	56142
LGALS4	3.19465	3960
KLF1	3.19266	10661
LRRC8B	3.18456	23507
EGR2	3.17748	1959
LFNG	3.17718	3955
PRG2	3.17174	5553
SLC12A1	3.17097	6557
MYBPC3	3.16836	4607
STIM2	3.16567	57620
PDCHA9	3.16343	9752
PCDHAC2	3.16049	56134
RTN4RL1	3.15342	146760
TCF4	3.15037	6925
PCDHA10	3.14002	56139
ALDH2	3.13718	217
NFATC1	3.13654	4772
LOC100291689	3.13026	100291689
TEAD4	3.12151	7004
HVCN1	3.11734	84329
DOCK6	3.11466	57572
IFNAR2	3.11288	3455
NPL	3.10593	80896
SPI1	3.1008	6688
TAF1C	3.09409	9013
PDGFB	3.0937	5155
SLC27A3	3.08904	11000
PCDHA4	3.08517	56144
PLA1A	3.08187	51365
APOL4	3.08029	80832
PCDHA13	3.07627	56136
KALRN	3.07543	8997
TNFRSF14	3.06611	8764
PCDHA7	3.06265	56141
PCDHA11	3.06171	56138
GOLGA6L7P	3.06106	728310
HBEGF	3.0549	1839
ADAM15	3.04281	8751
NSUN6	3.04198	221078
ATF7IP2	3.03988	80063
RIPK3	3.0327	11035
PILRA	3.0311	29992
PCDHA2	3.02942	56146
GDPD3	3.02493	79153
ATG16L2	3.00944	89849
TMC7	3.00911	79905
PCDHA3	3.00829	56145
ZNF22	3.00806	7570
ACSM3	3.00367	6296
SEMA3F	3.00067	6405
RPH3AL	2.99887	9501
PCDHA12	2.99765	56137
UNCX	2.99738	340260
EFR3B	2.97936	22979
TIMD4	2.97105	91937
VSIG2	2.9709	23584
CCBP2	2.96657	1238
KLKB1	2.96481	3818
SNORA43	2.96102	677824
RALB	2.95374	5899
SIGLEC1	2.95358	6614
KCNA3	2.95278	3738
CHMP4C	2.94874	92421
PLIN5	2.94847	440503
PIK3CG	2.94138	5294
PRKAR2B	2.93018	5577
ADPRH	2.92975	141
KLF15	2.92515	28999
NAT8B	2.92494	51471
GIT1	2.92265	28964
PCDHAC1	2.92081	56135
SSX7	2.91627	280658
ANKRD55	2.91364	79722
ZNF486	2.90726	90649
SCARB1	2.90542	949
RUNX1T1	2.90309	862
CTSE	2.89801	1510
SEMA4D	2.89513	10507
ANGEL1	2.89469	23357
STAT5A	2.89334	6776
MYO18A	2.89254	399687
IGLV1-44	2.89138	28823
LYL1	2.88624	4066
PTPRG	2.8773	5793
CD302	2.87497	9936
PCDHA8	2.87449	56140
JAK3	2.87235	3718
PARM1	2.87101	25849
TRIB1	2.8705	10221
ST8SIA4	2.86731	7903
SEMA4C	2.86196	54910
ZNF792	2.85854	126375
RGS2	2.85477	5997
C4orf19	2.85406	55286
PARP14	2.85362	54625
PCDHA1	2.84922	56147
ATPATP13A5	2.84759	344905
PPP1R9A	2.8383	55607
SLC43A1	2.8342	8501
LAD1	2.83373	3898
RAB3C	2.82898	115827
APP	2.82374	351
ACSM5	2.82116	54988
CARD10	2.81705	29775
LOC100128551	2.81395	100128551
DRD3	2.79509	1814
CD209	2.79413	30835
IL27RA	2.79286	9466
SKAP1	2.79118	8631
GABRR2	2.78963	2570
SLC12A7	2.78732	10723
CD83	2.78653	9308
PDE3B	2.78532	5140
MGAT4A	2.78313	11320
RAB42	2.78121	115273
PCDHA5	2.77801	56143
CDC14A	2.77481	8556
C10orf54	2.77066	64115
PHKA2	2.77054	5256
NUDT14	2.76913	256281
LOC642846	2.76546	642846
SRL	2.7587	6345
LRRC6	2.75151	23639
EGLN3	2.74925	112399
LAP3	2.74664	51056
KIF17	2.74579	57576
NKX6-3	2.74276	157848
TTYH2	2.74129	94015
F11	2.73535	2160
LRIG3	2.72525	121227
FLJ44653	2.72167	399833
LYG2	2.71702	254773
TBC1D30	2.71359	23329
LPCAT3	2.70475	10162
TCF23	2.70406	150921
EGFL8	2.70331	80864
CD37	2.70314	951
KCNJ16	2.6994	3773
C11orf71	2.699	54494
OASL	2.69761	8638
LRTM1	2.69673	57408
INPP1	2.69655	3628
ITGAM	2.69266	3684
C10orf93	2.69041	255352
RNF44	2.68849	22838
TBXAS1	2.68713	6916
GJB1	2.68312	2705
DDX11	2.68047	1663
SLC5A4	2.6792	6527
TMEM204	2.67042	79652
FLJ10661	2.66678	286042
LRP5	2.66616	4041
ZNF141	2.66338	7700
SMAD7	2.66161	4092
ACE	2.65993	1636
FES	2.65864	2242
F7	2.65543	2155
IFITM2	2.65284	10581
TPRKB	2.65209	51002
GPR77	2.65208	27202
KCNK5	2.65084	8645
DENND2A	2.64994	27147
C10orf131	2.64759	100127889
GAL3ST2	2.64723	64090
C20orf112	2.64621	140688
NOD1	2.63962	10392
SLC37A2	2.63822	219855
NOVA1	2.63778	4857
C8orf47	2.62918	203111
CCL5	2.62842	6352
ARHGAP9	2.62512	64333
ABHD3	2.62367	171586
PLAC4	2.62139	191585
ZNF296	2.62108	162979
RPS6KA5	2.61721	9252
NAB1	2.61588	4664
FAM110A	2.61519	83541
C15orf58	2.61453	390637
HARS	2.61321	3035
PTCH1	2.61203	5727
RASSF5	2.60721	83593
ITSN2	2.60703	50618
PRR25	2.60566	388199
LINGO1	2.6024	84894
PHOSPHO1	2.59983	162466
ITGAL	2.59868	3683
LRRTM2	2.59814	26045
LIPE	2.59745	3991
IKZF1	2.59635	10320
LOC100287357	2.59426	100287357
CXADRP3	2.59426	440224
CXADRP2	2.59426	646243
FKBP1C	2.59362	642489
DAPK2	2.5902	23604
TUBB1	2.58809	81027
SCN4A	2.58326	6329
FERMT3	2.58005	83706
SEMA6B	2.57741	10501
REC8	2.57398	9985
TC2N	2.57222	123036
NFATC2	2.57129	4773
LEPR	2.56873	3953
ARHGAP27	2.56583	201176
METTL11B	2.56189	149281
NPNT	2.56182	255743
PDZK1	2.55732	5174
PDZK1P1	2.55732	728939
TSPAN14	2.55375	81619
ZNF345	2.55283	25850
PCDHB11	2.55189	56125
HNF1B	2.55164	6928
LHX6	2.54945	26468
SULT1A4	2.54928	445329
SULT1A3	2.54928	6818
CFLAR	2.54644	8837
REPS2	2.54524	9185
HLA-DMA	2.54375	3108
NUDT3	2.54236	11165
SDCBP2	2.54205	27111
LOC100132284	2.54054	100132284
MPV17L	2.53842	255027
SERPINA4	2.53296	5267
SUV420H2	2.53152	84787
HES5	2.53116	388585
RCBTB2	2.5229	1102
RALGDS	2.51882	5900
KCNA6	2.51786	3742
KBTBD2	2.51778	25948
IGHD	2.51726	3495
LY75	2.51687	4065
NAP1L2	2.51486	4674
CHRNA9	2.50718	55584
TMEM139	2.5071	135932
POMC	2.50693	5443
PILRB	2.4996	29990
C16orf92	2.49503	146378
BAI1	2.49496	575
XCL2	2.49308	6846
EPC1	2.48877	80314
C4orf32	2.48844	132720
CMTM7	2.48319	112616
GPD1L	2.47866	23171
C11orf76	2.476	220070
ZNF616	2.47542	90317
GLTPD2	2.47494	388323
ZNF101	2.47362	94039
LOC728613	2.47267	728613
SCAMP5	2.47218	192683
FAM157C	2.47192	100132055
FAM157B	2.47192	100132403
RFTN2	2.47141	130132
EXOC3L	2.46851	283849
PLA2G7	2.46825	7941
BZRAP1	2.46762	9256
KHK	2.46749	3795
S100A16	2.46447	140576
NLRP6	2.46377	171389
NKX1-2	2.46343	390010
CHRNA5	2.46129	1138
CLEC7A	2.45981	64581
CYP2B7P1	2.45497	1556
SLC44A5	2.45368	204962
YPEL2	2.45111	388403
HPGD	2.44964	3248
DGKG	2.44911	1608
SLC39A5	2.44118	283375
PPP2R5A	2.43939	5525
NYNRIN	2.43937	57523
RAPGEF1	2.4392	2889
PCDHB16	2.43875	57717
MADCAM1	2.43697	8174
C2orf55	2.43576	343990
CLEC17A	2.43345	388512
C6orf192	2.43243	116843
SNORD15B	2.43094	114599
CDH23	2.4308	64072
MAPK11	2.43077	5600
FPR3	2.42873	2359
ALDH5A1	2.42307	7915
PDLIM1	2.42017	9124
SLC11A1	2.41991	6556
GSDMD	2.41903	79792
SNORA70G	2.41682	100379132
SNORA70	2.41682	26778
AMN1	2.40882	196394
SPTLC2	2.40729	9517
NOXO1	2.40615	124056
C22orf34	2.4046	348645
C3orf22	2.40167	152065
LOC100294402	2.40137	100294402
TGIF2	2.40136	60436
PPFIA3	2.40061	8541
ZNF833	2.40019	401898
PTCRA	2.39984	171558
PAPLN	2.39695	89932
DCAF6	2.39585	55827
SLC13A2	2.39383	9058
SLC15A1	2.39269	6564
TBX21	2.39014	30009
UPK2	2.38988	7379
LCA10	2.38684	643736
CD5L	2.38497	922
PLCB2	2.3833	5330
APOF	2.38279	319
SIGIRR	2.38268	59307
C1QTNF6	2.38044	114904
PLXNA2	2.37995	5362
CD84	2.37695	8832
SEPHS2	2.37045	22928
ADAP1	2.36983	11033
TMCO6	2.36866	55374
SYK	2.3686	6850
C11orf35	2.36726	256329
TREM2	2.36699	54209
RRN3P1	2.36603	730092
RMND5A	2.36432	64795
GALM	2.3639	130589
APOBEC3D	2.36332	140564
ENTPD8	2.3624	377841
LOC100130354	2.36127	100130354
HAVCR2	2.35871	84868
SEPN1	2.35845	57190
IL4R	2.35506	3566
SFMBT2	2.35404	57713
CNTD2	2.35384	79935
SLC25A25	2.35202	114789
TRIL	2.3517	9865
CR1	2.35042	1378
EHF	2.3502	26298
HSP90AB2P	2.3499	391634
GHSR	2.34981	2693
STAC3	2.34894	246329
P2RY13	2.34509	53829
BEGAIN	2.34405	57596
TRIM75	2.3407	391714
WAS	2.33923	7454
BATF2	2.33801	116071
POU5F1	2.33541	5460
DDX60	2.33404	55601
SLC2A7	2.33163	155184
ZNF114	2.33119	163071
RGS18	2.32992	64407
PANK1	2.3296	53354
TFF3	2.32951	7033
RRN3P2	2.329	653390
ZBP1	2.3289	81030
ATP1A1	2.32831	476
SLC10A1	2.32745	6554
DOCK8	2.32741	81704
ALDH3A2	2.32494	224
GALNT14	2.32347	79623
DIP2B	2.32215	57609
C14orf159	2.32161	80017
FKSG29	2.31911	100131561
FAM117A	2.31803	81558
PRKCQ	2.31641	5588
PAIP2B	2.31633	400961
REEP1	2.3161	65055
EBF4	2.31555	57593
IRF8	2.31469	3394
HSD17B7P2	2.31341	158160
DEDD	2.31302	9191
MUC2	2.31117	4583
C2orf62	2.31007	375307
LOC91316	2.30698	91316
CYTH1	2.30575	9267
MYST3	2.30547	7994
MYOM2	2.30483	9172
DNAJB13	2.30338	374407
SEMA4A	2.29975	64218
PLEKHG5	2.29957	57449
MCTP1	2.2978	79772
PHACTR1	2.29612	221692
TMC6	2.29504	11322
MRO	2.29478	83876
GNMT	2.29313	27232
LRRC50	2.29301	123872
ZDHHC14	2.29163	79683
L3MBTL4	2.28992	91133
SIGLEC7	2.28939	27036
KCNJ15	2.28747	3772
MUTYH	2.28717	4595
FAM83B	2.28361	222584
NPFFR1	2.28215	64106
C3orf51	2.28052	711
ACCS	2.27841	84680
CX3CL1	2.27597	6376
CPA3	2.27059	1359
HERC5	2.2702	51191
TNNI2	2.27012	7136
CARD17	2.26509	440068
ZBTB32	2.2647	27033
FAM117B	2.26426	150864
TAOK2	2.26275	9344
ABCC6P1	2.25856	653190
RASGRP4	2.25622	115727
KIR2DL5B	2.2562	553128
TMEM30B	2.25601	161291
PCDHB13	2.25478	56123
MDK	2.25439	4192
DSCR4	2.25088	10281
ACVR1B	2.24846	91
TMEM205	2.24738	374882
MYT1	2.24682	4661
SNORD97	2.24621	692223
CWF19L2	2.24491	143884
HMHB1	2.24465	57824
DIO1	2.24277	1733
CXCL9	2.24243	4283
RCSD1	2.24167	92241
BTNL3	2.24073	10917
SPN	2.24028	6693
SPDYE4	2.23959	388333
GLI4	2.23875	2738
LOC100286925	2.23728	100286925
LILRB5	2.23724	10990
ABHD6	2.23576	57406
C17orf72	2.23397	92340
FKBP1A	2.23387	2280
LOC100133165	2.23208	100133165
EEPD1	2.23023	80820
IL10RA	2.22995	3587
FTCD	2.22586	10841
NKAIN1	2.22074	79570
GRAMD1C	2.21974	54762
STAT3	2.21889	6774
FOXN2	2.21781	3344
SNORA28	2.21703	677811
ACVR2B	2.21679	93
PSG7	2.2161	5676
ST14	2.21582	6768
STARD3	2.21503	10948
JPH4	2.21396	84502
PIK3C2A	2.21111	5286
HMGCLL1	2.21075	54511
POR	2.20875	5447
LAMC3	2.20567	10319
REL	2.20421	5966
FAM125B	2.20371	89853
FLJ44635	2.20213	392490
ODF3	2.20186	113746
WDFY4	2.20151	57705
NCOA7	2.19826	135112
CLDN17	2.19733	26285
DSERG1	2.19711	751816
ZNF394	2.19706	84124
OR4D11	2.19462	219986
TNF	2.19234	7124
HNF4G	2.19094	3174
MCF2L	2.18961	23263
MGAT5B	2.18944	146664
GPT	2.18811	2875
CCNJL	2.18708	79616
GALNTL4	2.18654	374378
SH3TC1	2.18652	54436
KCNE1L	2.18434	23630
PSD	2.18422	5662
LIPN	2.18231	643418
EGR4	2.17515	1961
ANKRD10	2.17485	55608
FRYL	2.17328	285527
GAS7	2.17323	8522
RNF125	2.17233	54941
NID1	2.17194	4811
TMEM27	2.17159	57393
ZNF662	2.17151	389114
PIK3R6	2.17112	146850
JPH3	2.17005	57338
ADRA2B	2.16972	151
XCL1	2.16967	6375
ACRBP	2.16893	84519
PPT2	2.16796	9374
MSL2	2.16557	55167
C5orf39	2.1651	389289
NRN1L	2.16508	123904
AKAP1	2.16507	8165
UBE2J1	2.1637	51465
OR2AT4	2.16341	341152
MOB2	2.16109	81532
POU3F4	2.15984	5456
TNP2	2.15852	7142
FBN3	2.15839	84467
RNASE4	2.15758	6038
SNN	2.15744	8303
C10orf140	2.15414	387640
HMHA1	2.1538	23526
CLIC5	2.15048	53405
SLC25A37	2.15029	51312
LOC729658	2.14833	729658
OR2A14	2.14816	135941
CDHR5	2.14733	53841
RSPH10B	2.14537	222967
MAGEC3	2.1451	139081
MYL3	2.14422	4634
MTM1	2.14313	4534
VIL1	2.14279	7429
KIR3DL3	2.14221	115653
KLK12	2.1412	43849
FAM105A	2.14051	54491
NRAP	2.13992	4892
NCF1	2.13974	653361
NCF1B	2.13974	654816
NCF1C	2.13974	654817
SHROOM1	2.13933	134549
KCNAB3	2.13916	9196
FGF12	2.13907	2257
BMPR2	2.13584	659
B2M	2.13112	567
TNFAIP8L2	2.13009	79626
TNFSF9	2.12953	8744
CR1L	2.12875	1379
CDH15	2.12636	1013
POU3F3	2.126	5455
DDX11L2	2.12547	84771
ZNF692	2.12205	55657
BMF	2.12152	90427
NCRNA00114	2.11894	400866
REPIN1	2.11768	29803
MAB21L2	2.11719	10586
IL16	2.11466	3603
FREM1	2.11375	158326
SCARNA20	2.11306	677681
SPATA6	2.11221	54558
SNORA19	2.11153	641451
DEFB113	2.11082	245927
CCDC151	2.1098	115948
ABCG5	2.10817	64240
WWTR1	2.10584	25937
MBOAT1	2.10453	154141
PRKD2	2.10325	25865
GLTSCR2	2.1031	29997
TRIM15	2.10096	89870
NGEF	2.10069	25791
SNORA52	2.10037	619565
MGC31957	2.09908	254896
KCNQ2	2.09852	3785
LLGL2	2.09801	3993
AP1M2	2.09753	10053
C15orf39	2.09736	56905
ZNF709	2.09318	163051
KIR2DL5A	2.09159	57292
P2RY8	2.09143	286530
AQP7	2.08974	364
HMX3	2.08212	340784
TCAP	2.08201	8557
HSD17B1	2.08052	3292
TNIP2	2.07972	79155
AHSA2	2.07917	130872
SPOP	2.07767	8405
FRS3	2.07413	10817
CRYGS	2.07404	1427
CD2AP	2.07307	23607
LY86	2.07235	9450
ICAM4	2.07103	3386
SLC16A13	2.07098	201232
FRAT1	2.06751	10023
CGN	2.06676	57530
TMEM195	2.06594	392636
ZNF768	2.0657	79724
LOC100289637	2.06529	100289637
KRT8	2.06483	3856
NEK3	2.06442	4752
C8orf42	2.06403	157695
CLDN4	2.06335	1364
ASPG	2.0616	374569
TLX2	2.06063	3196
SNHG7	2.06046	84973
APOL6	2.06002	80830
C11orf95	2.05997	65998
NNAT	2.05856	4826
RAB37	2.05764	326624
PBX2	2.05709	5089
RNF168	2.05705	165918
ZNF550	2.05693	162972
CCDC149	2.05679	91050
LOC284100	2.05577	284100
CBFA2T3	2.05503	863
CELP	2.05495	1057
FGFR4	2.05338	2264
C11orf94	2.05325	143678
UNC13D	2.05272	201294
CAT	2.05242	847
ST3GAL4	2.05231	6484
C20orf94	2.05106	128710
SLAIN1	2.04995	122060
TMEM200C	2.04907	645369
MADD	2.04839	8567
C11orf54	2.04764	28970
GNG4	2.04742	2786
GPR97	2.04669	222487
HELT	2.04116	391723
HSD17B11	2.0389	51170
LBX2	2.03666	85474
ZNF75D	2.03603	7626
SFRS4	2.03588	6429
PDE8A	2.03452	5151
CAPS	2.03372	828
HDHD3	2.0319	81932
RGS12	2.03102	6002
FIZ1	2.02759	84922
ARID5A	2.02678	10865
PLCH2	2.02677	9651
ABCC2	2.02674	1244
GP6	2.0263	51206
GJB4	2.02502	127534
CHKA	2.02312	1119
CEBPE	2.02296	1053
SLC5A9	2.02253	200010
LOC100131434	2.02151	100131434
LOC100272228	2.02151	100272228
MYO7B	2.01923	4648
LOC100287837	2.01911	100287837
C7orf46	2.01856	340277
WASH1	2.01853	100287171
LOC100288778	2.01853	100288778
OSBP2	2.01809	23762
MTF2	2.01694	22823
MYCN	2.01636	4613
ARHGEF35	2.01468	445328
GBP5	2.01299	115362
PRTG	2.01268	283659
EML1	2.01217	2009
CNTFR	2.01156	1271
PAX1	2.01153	5075
KLB	2.00904	152831
DDX3Y	2.00886	8653
TPCN2	2.00873	219931
KIAA1328	2.00808	57536
C20orf173	2.00789	140873
HAPLN2	2.00701	60484
ANKRD44	2.00597	91526
FEV	2.00546	54738
LHX5	2.0052	64211
PCSK4	2.00467	54760
LRFN1	2.00359	57622
HIST2H2BE	2.00191	8349
DCAF4L2	2.00141	138009

## Sheet: UP in aHSC
Genes upregulated during activation of human HSCs
Gene Symbol	FC ([aHSC] vs [qHSC])	Entrez Gene
GREM1	178.561	26585
PTX3	68.6408	5806
SPOCK1	53.619	6695
INHBA	51.9509	3624
POSTN	49.8113	10631
RGS4	43.8851	5999
LOX	39.2745	4015
KIAA1199	34.7042	57214
ITGA11	32.4085	22801
TGFBI	32.0867	7045
CCDC80	31.9562	151887
AXL	31.3685	558
SEMA3C	30.974	10512
C21orf7	30.0431	56911
FAP	27.5789	2191
P4HA2	24.6982	8974
TNFRSF11B	24.4888	4982
UCHL1	23.8425	7345
LOXL1	22.8552	4016
TNC	22.5836	3371
HSPB6	22.5485	126393
PRRX1	21.8973	5396
CDH13	21.8507	1012
EDIL3	21.0257	10085
C4orf49	20.5243	84709
LTBP2	19.5307	4053
TMEM200A	19.2068	114801
FGF5	18.8087	2250
STC2	18.8082	8614
MFAP5	18.5227	8076
PLAT	18.5019	5327
PAPPAS	17.9226	493913
NTM	17.4036	50863
TMEM158	17.3426	25907
ANTXR1	16.8239	84168
FLNC	16.6469	2318
CPA4	16.6072	51200
FOXD1	16.5128	2297
NRXN3	16.4974	9369
FST	15.9921	10468
FRMD6	15.9234	122786
LOC730755	15.6735	730755
ANKRD1	15.5934	27063
CA12	15.4371	771
PAPPA	15.3935	5069
VGLL3	15.1579	389136
FHL2	15.1554	2274
CDH2	15.084	1000
ACTG2	14.8447	72
PFKP	14.3448	5214
NEXN	14.338	91624
SACS	14.2351	26278
DCBLD2	14.2028	131566
COL12A1	14.17	1303
HAS2	13.8542	3037
GXYLT2	13.753	727936
CREB3L1	13.7442	90993
LOXL4	13.6211	84171
CD248	13.6101	57124
TRPC4	13.4782	7223
MLLT11	13.4772	10962
CAP2	13.4065	10486
GLIPR1	13.3922	11010
BCAT1	13.3459	586
TPBG	13.2166	7162
MICAL2	13.1877	9645
SCN9A	12.8485	6335
FAT1	12.7974	2195
LRRC17	12.0112	10234
LPAR1	11.8602	1902
COL8A1	11.8353	1295
F3	11.7114	2152
ANXA1	11.6458	301
IL6	11.4454	3569
ADAM12	11.2799	8038
KDELR3	11.2558	11015
P4HA1	11.163	5033
COL5A2	11.111	1290
C5orf46	11.0932	389336
SCRN1	10.9498	9805
GBE1	10.9035	2632
TFRC	10.7501	7037
ACTA2	10.5327	59
MYLK	10.3911	4638
ALCAM	10.3516	214
LGALS1	10.2543	3956
VLDLR	10.1591	7436
ALDH1L2	10.1544	160428
CCNB1	10.0074	891
NEFM	9.80793	4741
TUSC3	9.7847	7991
TPM2	9.76198	7169
BAG2	9.64339	9532
NID2	9.5842	22795
RAB23	9.54933	51715
DDAH1	9.52333	23576
C12orf75	9.47303	387882
PRR16	9.39541	51334
RHOBTB3	9.24322	22836
MAP1A	9.16104	4130
MRC2	9.05053	9902
DIAPH3	8.86688	81624
RGMB	8.68948	285704
USP53	8.61374	54532
ALPK2	8.57729	115701
LMO7	8.54435	4008
OLFML3	8.46838	56944
CEP55	8.38546	55165
FZD2	8.36124	2535
WEE1	8.33727	7465
PDZRN3	8.28104	23024
CYP1B1	8.21533	1545
C1GALT1	8.14313	56913
PRSS12	8.09764	8492
BST1	8.01277	683
LMCD1	7.98008	29995
CACNA2D1	7.89358	781
CDH11	7.87618	1009
COL1A2	7.81416	1278
S1PR3	7.80378	1903
ASAM	7.77208	79827
ANLN	7.75207	54443
MXRA8	7.70775	54587
TPM1	7.5048	7168
COL1A1	7.5002	1277
TRIM59	7.47523	286827
LARP6	7.45688	55323
SLC7A11	7.44355	23657
COL5A1	7.2124	1289
KGFLP1	7.14173	387628
ITGA3	7.13779	3675
ADAM9	7.12402	8754
ARSJ	7.09041	79642
CDKN2B	7.01409	1030
NCS1	7.00313	23413
ITGB5	6.99966	3693
MN1	6.94776	4330
GPR1	6.93681	2825
GALNT5	6.92568	11227
COPZ2	6.90213	51226
SLC39A6	6.82741	25800
ENAH	6.81403	55740
BDNF	6.78474	627
SLC20A2	6.76783	6575
THY1	6.75311	7070
DOCK11	6.72761	139818
MAP1B	6.56277	4131
FGF7	6.55471	2252
AK3L1	6.52955	205
DOCK7	6.51181	85440
GPR176	6.45044	11245
DOK5	6.40922	55816
PDGFC	6.36491	56034
ALS2CR4	6.36233	65062
TSPAN5	6.30177	10098
RRAS2	6.29548	22800
KRT18	6.29316	3875
TMEM98	6.27426	26022
MTHFD2	6.22591	10797
PALLD	6.2099	23022
DKK3	6.1376	27122
THSD4	6.13647	79875
OBFC2A	6.11568	64859
BNIP3	6.11311	664
LTBP1	6.09377	4052
NOTCH2	6.08657	4853
SLC2A1	6.07986	6513
KCNE4	6.06342	23704
KIAA1715	6.05799	80856
PDCD1LG2	6.04262	80380
FSTL1	6.03354	11167
CNTNAP1	5.98966	8506
TWIST1	5.98031	7291
CERKL	5.97012	375298
PDK1	5.96676	5163
SLC16A4	5.95278	9122
ITGA7	5.91212	3679
FN1	5.91017	2335
PPP1R3C	5.9071	5507
PCOLCE2	5.86095	26577
VEGFB	5.85587	7423
CNN1	5.79446	1264
KGFLP2	5.77755	654466
SLC6A10P	5.73544	386757
LOC653562	5.73544	653562
GPX8	5.72484	493869
CELF2	5.7125	10659
ZNF703	5.68776	80139
RAB32	5.67724	10981
LOC100131082	5.65348	100131082
KIF20A	5.62891	10112
MMP2	5.60727	4313
PAWR	5.59586	5074
PFN2	5.59383	5217
RNF182	5.54063	221687
PDGFRA	5.53848	5156
PDE4DIP	5.53017	9659
PLA2G4A	5.5192	5321
CLIP3	5.50377	25999
NUDT11	5.46611	55190
PAMR1	5.45506	25891
LOC100132891	5.44374	100132891
NEGR1	5.44115	257194
EXT1	5.43878	2131
FBXO32	5.43053	114907
HK2	5.39027	3099
ITGA2	5.38599	3673
VEPH1	5.35864	79674
KCNMA1	5.3438	3778
ASNS	5.31801	440
SMS	5.31424	6611
PMAIP1	5.29973	5366
SLC1A1	5.27603	6505
PRKCA	5.27139	5578
RRM2	5.26827	6241
ZMAT3	5.26556	64393
CHPF	5.25318	79586
CDH6	5.23602	1004
CORO1C	5.21546	23603
PLAGL1	5.20687	5325
SRPX2	5.18326	27286
DZIP1	5.17009	22873
SGMS2	5.1609	166929
ADAMTS2	5.15189	9509
SFRP1	5.14428	6422
MXRA7	5.13525	439921
LRP11	5.09323	84918
CKAP4	5.08068	10970
ADAM19	5.07857	8728
FGF2	5.0743	2247
MTHFD1L	5.07029	25902
FADS3	5.05863	3995
FAS	5.04685	355
FBN1	5.04254	2200
AURKA	5.03335	6790
CENPF	5.01058	1063
LBH	5.01003	81606
ME1	5.00509	4199
CENPE	4.97794	1062
SPOCD1	4.97761	90853
PTPRF	4.9755	5792
LOXL3	4.97439	84695
CLVS1	4.97108	157807
PCDH18	4.96823	54510
RND3	4.9682	390
BMPR1A	4.96099	657
DSEL	4.93118	92126
SLC16A3	4.89301	9123
LMOD1	4.88035	25802
VASN	4.86137	114990
KIAA0802	4.79924	23255
TUBB3	4.79853	10381
UBE2E2	4.78718	7325
MSRB3	4.77618	253827
PL-5283	4.77381	647087
ADAMTS12	4.76448	81792
C9orf30	4.76302	91283
FIBIN	4.74965	387758
CALD1	4.7183	800
PRUNE2	4.70918	158471
CSRP2	4.70799	1466
ITGA4	4.70468	3676
UAP1	4.70337	6675
HSPB7	4.68531	27129
C5orf62	4.66973	85027
SLC4A7	4.66634	9497
LOC283155	4.65643	283155
SPEG	4.65376	10290
ZFHX4	4.64279	79776
CLIP4	4.63845	79745
FAM69A	4.62045	388650
WASF1	4.60751	8936
CDCP1	4.54056	64866
B4GALT4	4.53802	8702
LRRC2	4.53517	79442
TCEAL7	4.52108	56849
LAYN	4.51084	143903
NFASC	4.50378	23114
COL16A1	4.48974	1307
TEAD3	4.48352	7005
NGF	4.48348	4803
DDR2	4.48317	4921
VCL	4.48303	7414
KCND2	4.46376	3751
ARMC9	4.46134	80210
LPPR4	4.45282	9890
QSOX1	4.42462	5768
CSGALNACT2	4.39123	55454
PTPN13	4.38015	5783
SVEP1	4.3727	79987
TWIST2	4.36777	117581
SH3RF1	4.3611	57630
SEPT11	4.35487	55752
PKM2	4.34881	5315
MOXD1	4.34584	26002
NAV1	4.33345	89796
COL4A5	4.33192	1287
EFEMP2	4.29827	30008
ANKRD13A	4.2923	88455
PHLDA1	4.29174	22822
ITGAV	4.28389	3685
RHOQ	4.23968	23433
SCN8A	4.23185	6334
C14orf126	4.20832	112487
FKBP10	4.20664	60681
SUSD5	4.19817	26032
KIAA1632	4.19333	57724
ASPH	4.18824	444
OSR1	4.18686	130497
HERC4	4.1814	26091
HHIP	4.15506	64399
INPP5F	4.13606	22876
CDCA7L	4.13073	55536
FABP3	4.12462	2170
CITED2	4.11185	10370
MARCH4	4.10207	57574
THBS1	4.09605	7057
GJA1	4.08761	2697
SLC9A7	4.07068	84679
SLC7A5	4.05886	8140
MICAL1	4.03159	64780
STK17B	4.0262	9262
RUNX1	4.02228	861
NIPAL3	4.02142	57185
HDDC2	4.0076	51020
RAI14	3.9985	26064
MMP1	3.99476	4312
TUBB6	3.97706	84617
DPCD	3.97152	25911
STX2	3.95771	2054
ARID5B	3.95573	84159
DST	3.95066	667
CDK14	3.93874	5218
AMIGO2	3.92802	347902
MYO1B	3.90348	4430
ASB1	3.89832	51665
FAM114A1	3.89284	92689
CCNA2	3.88927	890
SDC4	3.88556	6385
UNC119B	3.88505	84747
CLIC4	3.86763	25932
CAMK2D	3.85987	817
SLC8A1	3.84659	6546
SLC5A3	3.83215	6526
SLC6A8	3.81869	6535
DNAH11	3.81714	8701
DLG5	3.79044	9231
PREPL	3.77972	9581
TYMS	3.7558	7298
FAM126A	3.72673	84668
CDK7	3.72322	1022
LRP1	3.72058	4035
TGFB1I1	3.71351	7041
ARRDC4	3.69713	91947
CAPN2	3.68716	824
KIF23	3.65675	9493
GDF5	3.6548	8200
STK39	3.65396	27347
TRAM2	3.64338	9697
TBC1D2	3.64107	55357
MYO1D	3.59709	4642
AFAP1	3.58984	60312
OXCT1	3.58829	5019
C17orf79	3.57136	55352
NT5DC2	3.56872	64943
MASTL	3.56069	84930
SLC1A5	3.55484	6510
EIF5A2	3.54569	56648
ENO2	3.53551	2026
BEX1	3.53312	55859
FGF1	3.53297	2246
C9orf150	3.52945	286343
FKBP14	3.52261	55033
CDK6	3.51451	1021
SLC39A13	3.51308	91252
SNX7	3.50222	51375
SGIP1	3.48656	84251
ACTN1	3.47829	87
CERCAM	3.46781	51148
SEMA7A	3.45708	8482
LAMC1	3.44248	3915
GOLGA5	3.44085	9950
ANXA6	3.43707	309
LAMB1	3.42434	3912
PSD3	3.42302	23362
GYS1	3.42157	2997
BHLHE41	3.40692	79365
MPP6	3.39989	51678
ANTXR2	3.38999	118429
SLC35F5	3.38593	80255
MYO5A	3.37053	4644
MYOF	3.36436	26509
CYB5R2	3.35612	51700
FBXO30	3.3529	84085
C13orf31	3.34809	144811
PHF13	3.33375	148479
C12orf23	3.3304	90488
BNC2	3.3264	54796
PGM3	3.32105	5238
KCTD9	3.31615	54793
NECAB1	3.3154	64168
UBASH3B	3.31453	84959
TTC7A	3.30583	57217
SERTAD4	3.28979	56256
ROR2	3.28802	4920
ERO1L	3.27892	30001
CHRM2	3.27266	1129
PHLDA3	3.26063	23612
SNAPC1	3.24446	6617
OGFRL1	3.24413	79627
JUB	3.2399	84962
GNG12	3.23902	55970
CRNDE	3.23157	643911
TMCO3	3.23049	55002
SMURF2	3.20247	64750
IPO5	3.18553	3843
DCBLD1	3.1782	285761
BPGM	3.17141	669
NCEH1	3.17003	57552
MYEF2	3.165	50804
DNAJC25	3.16211	548645
ATP8B1	3.16146	5205
SLC24A5	3.16105	283652
EEA1	3.15884	8411
FAM129B	3.15385	64855
MCFD2	3.14285	90411
NEO1	3.14102	4756
PDZD11	3.1395	51248
C3orf14	3.13344	57415
CKAP2	3.12586	26586
C15orf52	3.11295	388115
NAT14	3.1071	57106
S100A6	3.10579	6277
KHDRBS3	3.09403	10656
BASP1	3.08759	10409
ATIC	3.08721	471
CALU	3.08327	813
PLOD1	3.0817	5351
LRRC16A	3.05952	55604
CRY1	3.04846	1407
STAC	3.04568	6769
PPP2R3A	3.03871	5523
STK17A	3.03479	9263
GLRB	3.03171	2743
PGAM1	3.03089	5223
PPME1	3.02671	51400
ETV5	3.02126	2119
LDOC1	3.02087	23641
PXDN	3.01906	7837
KIRREL	3.01369	55243
MAP9	3.00815	79884
TEAD1	3.00712	7003
SSR3	2.99628	6747
SLC20A1	2.9943	6574
ANKRA2	2.97626	57763
SAMD4A	2.97429	23034
FAM162A	2.9588	26355
CKS2	2.95461	1164
MAP7D3	2.95201	79649
RBPJ	2.94222	3516
MAGED1	2.9368	9500
ADCY6	2.93175	112
ATP6V1D	2.92623	51382
C14orf142	2.91323	84520
EXTL2	2.9122	2135
DCUN1D5	2.90545	84259
NT5E	2.89884	4907
XPOT	2.89432	11260
ATP2B4	2.89382	493
ALDH1B1	2.8928	219
ELMOD2	2.89184	255520
IFT57	2.8905	55081
PYGO1	2.87855	26108
ULBP2	2.87333	80328
AK5	2.86299	26289
GLT8D1	2.86075	55830
NFIX	2.85777	4784
ADAM23	2.85678	8745
KCTD20	2.84569	222658
HAUS8	2.84569	93323
AP3S1	2.84356	1176
C18orf10	2.84148	25941
ZAK	2.83514	51776
TTL	2.83292	150465
VEGFA	2.83175	7422
TRPV2	2.82061	51393
ACPL2	2.81949	92370
STXBP5	2.8135	134957
ALDOA	2.80977	226
RTN4	2.80743	57142
ATP6AP2	2.79575	10159
C5orf13	2.79101	9315
CDKN2A	2.78971	1029
ABHD5	2.77645	51099
OXSR1	2.76854	9943
ABHD4	2.76782	63874
RAB34	2.76779	83871
ARMCX2	2.75377	9823
SLC15A4	2.75201	121260
CSRP1	2.74906	1465
ZDHHC2	2.74495	51201
CCDC53	2.7413	51019
KLHL21	2.74097	9903
EHD2	2.7385	30846
TMEM55A	2.7363	55529
MR1	2.73611	3140
FAM127A	2.73258	8933
REXO2	2.73015	25996
PLAU	2.72655	5328
LOH3CR2A	2.72587	29931
C11orf70	2.71748	85016
BVES	2.71712	11149
SLC16A2	2.71433	6567
RBM24	2.71111	221662
LIMS1	2.70122	3987
ARHGAP24	2.70046	83478
IFT46	2.69709	56912
HDAC3	2.69438	8841
PACSIN3	2.68867	29763
DSTN	2.67632	11034
CCL2	2.65792	6347
CCDC6	2.65492	8030
SYNJ2	2.65263	8871
SEC13	2.65135	6396
RNF24	2.64985	11237
DTWD1	2.64786	56986
LYPD1	2.64549	116372
DUSP14	2.64545	11072
NRIP3	2.6421	56675
PDLIM2	2.63992	64236
HIF1AN	2.63488	55662
GPR39	2.63475	2863
C19orf55	2.63039	148137
C6orf211	2.62259	79624
SEC24D	2.61958	9871
STRAP	2.60859	11171
PPP1R7	2.60849	5510
C14orf129	2.60371	51527
COL4A2	2.60232	1284
SMARCA1	2.60046	6594
HEATR5A	2.59841	25938
USO1	2.59662	8615
LASP1	2.59225	3927
RSRC1	2.59068	51319
WSB2	2.58258	55884
PDGFRL	2.58234	5157
BCAR3	2.57896	8412
GRSF1	2.57066	2926
OSTC	2.56944	58505
FUNDC1	2.56661	139341
MORN2	2.56577	729967
MOSPD1	2.53531	56180
PTGIR	2.53434	5739
PGBD3	2.53251	267004
SGTB	2.53101	54557
RWDD2A	2.52702	112611
MARCH5	2.52434	54708
ARHGAP10	2.52269	79658
GYG1	2.51968	2992
ARNT2	2.51793	9915
SH3PXD2A	2.51696	9644
ANKIB1	2.51653	54467
PCNXL2	2.51529	80003
DYRK2	2.51442	8445
SEPT8	2.51129	23176
TMEM43	2.50988	79188
DDR1	2.50425	780
YAP1	2.50338	10413
ERCC1	2.4956	2067
WDR41	2.49526	55255
PRPH2	2.4945	5961
TMEM167A	2.48854	153339
PAG1	2.48754	55824
SCFD1	2.48523	23256
LGALS3	2.46593	3958
AMZ2	2.46052	51321
FZD7	2.45563	8324
PRRC1	2.44899	133619
TRIO	2.44767	7204
OPTN	2.44725	10133
CCDC109B	2.44659	55013
SC65	2.44599	10609
HBS1L	2.43776	10767
ZBTB38	2.43728	253461
NCKAP5	2.43454	344148
UGP2	2.43295	7360
MPRIP	2.42497	23164
CCND1	2.41603	595
MAPK10	2.41238	5602
MCART1	2.41099	92014
UBE2V2	2.40576	7336
C1orf122	2.40509	127687
AMMECR1	2.40408	9949
FBXL12	2.40221	54850
SLC35D1	2.39768	23169
SOCS5	2.38893	9655
FAM98A	2.38614	25940
TMEM117	2.38331	84216
GNPNAT1	2.38111	64841
MMP24	2.37525	10893
CHPT1	2.36768	56994
GLIS2	2.36449	84662
TRIM32	2.35988	22954
ACSF2	2.35715	80221
HK1	2.35367	3098
NUDT15	2.35063	55270
HOXB7	2.34981	3217
SLC35E1	2.34895	79939
RBBP7	2.33837	5931
KIF3A	2.33526	11127
ZDHHC7	2.32795	55625
DOCK5	2.32125	80005
MLLT3	2.31418	4300
ZUFSP	2.31377	221302
TMED7-TICAM2	2.31151	100302736
TICAM2	2.31151	353376
NHS	2.30957	4810
KIAA0090	2.30566	23065
JAZF1	2.29588	221895
GMFB	2.28749	2764
DYNLT1	2.2777	6993
TIMP1	2.27711	7076
ZNF281	2.27192	23528
TAF9	2.26949	6880
KDELC1	2.2676	79070
MORF4L2	2.26714	9643
GCC1	2.26591	79571
GRAMD3	2.26574	65983
LRRC8D	2.26329	55144
IFT80	2.26326	57560
SH3BP4	2.25886	23677
COL4A1	2.25767	1282
BUB3	2.24925	9184
OGFOD1	2.24894	55239
AZI2	2.24746	64343
FHOD3	2.24483	80206
C9orf119	2.23982	375757
CELSR2	2.23847	1952
NANS	2.22287	54187
CCDC92	2.21958	80212
RRM2B	2.21909	50484
PSMD9	2.21905	5715
MAP1LC3B	2.21191	392288
C13orf37	2.21165	440145
SEMA3B	2.21139	7869
APBA2	2.20884	321
PIGX	2.20666	54965
ITGB1	2.19956	3688
ATXN1	2.1952	6310
SEC23A	2.19415	10484
SHROOM3	2.19286	57619
C10orf88	2.19109	80007
KLHDC5	2.18807	57542
ADH5	2.18614	128
ANP32E	2.17592	81611
GTF2H5	2.17281	404672
BBS7	2.17167	55212
CHML	2.16597	1122
PHF17	2.16594	79960
DHX29	2.16374	54505
SCRN3	2.16069	79634
TIMM22	2.15885	29928
GLI3	2.15844	2737
COMMD8	2.15831	54951
REEP2	2.15818	51308
LSM5	2.15806	23658
TBC1D8B	2.15664	54885
TNS3	2.15621	64759
C12orf5	2.15526	57103
FTSJ1	2.15502	24140
MAN2A1	2.15496	4124
YKT6	2.15093	10652
UBXN2B	2.15061	137886
ETAA1	2.1493	54465
NBEAL1	2.14882	65065
HIVEP1	2.14613	3096
CEP170	2.12842	9859
CCNG1	2.12559	900
TTC37	2.12445	9652
BACE1	2.12326	23621
CRMP1	2.11871	1400
TMEM188	2.11667	255919
DDB2	2.11526	1643
UGCG	2.11481	7357
DLAT	2.11235	1737
SMPD1	2.11153	6609
ARPC1A	2.11142	10552
FARP1	2.10936	10160
PARVA	2.10836	55742
TRAF5	2.10609	7188
SSH1	2.10539	54434
TRIP6	2.10518	7205
DNM1L	2.1024	10059
PIGK	2.10119	10026
ABHD15	2.09852	116236
NLRP10	2.09823	338322
PRAF2	2.09584	11230
PEG10	2.09366	23089
RIOK2	2.09362	55781
CNIH4	2.09313	29097
GMPPB	2.09199	29925
TSEN15	2.08979	116461
TSPYL5	2.08867	85453
KIAA1377	2.08549	57562
TRAK1	2.08166	22906
LOC642852	2.07917	642852
IAH1	2.07851	285148
AGAP1	2.0775	116987
ING2	2.07601	3622
TPI1	2.07003	7167
NMD3	2.06714	51068
MAP4	2.06702	4134
CD276	2.06617	80381
THOC5	2.06601	8563
INPP4B	2.06507	8821
GOPC	2.06218	57120
MAN2B2	2.05548	23324
CHPF2	2.0544	54480
ZNF469	2.04657	84627
C2orf63	2.04585	130162
DNAJC21	2.0445	134218
PPPDE1	2.04378	51029
TP53BP2	2.0419	7159
NUP93	2.03924	9688
OCRL	2.03876	4952
VTA1	2.03411	51534
SPRED1	2.03304	161742
ZDHHC4	2.02244	55146
MEGF8	2.01902	1954
CHIC2	2.01836	26511
ZHX3	2.01539	23051
ORAOV1	2.01516	220064
NUDT6	2.01515	11162
NEK1	2.01079	4750
AARS	2.0099	16
SGPP1	2.00967	81537
TCEAL8	2.00599	90843
