# Supplementary material for: Genome-wide analysis of DNA methylation and gene expression patterns in purified, uncultured human liver cells and activated hepatic stellate cells
Source: Oncotarget. 2015 Aug 28;6(29):26729–45. doi: 10.18632/oncotarget.4925 (PMC4694948; doi:10.18632/oncotarget.4925)
Supplement: Supplementary file 7 [file oncotarget-06-26729-s007.xlsx]

## Sheet: HypoM and upReg in aHSCs
Genes hypomethylated AND upregulated during activation of human HSCs (N = 134)
Gene Symbol	FC ([aHSC] vs [qHSC])	Entrez Gene
MAGED1	2.9368	9500
QSOX1	4.42462	5768
MYL9	8.67432	10398
LPCAT1	2.68851	79888
ACTG2	14.8447	72
PGRMC2	2.18736	10424
EPRS	2.20881	2058
PPPDE1	2.04378	51029
PXDN	3.01906	7837
ICMT	2.25718	23463
PRAF2	2.09584	11230
UNC119B	3.88505	84747
DRAP1	2.37903	10589
DYNLT1	2.2777	6993
TMEM165	2.1468	55858
COL4A1	2.25767	1282
AHNAK2	3.71963	113146
GPC1	3.93908	2817
DSTN	2.67632	11034
LOXL1	22.8552	4016
NQO1	3.57931	1728
HSPB7	4.68531	27129
ZHX3	2.01539	23051
ENDOD1	2.17346	23052
CDCA5	2.0282	113130
HK1	2.35367	3098
PDLIM2	2.63992	64236
GLIS2	2.36449	84662
CLIP3	5.50377	25999
LOXL2	10.8078	4017
KLHL21	2.74097	9903
KDELR3	11.2558	11015
WEE1	8.33727	7465
PANX1	2.74377	24145
TEAD3	4.48352	7005
PLXNA1	2.65477	5361
C12orf5	2.15526	57103
ZAK	2.83514	51776
SPOCK1	53.619	6695
KCNMA1	5.3438	3778
COL6A2	2.02639	1292
NCS1	7.00313	23413
CD248	13.6101	57124
TMCO3	3.23049	55002
GFPT2	2.66355	9945
TRIM32	2.35988	22954
LDOC1	3.02087	23641
LEPREL2	2.01893	10536
LOXL3	4.97439	84695
AMZ2	2.46052	51321
FAM189B	2.11941	10712
CAP2	13.4065	10486
KIAA0090	2.30566	23065
MFAP5	18.5227	8076
PEX7	2.36759	5191
ELL3	2.61472	80237
SUSD2	3.35232	56241
SGCE	2.00645	8910
ADAM19	5.07857	8728
C6orf211	2.62259	79624
GPX7	2.38299	2882
FAM162B	3.78431	221303
NUP133	2.01296	55746
PDZRN3	8.28104	23024
EEA1	3.15884	8411
HEATR5A	2.59841	25938
NAV1	4.33345	89796
FAM199X	2.0201	139231
NUDT6	2.01515	11162
NIPAL3	4.02142	57185
ZUFSP	2.31377	221302
ATAD2	2.19931	29028
CNTNAP1	5.98966	8506
PTGIR	2.53434	5739
PDLIM7	2.84128	9260
NFIX	2.85777	4784
DDHD1	2.10232	80821
NEFM	9.80793	4741
CCNF	2.08559	899
APBA2	2.20884	321
SCUBE3	6.4705	222663
BDKRB1	4.49933	623
IQGAP3	2.14632	128239
ZNF469	2.04657	84627
FAM83D	2.43452	81610
DPYSL4	2.33074	10570
KIAA1609	2.10785	57707
FAM155A	2.01141	728215
GPR133	5.99984	283383
FAM20C	2.16198	56975
FAM176A	3.60635	84141
ALDOA	2.80977	226
ZNF703	5.68776	80139
GDF6	3.66145	392255
DLGAP4	2.0724	22839
DKK3	6.1376	27122
TBX18	2.58865	9096
SLC39A6	6.82741	25800
SLC16A3	4.89301	9123
DNM1L	2.1024	10059
EPDR1	3.56289	54749
SYNC	3.1901	81493
AGAP1	2.0775	116987
C19orf55	2.63039	148137
PTK7	2.26879	5754
DEGS1	2.2288	8560
MAGED4	4.36289	728239
MAGED4B	4.36289	81557
THBS2	13.0451	7058
PHF13	3.33375	148479
C5orf30	2.67472	90355
TIMM22	2.15885	29928
CTPS	2.24261	1503
MTHFD2	6.22591	10797
PPME1	3.02671	51400
NAT14	3.1071	57106
RNF149	2.14902	284996
TSPAN17	2.36149	26262
DLG5	3.79044	9231
ST5	2.17733	6764
MOSPD1	2.53531	56180
HK2	5.39027	3099
LRIG1	2.49426	26018
TMEM203	2.20829	94107
SIPA1L1	2.50409	26037
COL16A1	4.48974	1307
CCDC109B	2.44659	55013
CNIH4	2.09313	29097
CCDC53	2.7413	51019
TPST1	2.63039	8460
NT5DC2	3.56872	64943
TUBA1C	2.06071	84790
FAT1	12.7974	2195
LOC100134259	7.81999	100134259

## Sheet: HyperM and downReg in aHSCs
Genes hypermethylated and downregulated during activation of human HSCs (N = 282)
Gene Symbol	FC ([qHSC] vs [aHSC])	Entrez Gene
SNORA19	2.11153	641451
SNORD8	2.09444	319103
SNORA50	3.08427	677830
SNORA28	2.21703	677811
NCRNA00114	2.11894	400866
DYNC1I2	4.40948	1781
C8orf4	39.6095	56892
KL	2.01101	9365
SCARNA10	31.5631	692148
RPSAP9	2.16524	653162
DISC2	2.0021	27184
CNKSR1	3.34108	10256
HK3	2.27745	3101
SNORA35	2.06172	677816
SNORD94	2.65977	692225
SNORA47	4.84647	677828
SNORA72	2.08672	26775
SNORA9	3.22527	677798
C7orf40	3.22527	285958
SNORA29	3.43788	677812
SNORA26	2.10344	677810
ECH1	2.1049	1891
ABCG5	2.10817	64240
RFK	3.84496	55312
KMO	2.58271	8564
RNF165	2.44561	494470
TSPAN13	3.33673	27075
AFMID	2.74681	125061
ADCY4	26.6931	196883
SNHG7	2.06046	84973
CXADRP2	2.59426	646243
FLJ42393	2.28441	401105
TSPAN15	3.57301	23555
MYH14	2.51723	79784
ADPRH	2.92975	141
GGTA1	11.2371	2681
HCLS1	3.40772	3059
LGI1	2.16292	9211
RCBTB2	2.5229	1102
GABRR2	2.78963	2570
APCDD1	2.12165	147495
PPP2R5A	2.43939	5525
SDHAP1	2.07777	255812
ID2B	4.87887	84099
BHMT2	3.69722	23743
JAM2	4.24388	58494
RRN3P1	2.36603	730092
PAPLN	2.39695	89932
LIMS2	2.56604	55679
SERPINF2	6.61925	5345
DDX60	2.33404	55601
RASL11B	2.39092	65997
THSD7A	20.8757	221981
AKAP1	2.16507	8165
AGXT2	2.38491	64902
ANKRD55	2.91364	79722
TNFSF10	93.2031	8743
ZNF22	3.00806	7570
SORL1	5.11603	6653
NAMPT	2.34656	10135
C8orf42	2.06403	157695
COLEC12	3.5507	81035
CORO1A	3.1885	11151
IGSF6	4.07194	10261
PLEK	5.23272	5341
SEMA6A	26.8279	57556
HIBCH	2.00312	26275
ETS2	9.76283	2114
PON3	9.47094	5446
SULT1C4	4.29031	27233
CDRT15	2.61238	146822
GPR150	2.0556	285601
TECTA	2.09748	7007
HPGD	2.44964	3248
UPB1	3.24713	51733
SLAIN1	2.04995	122060
TTPA	2.01519	7274
SMAD9	2.94721	4093
CDYL2	2.14816	124359
CYP7B1	5.54235	9420
SLC6A11	2.06527	6538
RASGRP3	13.0786	25780
PLGLB1	7.51091	5343
PLGLB2	6.13704	5342
RBM47	5.39049	54502
CD4	6.57628	920
NPPC	2.32933	4880
GPR151	3.24254	134391
C21orf34	4.38455	388815
RALGDS	2.51882	5900
LECT2	4.49067	3950
TLX3	2.62932	30012
ADRA1B	2.80195	147
SYT15	3.47512	83849
ZNF833	2.40019	401898
GIPC2	3.67241	54810
RAPGEF4	8.94505	11069
C6	5.58559	729
WDR65	2.16345	149465
ARHGEF35	2.01468	445328
FAM20A	2.74031	54757
REL	2.20421	5966
TLR2	3.3207	7097
KIAA0355	2.44171	9710
FIGLA	2.01485	344018
HIST1H4A	2.15299	8359
CCDC149	2.05679	91050
ANKRD44	2.00597	91526
C14orf50	2.11555	145376
SHROOM1	2.13933	134549
ELK4	2.16041	2005
NOVA1	2.63778	4857
CLSTN3	3.38919	9746
HIST1H1E	4.31722	3008
MLLT4	3.39549	4301
RALGAPA2	5.99639	57186
TMEM150C	6.33269	441027
CYP2D6	2.11411	1565
HLA-DOA	2.30894	3111
C10orf140	2.15414	387640
TCF15	8.27276	6939
SLC2A2	4.23527	6514
PTPRB	40.6043	5787
ARL4A	2.83042	10124
PELI1	3.68282	57162
ALB	610.52	213
F7	2.65543	2155
N4BP2L1	3.13645	90634
C17orf87	3.58315	388325
GNA14	7.79407	9630
FAM105A	2.14051	54491
NPFFR1	2.28215	64106
HMGCLL1	2.21075	54511
CCDC88C	4.98851	440193
C8G	5.31705	733
MOSC1	3.15002	64757
FRMD4B	11.4823	23150
CPM	6.45191	1368
CYP27A1	8.08083	1593
GALM	2.3639	130589
C3orf22	2.40167	152065
MAPK11	2.43077	5600
HSD17B11	2.0389	51170
MAST4	3.2707	375449
KCNJ2	4.14229	3759
ZNF423	2.64041	23090
SMAD6	8.78625	4091
BCL2A1	4.38584	597
COLEC11	2.44503	78989
C4BPB	17.0754	725
ASGR2	16.0196	433
MTTP	5.18706	4547
CD68	2.87413	968
LILRB3	4.22596	11025
ZNF394	2.19706	84124
BNIPL	2.08436	149428
KDM4D	2.02549	55693
ALPL	3.93834	249
RAMP2	135.661	10266
SLC25A37	2.15029	51312
HSPA1B	18.7791	3304
CDKN1C	2.68632	1028
ZNF211	2.58775	10520
C8B	8.89292	732
CADM1	4.39595	23705
HPR	3.46615	3250
DOCK9	7.5709	23348
KCTD15	2.51409	79047
CLDN1	3.75756	9076
HAVCR2	2.35871	84868
RASIP1	23.2417	54922
DGKE	5.05514	8526
PRKCQ	2.31641	5588
PRTG	2.01268	283659
FOXO1	6.0714	2308
PITPNM2	2.15928	57605
AKAP7	2.76966	9465
HAO2	2.70569	51179
RBP5	7.79374	83758
C4orf19	2.85406	55286
CSGALNACT1	2.83369	55790
STRBP	2.10494	55342
ELTD1	6.67798	64123
AQP8	2.13833	343
AFAP1L2	2.68464	84632
ACCS	2.27841	84680
ADORA3	4.52849	140
CMTM8	4.68257	152189
SELE	8.15067	6401
PRDM1	2.27224	639
FAM69B	3.12756	138311
TUBB1	2.58809	81027
SLC16A14	3.42981	151473
ZDHHC23	2.25994	254887
CDC14A	2.77481	8556
ZNF521	3.53612	25925
RAPGEF3	4.07692	10411
MYOM2	2.30483	9172
PPP1R9A	2.8383	55607
ITIH4	32.9964	3700
KLHL2	2.09175	11275
VWF	32.8364	7450
ABCG2	42.2209	9429
APOB	151.945	338
NHSL1	2.21423	57224
C11orf54	2.04764	28970
HLF	3.8296	3131
FYB	5.36291	2533
C4BPA	19.3819	722
ACSL5	5.17253	51703
PLEKHG1	9.29127	57480
ATP8A1	3.12563	10396
LIMCH1	5.922	22998
ORAI1	2.31146	84876
AMN1	2.40882	196394
RNF138	2.02967	51444
ITSN2	2.60703	50618
TAP2	2.16042	6891
CNKSR3	3.46271	154043
LOC647121	3.5581	647121
TMEM37	5.82737	140738
CBX2	3.39684	84733
MTHFS	3.67919	10588
NUDT3	2.54236	11165
DUSP6	15.9555	1848
GCH1	3.92787	2643
CMTM7	2.48319	112616
GLUL	3.0611	2752
IPO11	3.47116	51194
GABBR1	3.37251	2550
FZD5	3.19797	7855
MPEG1	3.31115	219972
PRKX	2.27784	5613
ACACB	6.22951	32
PLAC8	4.26727	51316
ARHGEF3	3.42898	50650
NFIA	2.71689	4774
CXADR	2.15927	1525
NGEF	2.10069	25791
ANGEL1	2.89469	23357
F11R	16.9348	50848
EFNB2	19.7331	1948
FRZB	2.48466	2487
C21orf63	3.98502	59271
MMP15	4.20528	4324
CXCL9	2.24243	4283
FOXC1	3.47342	2296
ADAMTS9	5.68497	56999
NEK3	2.06442	4752
ALDH5A1	2.42307	7915
RASSF5	2.60721	83593
SNRK	7.41482	54861
SDCBP2	2.54205	27111
TGIF2	2.40136	60436
NRGN	2.17832	4900
CD34	33.5176	947
TMTC1	3.79262	83857
MTSS1	3.09472	9788
FCER1G	24.3781	2207
C1orf115	5.09341	79762
SLC27A2	7.33938	11001
UGT1A5	9.38829	54579
C17orf28	4.53416	283987
BTBD3	2.78665	22903
CELA2B	2.28899	51032
C7	46.297	730
CDO1	4.60137	1036
ATF5	8.43278	22809
GPRC5C	11.1373	55890
C13orf15	8.59108	28984
RHOU	4.82667	58480
REPIN1	2.11768	29803
C11orf95	2.05997	65998
SIK1	4.20806	150094
KBTBD2	2.51778	25948
SDC1	2.47545	6382
HES1	16.6936	3280
STARD3	2.21503	10948
MX1	13.7422	4599
SLC40A1	13.3049	30061
ARHGDIB	9.89258	397
C7orf46	2.01856	340277
